# Supplementary material for: Bioinformatics analysis and experimental verification of the prognostic and biological significance mediated by fatty acid metabolism related genes for hepatocellular carcinoma
Source: Front Oncol. 2022 Aug 2;12:972744. doi: 10.3389/fonc.2022.972744 (PMC9378871; doi:10.3389/fonc.2022.972744)
Supplement: Supplementary file 7 [file DataSheet_1.zip]

Archive with 12 entries (6 files):
- Data sheet and R code for editor checking/A pipline for our study.R
- Data sheet and R code for editor checking/Figure1/
- Data sheet and R code for editor checking/Figure1/data sheet.xlsx
- Data sheet and R code for editor checking/Figure10-11 see another zip/
- Data sheet and R code for editor checking/Figure2/
- Data sheet and R code for editor checking/Figure2/data sheet.xlsx
- Data sheet and R code for editor checking/Figure3/
- Data sheet and R code for editor checking/Figure3/data sheet.xlsx
- Data sheet and R code for editor checking/Figure4-5-6-7/
- Data sheet and R code for editor checking/Figure4-5-6-7/data sheet.xlsx
- Data sheet and R code for editor checking/Figure8-9/
- Data sheet and R code for editor checking/Figure8-9/data sheet.xlsx
