# Supplementary material for: Bioinformatics analysis and experimental verification of the prognostic and biological significance mediated by fatty acid metabolism related genes for hepatocellular carcinoma
Source: Front Oncol. 2022 Aug 2;12:972744. doi: 10.3389/fonc.2022.972744 (PMC9378871; doi:10.3389/fonc.2022.972744)
Supplement: Supplementary file 7 [file DataSheet_1.zip › Data sheet and R code for editor checking/A pipline for our study.R]

setwd("G:/Hepatocellular Carcinoma")
#rm(list = ls())
library("tidyverse")

tumor.path <- "G:/Hepatocellular Carcinoma";setwd(tumor.path) #create dir
data.path   <- file.path(tumor.path, "InputData")
fig1.path    <- file.path(tumor.path, "Figure1")
fig2.path    <- file.path(tumor.path, "Figure2")
fig3.path    <- file.path(tumor.path, "Figure3")
fig4.path    <- file.path(tumor.path, "Figure4")
fig5.path    <- file.path(tumor.path, "Figure5")
fig6.path    <- file.path(tumor.path, "Figure6")
fig7.path    <- file.path(tumor.path, "Figure7")
Scripts    <- file.path(tumor.path, "Scripts")

if (!file.exists(tumor.path)) { dir.create(tumor.path) }
if (!file.exists(data.path)) { dir.create(data.path) }
if (!file.exists(fig1.path)) { dir.create(fig1.path) }
if (!file.exists(fig2.path)) { dir.create(fig2.path) }
if (!file.exists(fig3.path)) { dir.create(fig3.path) }
if (!file.exists(fig4.path)) { dir.create(fig4.path) }
if (!file.exists(fig5.path)) { dir.create(fig5.path) }
if (!file.exists(fig6.path)) { dir.create(fig6.path) }
if (!file.exists(fig7.path)) { dir.create(fig7.path) }

# load R package
source("CIBERSORT.R")
library(sva)
library(ConsensusClusterPlus)
library(pheatmap)
library(corrplot)
library(tidyr)
library(ggplot2)
library(ggpubr)
library(Boruta)
library(org.Hs.eg.db)
library(enrichplot)
library(ggalluvial)
library(dplyr)
library(RColorBrewer)
library(tidyverse)
library(magrittr)
library(readxl)
library(stringr)
library(forcats)
library(maftools)
library(GSVA)
library(ComplexHeatmap)
library(gplots)
library(clusterProfiler)
library(tidyr)
library(ggplot2)
library(estimate)
library(ggpubr)
# load R package
library(NMF)
library(survival)
library(survminer)
library(sva)
library(Rtsne)
library(ComplexHeatmap)
library(gplots)

source(file.path(Scripts,"batchPCA.R"))
source(file.path(Scripts,"twoclasslimma.R"))

# set color
blue   <- "#5bc0eb";yellow <- "#fde74c";green  <- "#9bc53d"
red    <- "#f25f5c";purple <- "#531f7a";grey   <- "#8693ab"
orange <- "#fa7921";white  <- "#f2d7ee";darkred   <- "#F2042C";lightred  <- "#FF7FBF"
lightblue <- "#B2EBFF";darkblue  <- "#1d00ff";cherry    <- "#700353";lightgrey <- "#dcddde"
nake <- "#F8C364";gold <- "#ECE700";cyan <- "#00B3D0";sun  <- "#E53435"
peach  <- "#E43889";violet <- "#89439B";soil   <- "#EC7D21";lightgreen <- "#54B642"
darkblue   <- "#21498D";darkgreen  <- "#009047";brown      <- "#874118";seagreen   <- "#008B8A"
jco <- c("#0088A2","#C72E24","#97B959","#80A7DE","#F16A2F")
jco2<-c("#00AFBB", "#E7B800", "#FC4E07")
jco3<-c("#FDE725","#22908C","#5B1A18")
yjp <- c("#440259","#345F8C","#228C8A","#78CE51","#FAE71F")
# load R package


#Hepatocellular Carcinoma.expr<-read.table(file.path(data.path,"Hepatocellular Carcinoma.expr.txt"),header=T,sep="\t",row.names=1,check.names=F)
colnames(Hepatocellular Carcinoma.expr)<-substr(colnames(Hepatocellular Carcinoma.expr),1,15)
#Hepatocellular Carcinoma.clin<-read.table(file.path(data.path,"Hepatocellular Carcinoma.clin.txt"),header=T,sep="\t",row.names=1,check.names=F)
merge<-intersect(rownames(Hepatocellular Carcinoma.clin),colnames(Hepatocellular Carcinoma.expr))
#Hepatocellular Carcinoma.expr<-Hepatocellular Carcinoma.expr[intersect(Mids,rownames(Hepatocellular Carcinoma.expr)),merge]
#Hepatocellular Carcinoma.clin<-Hepatocellular Carcinoma.clin[merge,]
#Hepatocellular Carcinoma.expr<-log2(Hepatocellular Carcinoma.expr+1)
#Hepatocellular Carcinoma.expr<-Hepatocellular Carcinoma.expr[!apply(Hepatocellular Carcinoma.expr,1,function(x) length(x[x<1]))>(0.8*ncol(Hepatocellular Carcinoma.expr)),]

#write.table(Hepatocellular Carcinoma.expr,file.path(fig1.path,"Hepatocellular Carcinoma.expr.filter.txt"),sep = "\t",row.names = T,col.names = NA,quote = F)

# customized function
gmt2list <- function(annofile){
  if (!file.exists(annofile)) {
    stop("There is no such gmt file.")
  }
  
  if (tools::file_ext(annofile) == "xz") {
    annofile <- xzfile(annofile)
    x <- scan(annofile, what="", sep="\n", quiet=TRUE)
    close(annofile)
  } else if (tools::file_ext(annofile) == "gmt") {
    x <- scan(annofile, what="", sep="\n", quiet=TRUE)
  } else {
    stop ("Only gmt and gmt.xz are accepted for gmt2list")
  }
  
  y <- strsplit(x, "\t")
  names(y) <- sapply(y, `[[`, 1)
  
  annoList <- lapply(y, `[`, c(-1,-2))
}

standarize.fun <- function(indata=NULL, halfwidth=NULL, centerFlag=T, scaleFlag=T) {  
  outdata=t(scale(t(indata), center=centerFlag, scale=scaleFlag))
  if (!is.null(halfwidth)) {
    outdata[outdata>halfwidth]=halfwidth
    outdata[outdata<(-halfwidth)]= -halfwidth
  }
  return(outdata)
}

# load meta signature
meta.sig <- gmt2list(file.path(data.path,"inputgluco.gmt"))
meta.sig <- sapply(meta.sig, function(x) setdiff(x,""))
meta.class <- NULL
for (i in names(meta.sig)) {
  tmp <- meta.sig[i]
  for (j in tmp) {
    meta.class <- rbind.data.frame(meta.class,
                                   data.frame(gene = j,
                                              path = i,
                                              stringsAsFactors = F),
                                   stringsAsFactors = F)
  }
}


# calculate GSVA enrichment score
meta.score <- gsva(expr = as.matrix(log2(Hepatocellular Carcinoma.expr + 1)),
                   gset.idx.list = meta.sig,
                   method = "gsva")
write.table(meta.score,file.path(fig1.path,"gsva enrichment score of metabolism signature in tcga cohort.txt"),sep = "\t",row.names = T,col.names = NA,quote = F)
#meta.score <-read.table(file.path(fig1.path,"gsva enrichment score of metabolism signature in tcga cohort.txt"),header=T,sep="\t",row.names=1,check.names=F)
range(meta.score)
#meta.score<-meta.score+0.1


meta.score<-testt<-meta.score

meta.score<-rbind(meta.score,total=colSums(meta.score))

library(ClassDiscovery) #ÓÃÓÚÍâ²¿¾ÛÀà

annCol <-Hepatocellular Carcinoma.clin[,c(3:4,6:6,10:10,16:16)]
head(annCol)
annCol[is.na(annCol) | annCol == ""] <- "N/A"

annColors <- list(Age    =  c("white", "#C72E24"),
                  Gender  = c("MALE" = "#97B959",
                              "FEMALE"   = "#FF3C38"),
                  PFI  = c("0" = "lightgrey",
                           "1"   = "#C72E24"),
                  OS  = c("0" = "lightgrey",
                          "1"   = "#0088A2"),
                  Stage = c(
                    "Stage I"    = "#FAC894",
                    "Stage II"    = "#F39375",
                    "Stage III"    = "#D66A76", 
                    "Stage IV" = "#9F3C5C",
                    "N/A"    = "grey"))
annColors
pdf(file.path(fig1.path, "heatmap in tcga.pdf"), width = 10,height = 12)
pheatmap(meta.score,
         scale = "row",
         color = c("#0088A2","white", "#F16A2F"),
         annotation_col = annCol,
         cutree_cols = 2,
         #kmeans_k  = 2,
         annotation_colors = annColors,
         show_rownames = T, show_colnames = T,
         filename = "raw_heatmap.pdf")
dev.off()


mat<-meta.score

hcs <- hclust(distanceMatrix(as.matrix(mat), "euclidean"), "ward.D") # ÇëÔÄ¶ÁdistanceMatrix()ÒÔ¼°hclust()£¬ÁË½â¸ü¶àdistance²â¶ÈºÍlinkage·½·¨
#the distance measure to be used. This must be one of "euclidean", "maximum", "manhattan", "canberra", "binary" or "minkowski". Any unambiguous substring can be given.
hcg <- hclust(distanceMatrix(t(as.matrix(mat)), "sqrt"), "ward.D") # ×¢Òâ¾àÀëº¯ÊýÊÇÕë¶ÔÁÐµÄ£¬ËùÒÔ¶ÔÐÐ¾ÛÀàÒª×ªÖÃ
group <- cutree(hcs,k=3)

# Ôö¼ÓÒ»ÐÐannotation£¬¼°ÆäÅäÉ«
annCol$Clust2 <- paste0("C",group[rownames(annCol)])
annColors[["Clust2"]] <- c("C1"="#9F3C5C","C2"="#238B45","C3"="darkblue","C4"="blue")
#head(annCol)
pdf(file.path(fig1.path, "heatmap in tcga.pdf"), width = 11,height = 5)
pheatmap(mat,
         scale = "row",
         color = c("#0088A2","white", "#F16A2F"),
         cutree_cols = 3,
         cluster_rows = hcg,
         cluster_cols = hcs,
         annotation_col = annCol,
         annotation_colors = annColors,
         show_rownames = T,show_colnames = F,
         filename = "heatmap_with_outside_Cluster.pdf")
dev.off()
Hepatocellular Carcinoma.clin$Clust<-paste0("C",group[rownames(annCol)])
table(Hepatocellular Carcinoma.clin$Clust,Hepatocellular Carcinoma.clin$PFI)


require("survival")

Hepatocellular Carcinoma.clin$Clust<-ifelse(Hepatocellular Carcinoma.clin$Clust=="C2","C2","C1+C3")
fit <- survfit(Surv(PFI.time, PFI) ~ Clust, data=Hepatocellular Carcinoma.clin)
fit
fit <- survfit(Surv(OS.time, OS) ~ Clust, data=Hepatocellular Carcinoma.clin)
ggsurvplot(fit, data = Hepatocellular Carcinoma.clin,pval = TRUE)


source(file.path(Scripts,"twoclasslimma.R"))
subt <- data.frame(condition =Hepatocellular Carcinoma.clin$Clust,
                   row.names = rownames(Hepatocellular Carcinoma.clin))
twoclasslimma(subtype  = subt, # subtype information (must contain a column named 'condition')
              featmat  =Hepatocellular Carcinoma.expr[,rownames(subt)], # expression file (fill detect data scale automatically)
              treatVar = "C1", # name of treatment group
              ctrlVar  = "C2", # name of control group
              prefix   = "Hepatocellular Carcinoma", # prefix of the DE file
              overwt   = TRUE, # whether over write files that already existed
              sort.p   = TRUE, # if sorting the results by adjusted p value
              verbose  = TRUE, # if showing verbose result
              res.path = fig1.path ) # path for result

tmp1 <- read.table(file.path(fig1.path,"Hepatocellular Carcinoma_limma_test_result.C1_vs_C2.txt"),sep = "\t",row.names = 1,check.names = F,stringsAsFactors = F,header = T)
dep1 <- tmp1[which(tmp1$log2fc > 0.5 & tmp1$pvalue < 0.05),]
write.table(dep1,file.path(fig1.path,"DEGs.txt"),sep = "\t",row.names = T,col.names = NA,quote = F)

tmp1$change = ifelse(tmp1$pvalue < 0.05& abs(tmp1$log2fc) >= 0.5, 
                     ifelse(tmp1$log2fc> 0.5 ,'Up','Down'),
                     'Stable')
tmp1$symbol<-rownames(tmp1)
p <- ggplot(data = tmp1, 
            aes(x = tmp1$log2fc, 
                y = -log10(tmp1$pvalue), 
                colour=change,
                label = tmp1$symbol)) +
  geom_point(alpha=0.4, size=3.5) +
  scale_color_manual(values=c('blue', 'grey','red'))+
  xlim(c(-2.5, 2.5)) +
  geom_vline(xintercept=c(-0.5,0.5),lty=4,col='black',lwd=0.8) +
  geom_hline(yintercept = -log10(0.05),lty=4,col='black',lwd=0.8) +
  labs(x='log2(fold change)',
       y='-log10 (p-value)',
       title='Differential genes')  +
  theme_bw()+
  theme(plot.title = element_text(hjust = 0.5), 
        legend.position='right', 
        legend.title = element_blank())
p

ggsave(file.path(fig1.path,"Glucose volcano.pdf"),width = 5,height = 4)

library("clusterProfiler")
options(connectionObserver = NULL)
library("org.Hs.eg.db")
library("enrichplot")
library("ggplot2")

genes=rownames(dep1)
entrezIDs <- mget(genes, org.Hs.egSYMBOL2EG, ifnotfound=NA)
gene<-entrezIDs <- as.character(entrezIDs)


#---Go·ÖÎö
Go<- enrichGO(gene = gene,
              keyType = "ENTREZID",
              OrgDb = org.Hs.eg.db, 
              pvalueCutoff =0.05, 
              qvalueCutoff = 0.5,
              ont="all",
              readable =T)
write.table(Go,file.path(fig1.path,file="GO-up.txt"),sep="\t",quote=F,row.names = F)

pdf(file="Go-up.pdf",width = 10,height = 8)

dotplot(Go,showCategory = 10,split="ONTOLOGY") + facet_grid(ONTOLOGY~., scale='free') + scale_color_continuous(low='purple', high='green')+ aes(shape=GeneRatio > 0.1)
dev.off()

pdf(file="Go-net.pdf",width = 9,height = 8)
Go2<- pairwise_termsim(Go)

emapplot(Go2, showCategory = 20,color = "p.adjust")+ scale_color_continuous(low='purple', high='green')
dev.off()

pdf(file=file.path(fig1.path,"Go-circ.pdf"),width = 8,height = 5)
setReadable(Go2, 'org.Hs.eg.db', 'ENTREZID') 

test<-c(grep("gly",Go$Description,value=TRUE),grep("glu",Go$Description,value=TRUE))
test<-c("ATP generation from ADP","ATP metabolic process","glycolytic process","generation of precursor metabolites and energy")

cnetplot(Go2, showCategory = test,categorySize="count",circular = TRUE, colorEdge = TRUE)
cnetplot(Go2, showCategory = 10)

dev.off()


library(survival)
Hepatocellular Carcinoma.clin$fustat<-Hepatocellular Carcinoma.clin$PFI
Hepatocellular Carcinoma.clin$futime<-Hepatocellular Carcinoma.clin$PFI.time
rt=cbind(Hepatocellular Carcinoma.clin[,c("futime","fustat")],t(Hepatocellular Carcinoma.expr))

metaoutTab=data.frame()
for(i in colnames(rt[,3:ncol(rt)])){
  rt[,i]<- factor(ifelse(rt[,i]>median(rt[,i]),"high"," low"))
  cox <- coxph(Surv(futime, fustat) ~ rt[,i], data = rt)
  coxSummary = summary(cox)
  coxP=coxSummary$coefficients[,"Pr(>|z|)"]
  metaoutTab=rbind(metaoutTab,
                   cbind(id=i,
                         HR=coxSummary$conf.int[,"exp(coef)"],
                         HR.95L=coxSummary$conf.int[,"lower .95"],
                         HR.95H=coxSummary$conf.int[,"upper .95"],
                         pvalue=coxSummary$coefficients[,"Pr(>|z|)"])
  )
}

metaoutTab
write.table(metaoutTab,file="uniCox.xls",sep="\t",row.names=F,quote=F)
rownames(metaoutTab)<-metaoutTab$id

dep3<-intersect(rownames(dep1),rownames(metaoutTab[which(metaoutTab$pvalue<0.05),]))

metaoutTab
library("ggvenn")
# BiocManager::install("regplot")
# Default plot
ggvenn(x)
x <- list(
  Glucose_DEGs = rownames(dep1), 
  Prognosti_genes = rownames(metaoutTab[which(metaoutTab$pvalue<0.05),])
)
ggsave(file.path(fig2.path,"Venn.pdf"),width = 5,height = 4)


library("MOVICS")
Hepatocellular Carcinoma.clin$clust<-ifelse(Hepatocellular Carcinoma.clin$Clust=="C1","1",
                        ifelse(Hepatocellular Carcinoma.clin$Clust=="C2","2","3"))
table(Hepatocellular Carcinoma.clin$clust)

test<-intersect(rownames(Hepatocellular Carcinoma.clin),maf$Tumor_Sample_Barcode)
Hepatocellular Carcinoma.clin2<-Hepatocellular Carcinoma.clin[test,]
pseudo.moic.res <- list("clust.res" = Hepatocellular Carcinoma.clin2,
                        "mo.method" = "JI")
pseudo.moic.res$clust.res$samID <- rownames(pseudo.moic.res$clust.res)
pseudo.moic.res$clust.res$clust <- pseudo.moic.res$clust.res$"clust"

# MAF #

# please download this from cBioPortal
# https://www.cbioportal.org/datasets
maf <- read_tsv(file.path(data.path,"data_mutations_extended.txt"), comment = "#")

label <- c("Tumor_Sample_Barcode",
           "Hugo_Symbol",
           "Chromosome",
           "Start_Position",
           "End_Position",
           "Variant_Classification",
           "Variant_Type",
           "Reference_Allele",
           "Tumor_Seq_Allele1",
           "Tumor_Seq_Allele2")
maf <- maf[,label]
library(maftools)
plotmafSummary(maf = maf, rmOutlier = TRUE, addStat = 'median', dashboard = TRUE, titvRaw = FALSE)


# binary mutation
#maf<-read.table("TCGA_Hepatocellular Carcinoma_MAF.txt",sep = "\t",row.names = NULL,check.names = F,header = T,stringsAsFactors = F)

mut.binary <- matrix(0,nrow = length(unique(maf$Hugo_Symbol)),ncol = length(unique(maf$Tumor_Sample_Barcode)),dimnames = list(unique(maf$Hugo_Symbol),unique(maf$Tumor_Sample_Barcode)))

for (i in colnames(mut.binary)) {
  tmp <- maf[which(maf$Tumor_Sample_Barcode == i),]
  if(is.element("Silent",tmp$Variant_Classification)) {
    tmp <- tmp[-which(tmp$Variant_Classification %in% "Silent"),]
  }
  for (j in tmp$Hugo_Symbol)
    mut.binary[j,i] <- 1
}
mut.binary <- as.data.frame(mut.binary); rownames(mut.binary) <- toupper(rownames(mut.binary))
mut.binary <- mut.binary[rowSums(mut.binary) > 0,]
mut.binary <- mut.binary[,which(substr(colnames(mut.binary), 14, 15) == "01")]


mut.Hepatocellular Carcinoma <- compMut(moic.res     = pseudo.moic.res,
                    mut.matrix   = mut.binary, # binary somatic mutation matrix
                    doWord       = TRUE, # generate table in .docx format
                    doPlot       = TRUE, # draw OncoPrint
                    freq.cutoff  = 0.01, # keep those genes that mutated in at least 5% of samples
                    p.adj.cutoff = 1, # keep those genes with adjusted p value < 0.05 to draw OncoPrint
                    innerclust   = TRUE, # perform clustering within each subtype
                    #annCol       = annCol, # same annotation for heatmap
                    #annColors    = annColors, # same annotation color for heatmap
                    width        = 6, 
                    height       = 2,
                    fig.name     = "ONCOPRINT FOR SIGNIFICANT MUTATIONS",
                    tab.name     = "INDEPENDENT TEST BETWEEN SUBTYPE AND MUTATION")


tmb.Hepatocellular Carcinoma<- compTMB(moic.res     = pseudo.moic.res,
                   maf          = maf,
                   rmDup        = TRUE, # remove duplicated variants per sample
                   rmFLAGS      = TRUE, # keep FLAGS mutations
                   exome.size   = 38, # estimated exome size
                   # fig.path      = fig1.path,
                   test.method  = "nonparametric", # statistical testing method
                   fig.name     = "DISTRIBUTION OF TMB AND TITV")


Immutype<-Hepatocellular Carcinoma.expr<-read.table(file.path(data.path,"TCGA.immuotype.txt"),header=T,sep="\t",row.names=1,check.names=F)
Immutype<-cbind(Hepatocellular Carcinoma.clin[,c("Clust","fustat")],Immutype[rownames(Hepatocellular Carcinoma.clin),])


neoagn.input<-Immutype[,c(1:1,5:5)]
neoagn.input$Neoantigen<-log2(neoagn.input$Neoantigen+1)

ggboxplot(neoagn.input, x = "Clust", y = "Neoantigen",
          ylab = "log2(NeoAntigen number + 1)",
          color = "Clust", palette = c("#9F3C5C","#238B45","darkblue"))+
  stat_compare_means(method = "kruskal.test")

ggsave(file.path(fig1.path,"Neoantige.pdf"),width = 4,height = 4)


stemness<-Hepatocellular Carcinoma.expr<-read.table(file.path(data.path,"mRNAsi.txt"),header=T,sep="\t",row.names=1,check.names=F)
stemness<-cbind(Hepatocellular Carcinoma.clin[,c("Clust","fustat")],stemness[rownames(Hepatocellular Carcinoma.clin),])


mRNAsi.input<-stemness[,c(1:1,3:3)]

ggboxplot(mRNAsi.input, x = "Clust", y = "mRNAsi",
          #ylab = "log2(NeoAntigen number + 1)",
          color = "Clust", palette = c("#9F3C5C","#238B45","darkblue"))+
  stat_compare_means(method = "kruskal.test")

ggsave(file.path(fig1.path,"mRNAsi.pdf"),width = 4,height = 4)


test.data<-table(Immutype$Clust,Immutype$`Immune Subtype`)
test.data
fisher.test(test.data)
fisher.test(test.data)$expected
ax<-fisher.test(test.data)$p.value

pvalue= paste(pvalue= ifelse (ax <0.001, " P < 0.001", paste ("P = ",round(ax,3),sep = "")))


test.data2<-data.frame(test.data)
test.data2

test.data2<-test.data2[order(test.data2[,1]),] 

test.data2


subset1 = test.data2[1:5,]
subset1$pct = subset1$Freq/sum(subset1$Freq)
subset1

subset2 = test.data2[6:10,]
subset2$pct = subset2$Freq/sum(subset2$Freq)
subset2

subset3 = test.data2[11:15,]
subset3$pct = subset3$Freq/sum(subset3$Freq)
subset3

test.data3<-rbind.data.frame(subset1,subset2,subset3)
test.data3


p<- ggplot(test.data3,aes(x=Var1, y=pct, fill=Var2)) + 
  geom_bar(stat="identity",position="stack", colour="black")+
  guides(fill=guide_legend(reverse=TRUE)) +
  geom_text(aes(label =scales::percent (pct)), position = position_stack(vjust = .5), color="black", size=5)+
  labs(x="", y="Percentage", fill="",size=15) + 
  theme(plot.title = element_text(size=25, margin=margin(t=20, b=30)))+
  theme(axis.text.x = element_text(size = 15, color = "black", face = "plain", vjust = 0.5, hjust = 0.5))+
  theme(axis.text.y = element_text(size = 12, color = "black", face = "plain", vjust = 0.5, hjust = 0.5))+
  theme(axis.title.y = element_text(size = 15, color = "black", face = "plain", vjust = 0.5, hjust = 0.5))+
  theme(legend.text=element_text(size=15,colour='black'),legend.position = 'right')+
  scale_fill_brewer(palette="Dark2")

p

ggsave(file.path(fig1.path,"Immunesubtype.pdf"),width = 5,height = 4)


Hepatocellular Carcinoma.clin$Clust2<-ifelse (Hepatocellular Carcinoma.clin$Clust=="C2","C2","C1+C3")
ddd<-Hepatocellular Carcinoma.clin[,c("Clust","Stage")]
ddd[ddd==""]<-NA
ddd<-ddd%>%
  drop_na()

test.data<-table(ddd$Clust,ddd$Stage)

test.data
chisq.test(test.data)
#fisher.test(test.data)$expected
ax<-chisq.test(test.data)$p.value

pvalue= paste(pvalue= ifelse (ax <0.001, " P < 0.001", paste ("P = ",round(ax,3),sep = "")))


test.data2<-data.frame(test.data)
test.data2

test.data2<-test.data2[order(test.data2[,1]),] 

test.data2


subset1 = test.data2[1:4,]
subset1$pct = subset1$Freq/sum(subset1$Freq)
subset1

subset2 = test.data2[5:8,]
subset2$pct = subset2$Freq/sum(subset2$Freq)
subset2

subset3 = test.data2[9:12,]
subset3$pct = subset3$Freq/sum(subset3$Freq)
subset3

test.data3<-rbind.data.frame(subset1,subset2,subset3)
test.data3


p<- ggplot(test.data3,aes(x=Var1, y=pct, fill=Var2)) + 
  geom_bar(stat="identity",position="stack", colour="black")+
  guides(fill=guide_legend(reverse=TRUE)) +
  geom_text(aes(label =scales::percent (pct)), position = position_stack(vjust = .5), color="black", size=5)+
  labs(x="", y="Percentage", fill="",size=15) + 
  theme(plot.title = element_text(size=25, margin=margin(t=20, b=30)))+
  theme(axis.text.x = element_text(size = 15, color = "black", face = "plain", vjust = 0.5, hjust = 0.5))+
  theme(axis.text.y = element_text(size = 12, color = "black", face = "plain", vjust = 0.5, hjust = 0.5))+
  theme(axis.title.y = element_text(size = 15, color = "black", face = "plain", vjust = 0.5, hjust = 0.5))+
  theme(legend.text=element_text(size=15,colour='black'),legend.position = 'right')+
  scale_fill_brewer(palette="Dark2")

p

ggsave(file.path(fig1.path,"Stage subtype.pdf"),width = 5,height = 4)

################
library(TCGAbiolinks)
clinical <- GDCquery(project = "TCGA-Hepatocellular Carcinoma", 
                     data.category = "Clinical", 
                     file.type = "xml")

GDCdownload(clinical)

cliquery <- GDCprepare_clinic(clinical, clinical.info = "patient")

colnames(cliquery)[1] <- "Tumor_Sample_Barcode"
str(cliquery)

mut <- GDCquery_Maf(tumor = "Hepatocellular Carcinoma", pipelines = "mutect2")

# change sample name
mut$Tumor_Sample_Barcode <- substr(mut$Tumor_Sample_Barcode,1,15)
maf <- read.maf(maf = mut, clinicalData = cliquery, isTCGA = T)
plotmafSummary(maf = maf, rmOutlier = TRUE, addStat = 'median', dashboard = TRUE, titvRaw = FALSE)

col=RColorBrewer::brewer.pal(n=8,name="Paired")
names(col)=c("Frame_Shift_Del","Missense_Mutation","Nonsense_Mutation","Multi_Hit","Frame_Shift_Ins","In_Frame_Ins","Splice_Site","In_Frame_Del")
oncoplot(maf = maf, top = 10, fontSize = 12)
oncoplot(maf = maf, colors = col,
         writeMatrix = F,
         top = 10,
         showTumorSampleBarcodes = F,
         fontSize = 1,legendFontSize = 2,annotationFontSize = 2,
         #clinicalFeatures = c("race_list","zone_of_origin","stage_event_tnm_categories2","PSA","Gleason")
)

x = tmb(maf = maf)
#tmb<-tmb(maf = maf)
tmb<-as.data.frame(x)
rownames(tmb)<-tmb$Tumor_Sample_Barcode
rownames(tmb)<-paste0(rownames(tmb),"-01")
inner<-intersect(rownames(tmb),rownames(Hepatocellular Carcinoma.clin))
tmbdata<-cbind(Hepatocellular Carcinoma.clin[inner,c("Clust","fustat")],tmb[inner,])
head(tmb)

tmbdata.input<-tmbdata[,c(1:1,5:5)]
tmbdata.input$total_perMB<-log10(tmbdata.input$total_perMB+1)
tmbdata.input<-tmbdata.input[order(tmbdata.input$Clust,decreasing = F),]
ggboxplot(tmbdata.input, x = "Clust", y = "total_perMB",
          ylab = "log2(TMB + 1)", ylim=c(0,0.4),
          color = "Clust", palette = c("#9F3C5C","#238B45","darkblue"))+
  stat_compare_means(method = "kruskal.test", label.y =0.4)

ggsave(file.path(fig1.path,"TMB.pdf"),width = 4,height = 4)

library(glmnet)
library(survival)
library(survivalROC)
library(survcomp)

createFolds <- function(strat_id, k) {
  set.seed(seed)
  if(k > length(strat_id)) {
    k <- length(strat_id)
  }	
  perm <- sample(length(strat_id))
  strat_id <- factor(strat_id, levels=sample(unique(strat_id)))
  
  strat_order <- order(strat_id[perm])
  
  num_item_per_fold_ceil <- ceiling(length(strat_id) / k)
  
  fold_ids <- rep(seq_len(k), times= num_item_per_fold_ceil)
  fold_ids <- fold_ids[seq_along(strat_id)]
  
  folds <- split(perm[strat_order], fold_ids)
  names(folds) <- paste0("Fold", seq_len(k))	
  return(folds)
}
Hepatocellular Carcinoma.clin$fustat<-Hepatocellular Carcinoma.clin$PFI
Hepatocellular Carcinoma.clin$futime<-Hepatocellular Carcinoma.clin$PFI.time

metab.expr<-log2(Hepatocellular Carcinoma.expr[dep3,]+1)

dead <- rownames(Hepatocellular Carcinoma.clin[which(Hepatocellular Carcinoma.clin$fustat == 1),])
alive <- rownames(Hepatocellular Carcinoma.clin[which(Hepatocellular Carcinoma.clin$fustat == 0),])

  seed = 67 
  cat(paste0("seed = ",seed,"\n"))
  
  #fold <- createFolds(tum.sam,5)
  fold.dead <- createFolds(dead,3)
  fold.alive <- createFolds(alive,3)
  
  {
    i=2 #£¨µÈÈ·¶¨ÁËÔÚÐÞ¸Ä£©
    train_dead <- dead[-fold.dead[[i]]]
    test_dead <- setdiff(dead,train_dead)
    
    train_alive <- alive[-fold.alive[[i]]]
    test_alive <- setdiff(alive,train_alive)
    
    train_sam <- c(train_dead,train_alive)
    test_sam <- c(test_dead,test_alive)
    
    set.seed(seed = seed)
    cvfit <- cv.glmnet(scale(t(as.matrix(metab.expr[dep3,train_sam]))), 
                       Surv(Hepatocellular Carcinoma.clin[train_sam,"futime"],Hepatocellular Carcinoma.clin[train_sam,"fustat"]),
                       family = "cox",
                       nfold = 10) #
    myCoefs <- coef(cvfit, s="lambda.min");
    lasso_fea <- myCoefs@Dimnames[[1]][which(myCoefs != 0)]
    
    pdf("lasso.pdf",width = 4.5,height = 4)
    par(bty="o", mgp = c(1.9,.33,0), mar=c(4.1,4.1,2.1,2.1)+.1, las=1, tcl=-.25,xpd=F)
    plot(cvfit$glmnet.fit, "lambda", label=F)
    abline(v=log(cvfit$lambda.min),lwd=2,col="black",lty=4) # 1.09
    invisible(dev.off())
    
    pdf("cvfit.pdf",width = 4.5,height = 4)
    par(bty="o", mgp = c(1.9,.33,0), mar=c(4.1,4.1,2.1,2.1)+.1, las=1, tcl=-.25)
    plot(cvfit)
    abline(h=min(cvfit$cvm),lwd=2,col="black",lty=4)
    points(log(cvfit$lambda.min),min(cvfit$cvm),pch=18,cex=2,col="black")
    points(log(cvfit$lambda.min),min(cvfit$cvm),pch=18,cex=1.5,col="#008B8A")
    invisible(dev.off())
    
    if(length(lasso_fea) > 30) {next} # too much genes
    if(length(lasso_fea) > 1) {
      
      # training cohort
      tmp <- scale(t(as.matrix(metab.expr[lasso_fea,train_sam])))
      risk.score <- apply(tmp,1,function(x) {x %*% myCoefs@x})
      risk.score.train <- risk.score
      
      Hepatocellular Carcinoma.train <- Hepatocellular Carcinoma.clin[names(risk.score.train),]
      Hepatocellular Carcinoma.train$Riskscore <- as.numeric(risk.score.train)
      Hepatocellular Carcinoma.train$RiskGroup <- ifelse(Hepatocellular Carcinoma.train$Riskscore > 0 ,"HRisk","LRisk")
      Hepatocellular Carcinoma.train$RiskGroup <- factor(Hepatocellular Carcinoma.train$RiskGroup,levels = c("LRisk","HRisk"))
      
      fit <- coxph(Surv(futime,fustat) ~ Riskscore,data = Hepatocellular Carcinoma.train,x=T)
      fitd <- survdiff(Surv(futime, fustat) ~ RiskGroup, data=Hepatocellular Carcinoma.train, na.action=na.exclude)
      cindex.train <- concordance.index(predict(fit),surv.time = Hepatocellular Carcinoma.train$futime,surv.event = Hepatocellular Carcinoma.train$fustat,method = "noether")
      km.p.train <- 1-pchisq(fitd$chisq, length(fitd$n)-1)
      cox.train <- summary(coxph(Surv(futime, fustat) ~ Riskscore, data=Hepatocellular Carcinoma.train, na.action=na.exclude))
      nobs<-NROW(Hepatocellular Carcinoma.train)
      train.roc5 <- survivalROC(Stime = Hepatocellular Carcinoma.train$futime,
                                status = Hepatocellular Carcinoma.train$fustat,
                                marker = Hepatocellular Carcinoma.train$Riskscore,
                                predict.time = 5*365, 
                                lambda = TRUE,
                                span = 0.25*nobs^(-0.20) )

      
      train.roc3 <- survivalROC(Stime = Hepatocellular Carcinoma.train$futime,
                                status = Hepatocellular Carcinoma.train$fustat,
                                marker = Hepatocellular Carcinoma.train$Riskscore,
                                predict.time = 3*365, 
                                lambda = TRUE,
                                span = 0.25*nobs^(-0.20) )
      
      train.roc1 <- survivalROC(Stime = Hepatocellular Carcinoma.train$futime,
                                status = Hepatocellular Carcinoma.train$fustat,
                                marker = Hepatocellular Carcinoma.train$Riskscore,
                                predict.time = 1*365,
                                lambda = TRUE,
                                span = 0.25*nobs^(-0.20) )
      
      # internal testing cohort
      tmp <- scale(t(as.matrix(metab.expr[lasso_fea,test_sam])))
      risk.score <- apply(tmp,1,function(x) {x %*% myCoefs@x})
      risk.score.test <- risk.score
      
      Hepatocellular Carcinoma.test <- Hepatocellular Carcinoma.clin[names(risk.score.test),]
      Hepatocellular Carcinoma.test$Riskscore <- as.numeric(risk.score.test)
      Hepatocellular Carcinoma.test$RiskGroup <- ifelse(Hepatocellular Carcinoma.test$Riskscore > median(Hepatocellular Carcinoma.test$Riskscore) ,"HRisk","LRisk")
      Hepatocellular Carcinoma.test$RiskGroup <- factor(Hepatocellular Carcinoma.test$RiskGroup,levels = c("LRisk","HRisk"))
      
      fit <- coxph(Surv(futime,fustat) ~ Riskscore,data = Hepatocellular Carcinoma.test,x=T)
      fitd <- survdiff(Surv(futime, fustat) ~ RiskGroup, data=Hepatocellular Carcinoma.test, na.action=na.exclude)
      cindex.test <- concordance.index(predict(fit),surv.time = Hepatocellular Carcinoma.test$futime,surv.event = Hepatocellular Carcinoma.test$fustat,method = "noether")
      km.p.test <- 1-pchisq(fitd$chisq, length(fitd$n)-1)
      cox.test <- summary(coxph(Surv(futime, fustat) ~ Riskscore, data=Hepatocellular Carcinoma.test, na.action=na.exclude))
      nobs<-NROW(Hepatocellular Carcinoma.test)
      
      test.roc5 <- survivalROC(Stime = Hepatocellular Carcinoma.test$futime,
                               status = Hepatocellular Carcinoma.test$fustat,
                               marker = Hepatocellular Carcinoma.test$Riskscore,
                               predict.time = 5*365,
                               span = 0.25*nobs^(-0.20) )
      
      test.roc8 <- survivalROC(Stime = Hepatocellular Carcinoma.test$futime,
                               status = Hepatocellular Carcinoma.test$fustat,
                               marker = Hepatocellular Carcinoma.test$Riskscore,
                               predict.time = 8*365, 
                               span = 0.25*nobs^(-0.20) )
      
      test.roc3 <- survivalROC(Stime = Hepatocellular Carcinoma.test$futime,
                               status = Hepatocellular Carcinoma.test$fustat,
                               marker = Hepatocellular Carcinoma.test$Riskscore,
                               predict.time = 3*365, 
                               span = 0.25*nobs^(-0.20) )
      
      test.roc1 <- survivalROC(Stime = Hepatocellular Carcinoma.test$futime,
                               status = Hepatocellular Carcinoma.test$fustat,
                               marker = Hepatocellular Carcinoma.test$Riskscore,
                               predict.time = 1*365, 
                               span = 0.25*nobs^(-0.20) )
      
     
      outTab <- rbind.data.frame(outTab,
                                 data.frame(seed = seed,
                                            i = i,
                                            n.gene = length(lasso_fea),
                                            genes = paste(lasso_fea, collapse = " | "),
                                            
                                            km.p.train = km.p.train,
                                            cindex.train = cindex.train$c.index,
                                            roc5.train = train.roc5$AUC,
                                            roc3.train = train.roc3$AUC,
                                            roc1.train = train.roc1$AUC,
                                            HR.train = cox.train$coefficients[1,2],
                                            cox.p.train = cox.train$coefficients[1,5],
                                            
                                            km.p.test = km.p.test,
                                            cindex.test = cindex.test$c.index,
                                            roc5.test = test.roc5$AUC,
                                            roc3.test = test.roc3$AUC,
                                            roc1.test = test.roc1$AUC,
                                            HR.test = cox.test$coefficients[1,2],
                                            cox.p.test = cox.test$coefficients[1,5],

                                            
                                            stringsAsFactors = F),
                                 stringsAsFactors = F)
    }
  }

write.table(outTab,"tloop results to find best survival features.txt",sep = "\t",row.names = F,col.names = T,quote = F)

#--------------------Hepatocellular Carcinoma.train Éú´æ

KM_input<-Hepatocellular Carcinoma.train

KM_input1<-Hepatocellular Carcinoma.train


write.table(Hepatocellular Carcinoma.train,file="Raw data for Hepatocellular Carcinoma.train KM ROC.txt",sep="\t",row.names=T,quote=F)
#------------K-M

library(survival)
library("survminer")

fit <- survfit(Surv(futime, fustat) ~ RiskGroup, data = KM_input)

pdf(file="Hepatocellular Carcinoma.train survival.pdf", width=4,height=4.2,onefile = FALSE)
ggsurvplot(fit, data = KM_input,
           risk.table = F, # Add risk table
           risk.table.col = "strata", # Change risk table color by groups
           linetype = "solid", # Change line type by groups
           #surv.median.line = "hv", # Specify median survival
           ggtheme = theme_bw(), 
           conf.int = F, 
           conf.int.style = "step",
           censor = T, 
           palette = c( "#519936","#420151"), #
           ylim = c(0.6,1),
           pval = TRUE,  pval.coord = c(0, 0.7),
           xlab = 'Time in days',
           legend.title='riskscore', 
           legend.labs=c('Low','High'), 
           
           risk.table.y.text.col = T, 
           risk.table.y.text = T, 
           
           font.legend = 12,
           font.main = c(14, "bold", "darkblue"),
           font.x = c(14, "bold", "black"),
           font.y = c(14, "bold", "black"),
           font.tickslab = c(12, "plain", "black")
)

dev.off()


#----------ROC¡ª¡ª¡ª¡ª¡ª¡ª¡ª¡ª¡ª¡ª¡ª¡ª

jco <- c("#519936","#F26622","#420151","#C6524A","#80A7DE")

pdf("Hepatocellular Carcinoma.train survivalROC.pdf",width = 4,height = 4)
par(bty="o", mgp = c(2,0.5,0), mar = c(3.1,3.1,2.1,2.1),tcl=-.25)
# plot the first roc
plot(train.roc1$FP, train.roc1$TP, type="l", xlim=c(0,1), ylim=c(0,1),col=jco[1],
     xlab="1-Specificity (FPR)", ylab="Sensitivity (TPR)",
     lwd = 2,main = "Hepatocellular Carcinoma.train")
# add diagonal line
lines(x=c(0,1),y=c(0,1),lwd=1.5,lty=2,col="grey40")
text(0.5,0.18,c(paste0("1-year AUC: ",round(train.roc1$AUC,3))),cex = 1,col = jco[1],adj = 0)
# add other rocs
lines(train.roc3$FP, train.roc3$TP, col=jco[2],lwd = 2)
text(0.5,0.12,c(paste0("3-year AUC: ",round(train.roc3$AUC,3))),cex = 1,col = jco[2],adj = 0)
# add other rocs
lines(train.roc5$FP, train.roc5$TP, col=jco[3],lwd = 2)
text(0.5,0.06,c(paste0("5-year AUC: ",round(train.roc5$AUC,3))),cex = 1,col = jco[3],adj = 0)
text(0.5,0,c(paste0("C-index: ",round(cindex.train$c.index,3))),adj = 0)
invisible(dev.off())
#####
library(reshape2)
library(ggplot2)
library(scales)
library(cowplot)

# risk score£¬ÓÃÓÚ»­¶¥²¿É¢µãÍ¼
bestvars<-lasso_fea
rs <- Hepatocellular Carcinoma.train$Riskscore
names(rs) <- rownames(Hepatocellular Carcinoma.train)
rs_Hepatocellular Carcinoma.train <- data.frame(x=1:length(rs),rs=as.numeric(sort(rs)))
# ÓÃÖÐÖµ·Ö×é
rs_Hepatocellular Carcinoma.train$Risk <- ifelse(rs_Hepatocellular Carcinoma.train$rs>=median(rs_Hepatocellular Carcinoma.train$rs), "High-risk", "Low-risk")
head(rs_Hepatocellular Carcinoma.train)


# follow-up£¬ÓÃÓÚ»­ÖÐ¼äBÍ¼
surv_Hepatocellular Carcinoma.train <- data.frame(x=1:length(rs),
                              t=Hepatocellular Carcinoma.train[names(sort(rs)),'futime']/12*12,
                              s=Hepatocellular Carcinoma.train[names(sort(rs)),'fustat']) 
surv_Hepatocellular Carcinoma.train$Status <- as.factor(ifelse(surv_Hepatocellular Carcinoma.train$s==0,'Alive','Death'))
head(surv_Hepatocellular Carcinoma.train)

# ÌáÈ¡signature¶ÔÓ¦µÄHepatocellular Carcinoma.train£¬²¢°´risk scoreÅÅÐò£¬ÓÃÓÚ»­µ×²¿ÈÈÍ¼
exp_Hepatocellular Carcinoma.train <- t(Hepatocellular Carcinoma.expr[which(rownames(Hepatocellular Carcinoma.expr) %in% bestvars),names(sort(rs)),])
exp_Hepatocellular Carcinoma.train[1:2,1:4]

plot.A <- ggplot(rs_Hepatocellular Carcinoma.train, aes(x=x,y=rs))+
  geom_point(aes(col=Risk),size=1)+
  scale_color_manual(labels=c("High-risk","Low-risk"), 
                     #guide_legend(guide = NULL), #Èç¹û²»Ïë»­Í¼Àý¾ÍÉ¾µô#
                     name="Risk score", values =c("#C72E24","#0088A2")) + 
  
  # »­ÊúÏòÐéÏß
  geom_segment(aes(x = sum(rs_Hepatocellular Carcinoma.train$Risk=="Low-risk"),
                   y = min(rs_Hepatocellular Carcinoma.train$rs), 
                   xend = sum(rs_Hepatocellular Carcinoma.train$Risk=="Low-risk"), 
                   yend = max(rs_Hepatocellular Carcinoma.train$rs)), linetype="dashed", size = 0.6)+
  # »­ºáÏß
  geom_segment(aes(x=0,y=median(rs_Hepatocellular Carcinoma.train$rs),
                   xend=nrow(rs_Hepatocellular Carcinoma.train),
                   yend=median(rs_Hepatocellular Carcinoma.train$rs)),linetype="dashed", size = 0.3)+
  
  # Ð´ÎÄ×ÖCutoff:
  #geom_text(aes(x=sum(rs_Hepatocellular Carcinoma.train$Risk=="Low-risk")/2,
  #              y=median(rs_Hepatocellular Carcinoma.train$rs)+8,
  #              label=paste0("Cutoff: ",round(median(rs_Hepatocellular Carcinoma.train$rs),3))),
  #          col ="black",size = 4,alpha=0.8)+
  
  theme(axis.title.x=element_blank()) +
  scale_x_continuous(limits = c(0,NA),expand = c(0,0)) +
  labs(y="Risk score",x="",fill="Risk") +
  #scale_colour_discrete(name="Risk scores") +
  theme_classic() +
  theme(axis.ticks.x=element_blank(),
        axis.line = element_blank(), #Èç¹ûÏëÏñexample2ÄÇÑù»­×ø±êÖá£¬¾ÍÉ¾µôÕâÐÐ
        axis.text.x=element_blank())

plot.A


plot.B <- ggplot(surv_Hepatocellular Carcinoma.train,aes(x=x,y=t))+
  geom_point(aes(col=Status),size=1)+
  geom_vline(aes(xintercept=sum(rs_Hepatocellular Carcinoma.train$Risk=="Low-risk")),size=0.6,linetype="dashed")+
  scale_x_continuous(limits = c(0,NA),expand = c(0,0))+
  scale_color_manual(labels=c("Non-ecurrent","Recurrent"),
                     values =c("#0088A2","#C72E24"))+
  labs(y="PFI(days)",x="")+
  theme_classic()+
  theme(axis.ticks.x=element_blank(),
        axis.line = element_blank(), #Èç¹ûÏëÏñexample2ÄÇÑù²»»­×ø±êÖá£¬¾ÍÉ¾µôÇ°ÃæµÄ#
        axis.text.x=element_blank())

plot.B

tmp <- t(scale(exp_Hepatocellular Carcinoma.train))
tmp[tmp > 1] = 1
tmp[tmp < -1] = -1
reorder_cormat <- function(cormat){
  dd <- dist(cormat)
  hc <- hclust(dd,method = "average")
  cormat <-cormat[hc$order,]
}
tmp1 <- reorder_cormat(tmp)
tmp1 <- rbind(tmp1,ifelse(rs_Hepatocellular Carcinoma.train$Risk=="Low-risk",-1.5,1.5))
tmp.m <- melt(tmp1)

p2 <-ggplot(tmp.m, aes(Var2, Var1),size=1) + 
  geom_tile(aes(fill = value)) 

plot.C <- p2 + scale_fill_gradient2(name="Genes\nexpression", low="#0088A2", high="#C72E24", mid="white") +
  labs(x = "", y = "")+
  theme_classic()+
  theme(legend.title = element_text(size = 12), legend.position = "right",
        axis.line = element_blank(),
        axis.ticks=element_blank(),
        axis.text.x=element_blank())

plot.C


plot_grid(plot.A, plot.B, plot.C,
          labels = c("", "",""), # »òÕß°´Ë³Ðò±ê×¢ABC
          rel_heights = c(1,1,1), # 3¸öÍ¼µÄ±ÈÀý
          #label_x=0,
          #label_y=1,
          align = 'v',ncol = 1, axis="lr", scale = c(1,1,1), greedy = F)

ggsave("Hepatocellular Carcinoma.train.riskmap.pdf", width = 5, height = 8)


#--------------------Hepatocellular Carcinoma.test Éú´æ

KM_input<-Hepatocellular Carcinoma.test

KM_input1<-Hepatocellular Carcinoma.test


write.table(Hepatocellular Carcinoma.test,file="Raw data for Hepatocellular Carcinoma.test KM ROC.txt", sep="\t",quote=F)
#------------K-M

library(survival)
library("survminer")

fit <- survfit(Surv(futime, fustat) ~ RiskGroup, data = KM_input)

pdf(file="Hepatocellular Carcinoma.test survival.pdf", width=4,height=4.2,onefile = FALSE)

ggsurvplot(fit, data = KM_input,
           risk.table = F, # Add risk table
           risk.table.col = "strata", # Change risk table color by groups
           linetype = "solid", # Change line type by groups
           surv.median.line = "hv", # Specify median survival
           ggtheme = theme_bw(), 
           conf.int = F, 
           conf.int.style = "step",
           censor = T, 
           palette = c( "#519936","#420151"), #
           ylim = c(0.6,1),
           pval = TRUE,  pval.coord = c(0, 0.7),
           xlab = 'Time in days',
           legend.title='riskscore', 
           legend.labs=c('Low','High'), 
           
           risk.table.y.text.col = T, 
           risk.table.y.text = T, 
           
           font.legend = 12,
           font.main = c(14, "bold", "darkblue"),
           font.x = c(14, "bold", "black"),
           font.y = c(14, "bold", "black"),
           font.tickslab = c(12, "plain", "black"),
           
)
dev.off()

outTab

#----------ROC¡ª¡ª¡ª¡ª¡ª¡ª¡ª¡ª¡ª¡ª¡ª¡ª

jco <- c("#519936","#F26622","#420151","#C6524A","#80A7DE")

pdf("Hepatocellular Carcinoma.test survivalROC.pdf",width = 4,height = 4)
par(bty="o", mgp = c(2,0.5,0), mar = c(3.1,3.1,2.1,2.1),tcl=-.25)
# plot the first roc
plot(test.roc1$FP, test.roc1$TP, type="l", xlim=c(0,1), ylim=c(0,1),col=jco[1],
     xlab="1-Specificity (FPR)", ylab="Sensitivity (TPR)",
     lwd = 2,main = "Hepatocellular Carcinoma.test")
# add diagonal line
lines(x=c(0,1),y=c(0,1),lwd=1.5,lty=2,col="grey40")
text(0.5,0.18,c(paste0("1-year AUC: ",round(test.roc1$AUC,3))),cex = 1,col = jco[1],adj = 0)
# add other rocs
lines(test.roc3$FP, test.roc3$TP, col=jco[2],lwd = 2)
text(0.5,0.12,c(paste0("3-year AUC: ",round(test.roc3$AUC,4))),cex = 1,col = jco[2],adj = 0)
# add other rocs
lines(test.roc5$FP, test.roc3$TP, col=jco[3],lwd = 2)
text(0.5,0.06,c(paste0("5-year AUC: ",round(test.roc5$AUC,3))),cex = 1,col = jco[3],adj = 0)
text(0.5,0,c(paste0("C-index: ",round(cindex.test$c.index,3))),adj = 0)
invisible(dev.off())


total_sam<-c(train_sam,test_sam)

tmp <- scale(t(as.matrix(metab.expr[lasso_fea,total_sam])))
risk.score <- apply(tmp,1,function(x) {x %*% myCoefs@x})
risk.score.total <- risk.score

Hepatocellular Carcinoma.total <- Hepatocellular Carcinoma.clin[names(risk.score.total),]
Hepatocellular Carcinoma.total$Riskscore <- as.numeric(risk.score.total)
Hepatocellular Carcinoma.total$RiskGroup <- ifelse(Hepatocellular Carcinoma.total$Riskscore > 0 ,"HRisk","LRisk")
Hepatocellular Carcinoma.total$RiskGroup <- factor(Hepatocellular Carcinoma.total$RiskGroup,levels = c("LRisk","HRisk"))

fit <- coxph(Surv(futime,fustat) ~ Riskscore,data = Hepatocellular Carcinoma.total,x=T)
fitd <- survdiff(Surv(futime, fustat) ~ RiskGroup, data=Hepatocellular Carcinoma.total, na.action=na.exclude)
cindex.total <- concordance.index(predict(fit),surv.time = Hepatocellular Carcinoma.total$futime,surv.event = Hepatocellular Carcinoma.total$fustat,method = "noether")
km.p.total <- 1-pchisq(fitd$chisq, length(fitd$n)-1)
cox.total <- summary(coxph(Surv(futime, fustat) ~ Riskscore, data=Hepatocellular Carcinoma.total, na.action=na.exclude))

nobs<-NROW(Hepatocellular Carcinoma.total)

total.roc5 <- survivalROC(Stime = Hepatocellular Carcinoma.total$futime,
                          status = Hepatocellular Carcinoma.total$fustat,
                          marker = Hepatocellular Carcinoma.total$Riskscore,
                          predict.time = 5*365, 
                          lambda = TRUE,
                          span = 0.25*nobs^(-0.20) )


total.roc3 <- survivalROC(Stime = Hepatocellular Carcinoma.total$futime,
                          status = Hepatocellular Carcinoma.total$fustat,
                          marker = Hepatocellular Carcinoma.total$Riskscore,
                          predict.time = 3*365, 
                          lambda = TRUE,
                          span = 0.25*nobs^(-0.20) )

total.roc1 <- survivalROC(Stime = Hepatocellular Carcinoma.total$futime,
                          status = Hepatocellular Carcinoma.total$fustat,
                          marker = Hepatocellular Carcinoma.total$Riskscore,
                          predict.time = 1*365,
                          lambda = TRUE,
                          span = 0.25*nobs^(-0.20) )
#####
library(reshape2)
library(ggplot2)
library(scales)
library(cowplot)

# risk score£¬ÓÃÓÚ»­¶¥²¿É¢µãÍ¼
bestvars<-lasso_fea
rs <- Hepatocellular Carcinoma.test$Riskscore
names(rs) <- rownames(Hepatocellular Carcinoma.test)
rs_Hepatocellular Carcinoma.test <- data.frame(x=1:length(rs),rs=as.numeric(sort(rs)))
# ÓÃÖÐÖµ·Ö×é
rs_Hepatocellular Carcinoma.test$Risk <- ifelse(rs_Hepatocellular Carcinoma.test$rs>=median(rs_Hepatocellular Carcinoma.test$rs), "High-risk", "Low-risk")
head(rs_Hepatocellular Carcinoma.test)


# follow-up£¬ÓÃÓÚ»­ÖÐ¼äBÍ¼
surv_Hepatocellular Carcinoma.test <- data.frame(x=1:length(rs),
                             t=Hepatocellular Carcinoma.test[names(sort(rs)),'futime']/12*12,
                             s=Hepatocellular Carcinoma.test[names(sort(rs)),'fustat']) 
surv_Hepatocellular Carcinoma.test$Status <- as.factor(ifelse(surv_Hepatocellular Carcinoma.test$s==0,'Alive','Death'))
head(surv_Hepatocellular Carcinoma.test)

# ÌáÈ¡signature¶ÔÓ¦µÄHepatocellular Carcinoma.test£¬²¢°´risk scoreÅÅÐò£¬ÓÃÓÚ»­µ×²¿ÈÈÍ¼
exp_Hepatocellular Carcinoma.test <- t(Hepatocellular Carcinoma.expr[which(rownames(Hepatocellular Carcinoma.expr) %in% bestvars),names(sort(rs)),])
exp_Hepatocellular Carcinoma.test[1:2,1:4]

plot.A <- ggplot(rs_Hepatocellular Carcinoma.test, aes(x=x,y=rs))+
  geom_point(aes(col=Risk),size=1)+
  scale_color_manual(labels=c("High-risk","Low-risk"), 
                     #guide_legend(guide = NULL), #Èç¹û²»Ïë»­Í¼Àý¾ÍÉ¾µô#
                     name="Risk score", values =c("#C72E24","#0088A2")) + 
  
  # »­ÊúÏòÐéÏß
  geom_segment(aes(x = sum(rs_Hepatocellular Carcinoma.test$Risk=="Low-risk"),
                   y = min(rs_Hepatocellular Carcinoma.test$rs), 
                   xend = sum(rs_Hepatocellular Carcinoma.test$Risk=="Low-risk"), 
                   yend = max(rs_Hepatocellular Carcinoma.test$rs)), linetype="dashed", size = 0.6)+
  # »­ºáÏß
  geom_segment(aes(x=0,y=median(rs_Hepatocellular Carcinoma.test$rs),
                   xend=nrow(rs_Hepatocellular Carcinoma.test),
                   yend=median(rs_Hepatocellular Carcinoma.test$rs)),linetype="dashed", size = 0.3)+
  
  # Ð´ÎÄ×ÖCutoff:
  #geom_text(aes(x=sum(rs_Hepatocellular Carcinoma.test$Risk=="Low-risk")/2,
  #              y=median(rs_Hepatocellular Carcinoma.test$rs)+8,
  #              label=paste0("Cutoff: ",round(median(rs_Hepatocellular Carcinoma.test$rs),3))),
  #          col ="black",size = 4,alpha=0.8)+
  
  theme(axis.title.x=element_blank()) +
  scale_x_continuous(limits = c(0,NA),expand = c(0,0)) +
  labs(y="Risk score",x="",fill="Risk") +
  #scale_colour_discrete(name="Risk scores") +
  theme_classic() +
  theme(axis.ticks.x=element_blank(),
        axis.line = element_blank(), #Èç¹ûÏëÏñexample2ÄÇÑù»­×ø±êÖá£¬¾ÍÉ¾µôÕâÐÐ
        axis.text.x=element_blank())

plot.A


plot.B <- ggplot(surv_Hepatocellular Carcinoma.test,aes(x=x,y=t))+
  geom_point(aes(col=Status),size=1)+
  geom_vline(aes(xintercept=sum(rs_Hepatocellular Carcinoma.test$Risk=="Low-risk")),size=0.6,linetype="dashed")+
  scale_x_continuous(limits = c(0,NA),expand = c(0,0))+
  scale_color_manual(labels=c("Non-ecurrent","Recurrent"),
                     values =c("#0088A2","#C72E24"))+
  labs(y="PFI(days)",x="")+
  theme_classic()+
  theme(axis.ticks.x=element_blank(),
        axis.line = element_blank(), #Èç¹ûÏëÏñexample2ÄÇÑù²»»­×ø±êÖá£¬¾ÍÉ¾µôÇ°ÃæµÄ#
        axis.text.x=element_blank())

plot.B

tmp <- t(scale(exp_Hepatocellular Carcinoma.test))
tmp[tmp > 1] = 1
tmp[tmp < -1] = -1
reorder_cormat <- function(cormat){
  dd <- dist(cormat)
  hc <- hclust(dd,method = "average")
  cormat <-cormat[hc$order,]
}
tmp1 <- reorder_cormat(tmp)
tmp1 <- rbind(tmp1,ifelse(rs_Hepatocellular Carcinoma.test$Risk=="Low-risk",-1.5,1.5))
tmp.m <- melt(tmp1)

p2 <-ggplot(tmp.m, aes(Var2, Var1),size=1) + 
  geom_tile(aes(fill = value)) 

plot.C <- p2 + scale_fill_gradient2(name="Genes\nexpression", low="#0088A2", high="#C72E24", mid="white") +
  labs(x = "", y = "")+
  theme_classic()+
  theme(legend.title = element_text(size = 12), legend.position = "right",
        axis.line = element_blank(),
        axis.ticks=element_blank(),
        axis.text.x=element_blank())

plot.C


plot_grid(plot.A, plot.B, plot.C,
          labels = c("", "",""), # »òÕß°´Ë³Ðò±ê×¢ABC
          rel_heights = c(1,1,1), # 3¸öÍ¼µÄ±ÈÀý
          #label_x=0,
          #label_y=1,
          align = 'v',ncol = 1, axis="lr", scale = c(1,1,1), greedy = F)

ggsave("Hepatocellular Carcinoma.test.riskmap.pdf", width = 5, height = 8)


#########TCGA.total

#------------K-M
KM_input<-Hepatocellular Carcinoma.total
library(survival)
library("survminer")

fit <- survfit(Surv(futime, fustat) ~ RiskGroup, data = KM_input)

pdf(file="Hepatocellular Carcinoma.total survival.pdf", width=4,height=4.2,onefile = FALSE)
ggsurvplot(fit, data = KM_input,
           risk.table = F, # Add risk table
           risk.table.col = "strata", # Change risk table color by groups
           linetype = "solid", # Change line type by groups
           #surv.median.line = "hv", # Specify median survival
           ggtheme = theme_bw(), 
           conf.int = F, 
           conf.int.style = "step",
           censor = T, 
           palette = c( "#519936","#420151"), #
           ylim = c(0.6,1),
           pval = TRUE,  pval.coord = c(0, 0.7),
           xlab = 'Time in days',
           legend.title='riskscore', 
           legend.labs=c('Low','High'), 
           
           risk.table.y.text.col = T, 
           risk.table.y.text = T, 
           
           font.legend = 12,
           font.main = c(14, "bold", "darkblue"),
           font.x = c(14, "bold", "black"),
           font.y = c(14, "bold", "black"),
           font.tickslab = c(12, "plain", "black")
)

dev.off()


#----------ROC¡ª¡ª¡ª¡ª¡ª¡ª¡ª¡ª¡ª¡ª¡ª¡ª

jco <- c("#519936","#F26622","#420151","#C6524A","#80A7DE")

pdf("Hepatocellular Carcinoma.total survivalROC.pdf",width = 4,height = 4)
par(bty="o", mgp = c(2,0.5,0), mar = c(3.1,3.1,2.1,2.1),tcl=-.25)
# plot the first roc
plot(total.roc1$FP, total.roc1$TP, type="l", xlim=c(0,1), ylim=c(0,1),col=jco[1],
     xlab="1-Specificity (FPR)", ylab="Sensitivity (TPR)",
     lwd = 2,main = "Hepatocellular Carcinoma.total")
# add diagonal line
lines(x=c(0,1),y=c(0,1),lwd=1.5,lty=2,col="grey40")
text(0.5,0.18,c(paste0("1-year AUC: ",round(total.roc1$AUC,3))),cex = 1,col = jco[1],adj = 0)
# add other rocs
lines(total.roc3$FP, total.roc3$TP, col=jco[2],lwd = 2)
text(0.5,0.12,c(paste0("3-year AUC: ",round(total.roc3$AUC,3))),cex = 1,col = jco[2],adj = 0)
# add other rocs
lines(total.roc5$FP, total.roc5$TP, col=jco[3],lwd = 2)
text(0.5,0.06,c(paste0("5-year AUC: ",round(total.roc5$AUC,3))),cex = 1,col = jco[3],adj = 0)
text(0.5,0,c(paste0("C-index: ",round(cindex.total$c.index,3))),adj = 0)
invisible(dev.off())

#####
library(reshape2)
library(ggplot2)
library(scales)
library(cowplot)

# risk score£¬ÓÃÓÚ»­¶¥²¿É¢µãÍ¼
bestvars<-lasso_fea
rs <- Hepatocellular Carcinoma.total$Riskscore
names(rs) <- rownames(Hepatocellular Carcinoma.total)
rs_Hepatocellular Carcinoma.total <- data.frame(x=1:length(rs),rs=as.numeric(sort(rs)))
# ÓÃÖÐÖµ·Ö×é
rs_Hepatocellular Carcinoma.total$Risk <- ifelse(rs_Hepatocellular Carcinoma.total$rs>=median(rs_Hepatocellular Carcinoma.total$rs), "High-risk", "Low-risk")
head(rs_Hepatocellular Carcinoma.total)


# follow-up£¬ÓÃÓÚ»­ÖÐ¼äBÍ¼
surv_Hepatocellular Carcinoma.total <- data.frame(x=1:length(rs),
                              t=Hepatocellular Carcinoma.total[names(sort(rs)),'futime']/12*12,
                              s=Hepatocellular Carcinoma.total[names(sort(rs)),'fustat']) 
surv_Hepatocellular Carcinoma.total$Status <- as.factor(ifelse(surv_Hepatocellular Carcinoma.total$s==0,'Alive','Death'))
head(surv_Hepatocellular Carcinoma.total)

# ÌáÈ¡signature¶ÔÓ¦µÄHepatocellular Carcinoma.total£¬²¢°´risk scoreÅÅÐò£¬ÓÃÓÚ»­µ×²¿ÈÈÍ¼
exp_Hepatocellular Carcinoma.total <- t(Hepatocellular Carcinoma.expr[which(rownames(Hepatocellular Carcinoma.expr) %in% bestvars),names(sort(rs)),])
exp_Hepatocellular Carcinoma.total[1:2,1:4]

plot.A <- ggplot(rs_Hepatocellular Carcinoma.total, aes(x=x,y=rs))+
  geom_point(aes(col=Risk),size=1)+
  scale_color_manual(labels=c("High-risk","Low-risk"), 
                     #guide_legend(guide = NULL), #Èç¹û²»Ïë»­Í¼Àý¾ÍÉ¾µô#
                     name="Risk score", values =c("#C72E24","#0088A2")) + 
  
  # »­ÊúÏòÐéÏß
  geom_segment(aes(x = sum(rs_Hepatocellular Carcinoma.total$Risk=="Low-risk"),
                   y = min(rs_Hepatocellular Carcinoma.total$rs), 
                   xend = sum(rs_Hepatocellular Carcinoma.total$Risk=="Low-risk"), 
                   yend = max(rs_Hepatocellular Carcinoma.total$rs)), linetype="dashed", size = 0.6)+
  # »­ºáÏß
  geom_segment(aes(x=0,y=median(rs_Hepatocellular Carcinoma.total$rs),
                   xend=nrow(rs_Hepatocellular Carcinoma.total),
                   yend=median(rs_Hepatocellular Carcinoma.total$rs)),linetype="dashed", size = 0.3)+
  
  # Ð´ÎÄ×ÖCutoff:
  #geom_text(aes(x=sum(rs_Hepatocellular Carcinoma.total$Risk=="Low-risk")/2,
  #              y=median(rs_Hepatocellular Carcinoma.total$rs)+8,
  #              label=paste0("Cutoff: ",round(median(rs_Hepatocellular Carcinoma.total$rs),3))),
  #          col ="black",size = 4,alpha=0.8)+
  
  theme(axis.title.x=element_blank()) +
  scale_x_continuous(limits = c(0,NA),expand = c(0,0)) +
  labs(y="Risk score",x="",fill="Risk") +
  #scale_colour_discrete(name="Risk scores") +
  theme_classic() +
  theme(axis.ticks.x=element_blank(),
        axis.line = element_blank(), #Èç¹ûÏëÏñexample2ÄÇÑù»­×ø±êÖá£¬¾ÍÉ¾µôÕâÐÐ
        axis.text.x=element_blank())

plot.A


plot.B <- ggplot(surv_Hepatocellular Carcinoma.total,aes(x=x,y=t))+
  geom_point(aes(col=Status),size=1)+
  geom_vline(aes(xintercept=sum(rs_Hepatocellular Carcinoma.total$Risk=="Low-risk")),size=0.6,linetype="dashed")+
  scale_x_continuous(limits = c(0,NA),expand = c(0,0))+
  scale_color_manual(labels=c("Non-ecurrent","Recurrent"),
                     values =c("#0088A2","#C72E24"))+
  labs(y="PFI(days)",x="")+
  theme_classic()+
  theme(axis.ticks.x=element_blank(),
        axis.line = element_blank(), #Èç¹ûÏëÏñexample2ÄÇÑù²»»­×ø±êÖá£¬¾ÍÉ¾µôÇ°ÃæµÄ#
        axis.text.x=element_blank())

plot.B

tmp <- t(scale(exp_Hepatocellular Carcinoma.total))
tmp[tmp > 1] = 1
tmp[tmp < -1] = -1
reorder_cormat <- function(cormat){
  dd <- dist(cormat)
  hc <- hclust(dd,method = "average")
  cormat <-cormat[hc$order,]
}
tmp1 <- reorder_cormat(tmp)
tmp1 <- rbind(tmp1,ifelse(rs_Hepatocellular Carcinoma.total$Risk=="Low-risk",-1.5,1.5))
tmp.m <- melt(tmp1)

p2 <-ggplot(tmp.m, aes(Var2, Var1),size=1) + 
  geom_tile(aes(fill = value)) 

plot.C <- p2 + scale_fill_gradient2(name="Genes\nexpression", low="#0088A2", high="#C72E24", mid="white") +
  labs(x = "", y = "")+
  theme_classic()+
  theme(legend.title = element_text(size = 12), legend.position = "right",
        axis.line = element_blank(),
        axis.ticks=element_blank(),
        axis.text.x=element_blank())

plot.C


plot_grid(plot.A, plot.B, plot.C,
          labels = c("", "",""), # »òÕß°´Ë³Ðò±ê×¢ABC
          rel_heights = c(1,1,1), # 3¸öÍ¼µÄ±ÈÀý
          #label_x=0,
          #label_y=1,
          align = 'v',ncol = 1, axis="lr", scale = c(1,1,1), greedy = F)

ggsave("Hepatocellular Carcinoma.total.riskmap.pdf", width = 5, height = 8)

#-----------Hepatocellular Carcinoma.train ÁÙ´²ÐÅÏ¢É­ÁÖÍ¼-----------
library("tidyverse")

dat2<-Hepatocellular Carcinoma.train[,c("futime","fustat","Age","Gender","Stage","tumor_status","RiskGroup")]
dat2[dat2=="[Discrepancy]"]<-NA
dat2[dat2==""]<-NA
dat2<-dat2 %>% 
  drop_na()
library(survival)
library(survminer)
head(dat2)

#¹¹½¨Ä£ÐÍ
model <- coxph( Surv(futime, fustat) ~Age+Gender+Stage+RiskGroup, data =dat2,na.action=na.exclude )
coxSummary = summary(model)
coxSummary 
pdf(file=file.path(fig3.path,"Hepatocellular Carcinoma.train clinical forest.pdf"),onefile = FALSE,
    width = 5.5,             #Í¼Æ¬µÄ¿í¶È
    height = 5,            #Í¼Æ¬µÄ¸ß¶È
)

ggforest(model,
         data=dat2,
         main = "Hepatocellular Carcinoma.train Cohort",
         cpositions = c(0.01,0.14,0.36), 
         fontsize = 1, 
         refLabel = "reference", 
         noDigits = 3)
dev.off()

#-----------Hepatocellular Carcinoma.test ÁÙ´²ÐÅÏ¢É­ÁÖÍ¼-----------
library("tidyverse")

dat2<-Hepatocellular Carcinoma.test[,c("futime","fustat","Age","Gender","Stage","tumor_status","RiskGroup")]
dat2[dat2=="[Discrepancy]"]<-NA
dat2[dat2==""]<-NA
dat2<-dat2 %>% 
  drop_na()
library(survival)
library(survminer)
head(dat2)

#¹¹½¨Ä£ÐÍ
model <- coxph( Surv(futime, fustat) ~Age+Gender+Stage+RiskGroup, data =dat2,na.action=na.exclude )
coxSummary = summary(model)
coxSummary 
pdf(file=file.path(fig3.path,"Hepatocellular Carcinoma.test clinical forest.pdf"),onefile = FALSE,
    width = 5.5,             #Í¼Æ¬µÄ¿í¶È
    height = 5,            #Í¼Æ¬µÄ¸ß¶È
)

ggforest(model,
         data=dat2,
         main = "Hepatocellular Carcinoma.test Cohort",
         cpositions = c(0.01,0.14,0.36), 
         fontsize = 1, 
         refLabel = "reference", 
         noDigits = 3)
dev.off()


#-----------Hepatocellular Carcinoma.total ÁÙ´²ÐÅÏ¢É­ÁÖÍ¼-----------
library("tidyverse")

dat2<-Hepatocellular Carcinoma.total[,c("futime","fustat","Age","Gender","Stage","tumor_status","RiskGroup")]
dat2[dat2=="[Discrepancy]"]<-NA
dat2[dat2==""]<-NA
dat2<-dat2 %>% 
  drop_na()
library(survival)
library(survminer)
head(dat2)

#¹¹½¨Ä£ÐÍ
model <- coxph( Surv(futime, fustat) ~Age+Gender+Stage+RiskGroup, data =dat2,na.action=na.exclude )
coxSummary = summary(model)
coxSummary 
pdf(file=file.path(fig3.path,"Hepatocellular Carcinoma.total clinical forest.pdf"),onefile = FALSE,
    width = 5.5,             #Í¼Æ¬µÄ¿í¶È
    height = 5,            #Í¼Æ¬µÄ¸ß¶È
)

ggforest(model,
         data=dat2,
         main = "Hepatocellular Carcinoma.total Cohort",
         cpositions = c(0.01,0.14,0.36), 
         fontsize = 1, 
         refLabel = "reference", 
         noDigits = 3)
dev.off()


library(survival)
library(survminer)

# load data

dd<-Hepatocellular Carcinoma.total[,c("futime","fustat","Age","Gender","Stage","Race","RiskGroup")]
dd[dd=="[Discrepancy]"]<-NA
dd[dd==""]<-NA
dd<-dd %>% 
  drop_na()

dd$Age<-ifelse(dd$Age<=60,"<=60",">60")
dd$Stage<-ifelse(dd$Stage=="Stage I","Stage I-II",
                 ifelse(dd$Stage=="Stage II","Stage I-II","Stage III-IV"))
dd$Race<-ifelse(dd$Race=="WHITE","WHITE","Others")


Sys.setenv(LANGUAGE = "en") #ÏÔÊ¾Ó¢ÎÄ±¨´íÐÅÏ¢
options(stringsAsFactors = FALSE) #½ûÖ¹chr×ª³Éfactor

dd[1:3,]

orange <- "#420151"
blue <- "#DA382B"
red<-"#519936"

rt <- dd[dd$Age==">60",] 

## Éú´æ·ÖÎö
fit <- survfit(Surv(futime, fustat) ~ RiskGroup, data = rt)

## ×÷Í¼
ggsurvplot(fit,
           pval = TRUE,
           palette = c(orange, blue,red),
           title="Age<70",
           xlab="Time in days")


mysurvplot <- function(cols=cols,filter=filter){
  ## ¹ýÂËÌõ¼þ
  index = dd[,cols]==filter
  ## °´ÐÐ¹ýÂËÊý¾Ý
  rt = dd[index,]
  ## Éú´æ·ÖÎö
  fit = survfit(Surv(futime, fustat) ~ RiskGroup, data = rt)
  ## ¼ÆËãpÖµ
  x = survdiff(Surv(futime, fustat) ~ RiskGroup, data = rt)
  pValue=1-pchisq(x$chisq,df=1)
  pValue= round(pValue,3)
  ## ×÷Í¼
  p=ggsurvplot(fit,
               pval = pValue,
               palette = c(orange, blue),
               title=paste0(cols,filter),
               xlab="Time in days")
  return(p)
}


mysurvplot("Age","<=65")

cols <- c("Age","Age","Gender","Gender","Stage","Stage","Race","Race")
filter <- c("<=60",">60","MALE","FEMALE","Stage I-II","Stage III-IV","WHITE","Others")

#cols <- c("BMI","BMI","Tstage","Tstage","Nstage","Nstage","Stage","Stage","Grade","Grade")
#filter <- c("<24",">24","<=T2",">=T3","N0","N123","Stage12","Stage34", "High Grade","Low Grade")

p <- list()
for ( i in 1:length(cols)) {
  p[[i]] = mysurvplot(cols[i],filter[i])
}

arrange_ggsurvplots(p, print = T,
                    ncol = 4, nrow = 2,
                    labels=LETTERS[1:8])

res <- arrange_ggsurvplots(p, print = F,
                           ncol = 4, nrow = 2)
ggsave("Hepatocellular Carcinoma.total subgroupSurv2.pdf", res, width = 12, height = 7)


#########nomogram

library(survival)

pbc<-Hepatocellular Carcinoma.total[,c("futime","fustat","Age","Gender","Stage","Race","Riskscore","RiskGroup")]
pbc[pbc=="[Discrepancy]"]<-NA
pbc[pbc==""]<-NA
pbc<-pbc %>% 
  drop_na()

pbc$Age<-ifelse(pbc$Age<=60,"<=60",">60")
pbc$Stage<-ifelse(pbc$Stage=="Stage I","Stage I-II",
                  ifelse(pbc$Stage=="Stage II","Stage I-II","Stage III-IV"))
pbc$Race<-ifelse(pbc$Race=="WHITE","WHITE","Others")
head(pbc)

pbccox <- coxph(formula = Surv(futime,fustat) ~ Age+Gender+Stage+Riskscore, data = pbc)
pbccox


library(regplot)

regplot(pbccox,
        #¶Ô¹Û²â2µÄÁù¸öÖ¸±êÔÚÁÐÏßÍ¼ÉÏ½øÐÐ¼Æ·ÖÕ¹Ê¾
        observation=pbc[c("TCGA-DE-A4MD-01"),], #Ò²¿ÉÒÔ²»Õ¹Ê¾
        points = T, #If FALSE the regression scores of each ¦Âx contribution are shown. Otherwise contributions are represented by a 0-100 "points" scale.
        plots = c("violin", #¿ÉÑ¡"no plot" "density" "boxes" "ecdf" "bars" "boxplot" "violin" "bean" "spikes"
                  "bars"), #¿ÉÑ¡"no plot" "boxes" "bars" "spikes"
        subticks = TRUE, dencol="#F16A2F",boxcol="#5CA58A",obscol="red",spkcol="brown",
        #Ô¤²â3ÄêºÍ5ÄêµÄËÀÍö·çÏÕ£¬´Ë´¦µ¥Î»ÊÇday
        center = T,
        failtime = c(365,1095,1825),
        prfail = TRUE, #cox»Ø¹éÖÐÐèÒªTRUE
        rank="sd", #rank="range" is by the range of the ¦Âx's, and rank="sd" is by the standard deviation of the ¦Âx's. 
        showP = T, #ÊÇ·ñÕ¹Ê¾Í³¼ÆÑ§²îÒì
        droplines = T,#¹Û²â2Ê¾Àý¼Æ·ÖÊÇ·ñ»­Ïß
        #colors = mycol, #ÓÃÇ°Ãæ×Ô¼º¶¨ÒåµÄÑÕÉ«
        #rank=NULL, #¸ù¾ÝÍ³¼ÆÑ§²îÒìµÄÏÔÖøÐÔ½øÐÐ±äÁ¿µÄÅÅÐò
        #interval="confidence"
) #Õ¹Ê¾¹Û²âµÄ¿ÉÐÅÇø¼ä

dev.copy2pdf(file=file.path(fig3.path, "Hepatocellular Carcinoma nomogram_new.pdf"), width = 7,height = 5)

#------------K-M

library(survival)
library("survminer")
signature<-pbccox$linear.predictors
KM_input<-cbind(pbc,signature)

KM_input$signature<- factor(ifelse(KM_input$signature>median(KM_input$signature),"high"," low"))
outTab=data.frame()
fit <- survfit(Surv(futime, fustat) ~ signature, data = KM_input)

cox <- coxph(Surv(futime, fustat) ~ signature, data = KM_input)
coxSummary = summary(cox)
coxP=coxSummary$coefficients[,"Pr(>|z|)"]
outTab=rbind(outTab,
             cbind(
               HR=coxSummary$conf.int[,"exp(coef)"],
               HR.95L=coxSummary$conf.int[,"lower .95"],
               HR.95H=coxSummary$conf.int[,"upper .95"],
               pvalue=coxSummary$coefficients[,"Pr(>|z|)"])
)
outTab

HR <- paste("Hazard Ratio = ", round(outTab$HR,2), sep = "")
CI <- paste("95% CI: ", paste(round(outTab$HR.95L,3), round(outTab$HR.95H,3), sep = " - "), sep = "")


pdf(file=file.path(fig3.path,"nomogram survival.pdf"), width=4,height=4.2,onefile = FALSE)
ggsurvplot(fit, data = KM_input,
           risk.table = F, # Add risk table
           risk.table.col = "strata", # Change risk table color by groups
           linetype = "solid", # Change line type by groups
           surv.median.line = "hv", # Specify median survival
           ggtheme = theme_classic(), 
           conf.int = F, 
           conf.int.style = "step",
           censor = T, 
           palette = c( "#0099CC","#CC0033"), #
           ylim = c(0.4,1),
           
           xlab = 'Time in months',
           legend.title='riskscore', 
           legend.labs=c('Low points','High points'), 
           
           risk.table.y.text.col = T, 
           risk.table.y.text = T, 
           
           font.legend = 12,
           font.main = c(14, "bold", "darkblue"),
           font.x = c(14, "bold", "black"),
           font.y = c(14, "bold", "black"),
           font.tickslab = c(12, "plain", "black"),
           
           
           
           
           pval = paste(pval = ifelse(outTab$pvalue < 0.001, "p < 0.001", 
                                      paste("P = ",round(outTab$pvalue,3), sep = "")),
                        HR, CI, sep = "\n"),
           pval.coord = c(0, 0.5)
)

dev.off()

outTab

#----------ROC¡ª¡ª¡ª¡ª¡ª¡ª¡ª¡ª¡ª¡ª¡ª¡ª

library(timeROC)
library(survival)
KM_input1<-cbind(pbc,signature)
pdf(file=file.path(fig3.path,"nomogram ROC 1 3 5.pdf"), width=4,height=4.5)

ROC.DSST<-timeROC(T=KM_input1$futime,#½á¾ÖÊ±¼ä
                  delta=KM_input1$fustat,#Éú´æ½á¾Ö
                  marker=KM_input1$signature,#Ô¤²â±äÁ¿
                  cause=1,#ÑôÐÔ½á¾Ö¸³Öµ£¬±ÈÈçËÀÍö£¬¸´·¢µÄ¸³Öµ
                  weighting="marginal",# È¨ÖØ¼ÆËã·½·¨£¬marginalÊÇÄ¬ÈÏÖµ£¬²ÉÓÃkm¼ÆËãÉ¾Ê§·Ö²¼
                  times=c(365,1095,1825),# Ê±¼äµã£¬Ñ¡È¡10ÄêºÍ20ÄêÉú´æÂÊ
                  ROC = TRUE,
                  iid = TRUE
)
plot(ROC.DSST,time=365,col=jco[1],title=FALSE,lwd=2)
plot(ROC.DSST,time=1095,col=jco[2],add=TRUE,title=FALSE,lwd=2)
plot(ROC.DSST,time=1825,col=jco[3],add=TRUE,title=FALSE,lwd=2)
legend('bottomright',
       c(paste0('AUC at 1 years: ',round(ROC.DSST$AUC[1],3)),
         paste0('AUC at 3 years: ',round(ROC.DSST$AUC[2],3)),
         paste0('AUC at 5 years: ',round(ROC.DSST$AUC[3],3))),
       col=jco,lwd=2,bty = 'n')
dev.off()


#------------------Calibration---------------

library(rms)

library(ResourceSelection)

dat <- as.data.frame(cbind(pbc$fustat,pbccox$linear.predictors))
colnames(dat)<-c("fustat","model")

fullmodel_glm <- glm(fustat ~ model, 
                     data = dat, 
                     family = "binomial", 
                     control = list(maxit = 50))

p.hoslem <- hoslem.test(fullmodel_glm$y, fitted(fullmodel_glm), g=10)$p.value

full_lrm <- lrm(fustat ~ model,
                data = dat,
                x=TRUE,
                y=TRUE)  

full_calibrate <- calibrate(full_lrm, group=dat$status) 

red <- "#F16A2F"
blue <- "lightgrey"

pdf(file=file.path(fig3.path,"calibration_for full model.pdf"),width = 4,height = 4.5)

plot(full_calibrate[,"predy"], # predicted value
     full_calibrate[,"calibrated.corrected"], # actual rate
     lty=1,type="l",lwd = 2,
     col=alpha(red,1), # change colors
     xlab="Nomogram Predicted Probability", ylab="Actual Recurrence envets" )

abline(0,1, lwd = 1.5, lty = "longdash", col = blue)

legend("topleft", 
       legend = c("Actural","Nomogram"), 
       col =c(blue,red), 
       lwd = 2,
       lty = c("longdash","solid"),
       cex = 1,
       bty = "n")

# ????hosmer-lemeshow

text(0.05,0.05,bquote("Hosmer-Lemeshow"~italic(P)~" = "~.(round(p.hoslem,3))),adj = 0)

invisible(dev.off())


#-------------DCA-------------------


library(rms)
library(rmda)

modul<- decision_curve(fustat ~ Gender+Age+Stage+Riskscore,
                       data= pbc,
                       thresholds= seq(0,1, by = 0.01),
                       confidence.intervals = 0.95)
modul1<- decision_curve(fustat ~ Age,
                        data= pbc,
                        thresholds= seq(0,1, by = 0.01),
                        confidence.intervals = 0.95)
modul2<-decision_curve(fustat ~ Stage,
                       data= pbc,
                       thresholds= seq(0,1, by = 0.01),
                       confidence.intervals = 0.95)
modul3<- decision_curve(fustat ~ Gender,
                        data= pbc,
                        thresholds= seq(0,1, by = 0.01),
                        confidence.intervals = 0.95)

pbccox <- glm(fustat ~ ., data = pbc)

list<-list(modul,modul1,modul2,modul3)
jco <- c("#C72E24","#97B959","#F16A2F","#0088A2","#80A7DE")

pdf(file=file.path(fig4.path,"DCA.pdf"),width = 4,height = 4.5)
plot_decision_curve(list,
                    curve.names=c("Nomogram","Age","Stage","Gender"),
                    xlab="Threshold probability",
                    cost.benefit.axis =FALSE,col= jco,
                    confidence.intervals=FALSE,
                    standardize = FALSE)
dev.off()

modul


#-------------------clinical impact curve nomogram--------------

pdf(file=file.path(fig3.path,"Clinical_impact_curve for TCGAHS.pdf"),width = 4,height = 4.5)
plot_clinical_impact(modul,xlim = c(0, 0.4),legend.position = "topright",
                     col = c("#F26622", "black"))
dev.off()


#######################Figure 5-6


library(MOVICS)

Hepatocellular Carcinoma.train$group<-ifelse(Hepatocellular Carcinoma.train$RiskGroup=="LRisk","1","2")
head(Hepatocellular Carcinoma.train)
write.table(Hepatocellular Carcinoma.train,file.path(fig4.path,"Hepatocellular Carcinoma.train.group.txt"),sep = "\t",col.names=NA,quote = F)


pseudo.moic.train <- list("clust.res" = Hepatocellular Carcinoma.train,
                          "mo.method" = "test")
pseudo.moic.train$clust.res$samID <- rownames(pseudo.moic.train$clust.res)
pseudo.moic.train$clust.res$clust <- pseudo.moic.train$clust.res$group

drug.prad<- compDrugsen(moic.res    = pseudo.moic.train,
                        norm.expr   = Hepatocellular Carcinoma.expr[,pseudo.moic.train$clust.res$samID]+1, # double guarantee sample order
                        drugs       = c("Doxorubicin","Paclitaxel","Cisplatin",
                                        "Sunitinib","Sorafenib"), # a vector of names of drug in GDSC
                        tissueType  = "all", # choose specific tissue type to construct ridge regression model
                        clust.col   = c(jco[2],jco[1]),
                        test.method = "parametric", # statistical testing method
                        seed = 123456,
                        prefix      = "train BOXVIOLIN OF ESTIMATED IC50") 

subt <- data.frame(condition =Hepatocellular Carcinoma.train$RiskGroup,
                   row.names = rownames(Hepatocellular Carcinoma.train))
twoclasslimma(subtype  = subt, # subtype information (must contain a column named 'condition')
              featmat  =Hepatocellular Carcinoma.expr[,rownames(subt)], # expression file (fill detect data scale automatically)
              treatVar = "HRisk", # name of treatment group
              ctrlVar  = "LRisk", # name of control group
              prefix   = "Hepatocellular Carcinoma.train", # prefix of the DE file
              overwt   = TRUE, # whether over write files that already existed
              sort.p   = TRUE, # if sorting the results by adjusted p value
              verbose  = TRUE, # if showing verbose result
              res.path = fig4.path ) # path for result

deg.train<- read.table(file.path(fig4.path,"Hepatocellular Carcinoma.train_limma_test_result.HRisk_vs_LRisk.txt"),sep = "\t",row.names = 1,check.names = F,stringsAsFactors = F,header = T)
library(fgsea)

deg.train$log2fc <- as.numeric(as.character(deg.train$log2fc))
deg.train <- deg.train[order(deg.train$log2fc, decreasing = T), ]
si.id <- deg.train$log2fc; names(si.id) <- rownames(deg.train)
head(si.id)
gmtfile <- "./h.all.v7.0.symbols.gmt"
hallmark <- read.gmt(gmtfile)
hallmark$term<-gsub('HALLMARK_','',hallmark$term)
hallmark.list <- hallmark %>% split(.$term) %>% lapply( "[[", 2)

fgseaRes <- fgsea(pathways = hallmark.list, 
                  stats = si.id,
                  minSize=5,
                  maxSize=500,
                  nperm=10000)
sig<-fgseaRes[fgseaRes$padj<0.05,]
sig<-sig[order(sig$NES,decreasing = T)]

topPathwaysUp <- fgseaRes[ES > 0][head(order(pval), n=10), pathway]
topPathwaysDown <- fgseaRes[ES < 0][head(order(pval), n=10), pathway]
topPathways <- c(topPathwaysUp, rev(topPathwaysDown))
length(topPathways)
topPathwaysUp <- fgseaRes[ES > 0][head(order(pval), n=10), pathway]
topPathwaysDown <- fgseaRes[ES < 0][head(order(pval), n=10), pathway]
topPathways <- c(topPathwaysUp, rev(topPathwaysDown))
length(topPathways)

pdf(file.path(fig4.path,"Hepatocellular Carcinoma.train fgsea.pdf"), width = 8, height = 6)

plotGseaTable(hallmark.list[topPathways], si.id, fgseaRes, 
              gseaParam = 0.5)
dev.off()

GSET.FILE <- 
  system.file("extdata", "28immunemarker.gmt", package = "MOVICS", mustWork = TRUE)

gsva.res <- 
  runGSVA(moic.res      = pseudo.moic.train,
          norm.expr     = Hepatocellular Carcinoma.expr[,pseudo.moic.train$clust.res$samID],
          gset.gmt.path = GSET.FILE, # ABSOLUTE path of gene set file
          gsva.method   = "gsva", # method to calculate single sample enrichment score
          #annCol        = annCol,
          #annColors     = annColors,
          color         =c("#30A9A0","white", "#E42053"),
          fig.path      = fig4.path,
          fig.name      = "Train 28 immune GENE SETS OF INTEREST HEATMAP",
          height        = 8,
          width         = 10)


################## train SubMap


dat <- Hepatocellular Carcinoma.expr[,pseudo.moic.train$clust.res$samID]
dat[1:3, 1:3]

ann <- pseudo.moic.train$clust.res[,c(25:25,24:24)]
rownames(ann)<-ann$samID

colnames(ann)<-c("ID","ImmClust")
ann$ImmClust<-paste0("C",ann$ImmClust)
head(ann)

table(ann$ImmClust)

TIDE <- log2(dat+1)
TIDE <- sweep(TIDE,2, apply(TIDE,2,median,na.rm=T))
write.table(TIDE,file.path(fig4.path,"TIDE_input.self_subtract"),sep = "\t",row.names = T,col.names = NA,quote = F)

#------------------------------------#
# 
#------------------------------------#

# 
TIDE.res <- read.csv(file.path(data.path,"TIDE_output.csv"),header = T,row.names = 1,check.names = F,stringsAsFactors = F)
ann$TIDE <- TIDE.res[rownames(ann),"Responder"]
print(table(ann$TIDE,ann$ImmClust))

print(fisher.test(table(ann$TIDE,ann$ImmClust))) 

# 
generateInputFileForSubMap <- function(in_gct, gct_file, cls_file, sam_info, type_name = "type"){
  in_gct <- data.frame(GeneID=rownames(in_gct),
                       description="na",
                       in_gct, 
                       stringsAsFactors = F,
                       check.names = F)
  cat("#1.2\n", file = gct_file)
  cat(nrow(in_gct),"\t",ncol(in_gct)-2,"\n", file = gct_file, append = T)
  cat(paste(colnames(in_gct), collapse = "\t"),"\n", file = gct_file, append = T)
  for(i in 1:nrow(in_gct)) cat(paste(in_gct[i,], collapse = "\t"),"\n", file = gct_file, append = T)
  
  cat(nrow(sam_info),length(levels(factor(sam_info$rank))),1, "\n", file = cls_file )
  cat("#", paste0(levels(factor(sam_info[, type_name])), collapse = " " ), "\n", file = cls_file, sep = "", append = T)
  cat(as.numeric(factor(sam_info[, type_name])), file = cls_file, append = T)
}

# 
skcm.immunotherapy.logNC <- read.table(file.path(data.path,"skcm.immunotherapy.47samples.log2CountsNorm.txt"),sep = "\t",row.names = 1,header = T,check.names = F,stringsAsFactors = F) #Ô­???á¹???log2×ª???Ä±?×¼??countÖµ
rownames(skcm.immunotherapy.logNC) <- toupper(rownames(skcm.immunotherapy.logNC)) # ??????Ð´????Îª??Ê¹?Ãµ??????Ç°Ñ»?????????Ð´??
skcm.immunotherapy.info <- read.table(file.path(data.path,"skcm.immunotherapy.47sampleInfo.txt"),sep = "\t",row.names = 1,header = T,check.names = F,stringsAsFactors = F)

skcm.immunotherapy.info <- skcm.immunotherapy.info[order(skcm.immunotherapy.info$label),]
skcm.immunotherapy.info$rank <- rep(c(1,2,3,4),times=as.character(table(skcm.immunotherapy.info$label))) #1: CTLA4_noR 2: CTLA4_R 3:PD1_noR 4:PD1_R

# 
tmp <- dat
GENELIST <- intersect(rownames(tmp),rownames(skcm.immunotherapy.logNC)) # 

sam_info <- skcm.immunotherapy.info
in_gct <- skcm.immunotherapy.logNC[GENELIST,rownames(skcm.immunotherapy.info)]

# 
gct_file <- "skcm.immunotherapy.for.SubMap.gct"
cls_file <- "skcm.immunotherapy.for.SubMap.cls"
generateInputFileForSubMap(in_gct = in_gct, gct_file = gct_file, cls_file = cls_file, sam_info = sam_info, type_name = "rank")

#
samples.C1 <- rownames(ann[which(ann$ImmClust == "C1"),])
samples.C2 <- rownames(ann[which(ann$ImmClust == "C2"),])
samples.C3 <- rownames(ann[which(ann$ImmClust == "C3"),])

sam_info <- data.frame("ImmClust"=c(samples.C1,samples.C2,samples.C3),row.names = c(samples.C1,samples.C2,samples.C3))
sam_info$rank <- rep(c(1,2,3),times=c(length(samples.C1),length(samples.C2),length(samples.C3))) #1: C1,??HPV16-IMM 2: C2,??HPV16-KRT

# 
gct_file <- "Immune2.for.SubMap.gct"
cls_file <- "Immune2.for.SubMap.cls"

in_gct <- tmp[GENELIST,rownames(sam_info)] # ??????Ê¾?????????Æµ???Ê½??log2×ª???Ä±?×¼??countÖµ
generateInputFileForSubMap(in_gct = in_gct, gct_file = gct_file, cls_file = cls_file, sam_info = sam_info, type_name = "rank")


#-------------------------------

heatmap.YlGnPe <- c("#9A1424","#DE518D","#FF9F1C","#B4D834","#2EC4B6")
cherry    <- "#700353"
lightgrey <- "#dcddde"

tmp <- matrix(c(  0.1818182, 0.4155844, 0.5824176, 0.92007992,
                  0.9360639, 0.4255744, 0.8961039, 0.01198801,
                  1,  1,  1, 1.0000000,
                  1,  1,  1, 0.0959041
), # Bonferroni
nrow = 4,byrow = T,dimnames = list(c("Low-Risk","High-Risk","Low-Risk-b","High-Risk-b"),c("CTAL4-noR","CTLA4-R","PD1-noR","PD1-R")))
library(pheatmap)
pheatmap(tmp, cellwidth = 30, cellheight = 30,
         cluster_rows = F,cluster_cols = F,
         color = heatmap.YlGnPe[5:1],
         gaps_row = 2,
         annotation_row = data.frame(pvalue=c("Nominal p value","Nominal p value","Bonferroni corrected","Bonferroni corrected"),row.names = rownames(tmp)),
         annotation_colors = list(pvalue=c("Nominal p value"=lightgrey,"Bonferroni corrected"=cherry)),
         filename = "Train heatmap_submap.pdf")


library(MOVICS)

Hepatocellular Carcinoma.test$group<-ifelse(Hepatocellular Carcinoma.test$RiskGroup=="LRisk","1","2")
head(Hepatocellular Carcinoma.test)
write.table(Hepatocellular Carcinoma.test,file.path(fig4.path,"Hepatocellular Carcinoma.test.group.txt"),sep = "\t",col.names=NA,quote = F)


pseudo.moic.test <- list("clust.res" = Hepatocellular Carcinoma.test,
                         "mo.method" = "test")
pseudo.moic.test$clust.res$samID <- rownames(pseudo.moic.test$clust.res)
pseudo.moic.test$clust.res$clust <- pseudo.moic.test$clust.res$group

drug.prad<- compDrugsen(moic.res    = pseudo.moic.test,
                        norm.expr   = Hepatocellular Carcinoma.expr[,pseudo.moic.test$clust.res$samID]+1, # double guarantee sample order
                        drugs       = c("Doxorubicin","Paclitaxel","Cisplatin",
                                        "Sunitinib","Sorafenib"), # a vector of names of drug in GDSC
                        tissueType  = "all", # choose specific tissue type to construct ridge regression model
                        clust.col   = c(jco[2],jco[1]),
                        test.method = "parametric", # statistical testing method
                        seed = 123456,
                        prefix      = "test BOXVIOLIN OF ESTIMATED IC50") 

subt <- data.frame(condition =Hepatocellular Carcinoma.test$RiskGroup,
                   row.names = rownames(Hepatocellular Carcinoma.test))
twoclasslimma(subtype  = subt, # subtype information (must contain a column named 'condition')
              featmat  =Hepatocellular Carcinoma.expr[,rownames(subt)], # expression file (fill detect data scale automatically)
              treatVar = "HRisk", # name of treatment group
              ctrlVar  = "LRisk", # name of control group
              prefix   = "Hepatocellular Carcinoma.test", # prefix of the DE file
              overwt   = TRUE, # whether over write files that already existed
              sort.p   = TRUE, # if sorting the results by adjusted p value
              verbose  = TRUE, # if showing verbose result
              res.path = fig4.path ) # path for result

deg.test<- read.table(file.path(fig4.path,"Hepatocellular Carcinoma.test_limma_test_result.HRisk_vs_LRisk.txt"),sep = "\t",row.names = 1,check.names = F,stringsAsFactors = F,header = T)
library(fgsea)

deg.test$log2fc <- as.numeric(as.character(deg.test$log2fc))
deg.test <- deg.test[order(deg.test$log2fc, decreasing = T), ]
si.id <- deg.test$log2fc; names(si.id) <- rownames(deg.test)
head(si.id)
gmtfile <- "./h.all.v7.0.symbols.gmt"
hallmark <- read.gmt(gmtfile)
hallmark$term<-gsub('HALLMARK_','',hallmark$term)
hallmark.list <- hallmark %>% split(.$term) %>% lapply( "[[", 2)

fgseaRes <- fgsea(pathways = hallmark.list, 
                  stats = si.id,
                  minSize=5,
                  maxSize=500,
                  nperm=10000)
sig<-fgseaRes[fgseaRes$padj<0.05,]
sig<-sig[order(sig$NES,decreasing = T)]

topPathwaysUp <- fgseaRes[ES > 0][head(order(pval), n=10), pathway]
topPathwaysDown <- fgseaRes[ES < 0][head(order(pval), n=10), pathway]
topPathways <- c(topPathwaysUp, rev(topPathwaysDown))
length(topPathways)

pdf(file.path(fig4.path,"Hepatocellular Carcinoma.test fgsea.pdf"), width = 8, height = 6)

plotGseaTable(hallmark.list[topPathways], si.id, fgseaRes, 
              gseaParam = 0.5)
dev.off()

GSET.FILE <- 
  system.file("extdata", "28immunemarker.gmt", package = "MOVICS", mustWork = TRUE)

gsva.res <- 
  runGSVA(moic.res      = pseudo.moic.test,
          norm.expr     = Hepatocellular Carcinoma.expr[,pseudo.moic.test$clust.res$samID],
          gset.gmt.path = GSET.FILE, # ABSOLUTE path of gene set file
          gsva.method   = "gsva", # method to calculate single sample enrichment score
          #annCol        = annCol,
          #annColors     = annColors,
          color         =c("#30A9A0","white", "#E42053"),
          fig.path      = fig4.path,
          fig.name      = "test 28 immune GENE SETS OF INTEREST HEATMAP",
          height        = 8,
          width         = 10)


################## test SubMap


dat <- Hepatocellular Carcinoma.expr[,pseudo.moic.test$clust.res$samID]
dat[1:3, 1:3]

ann <- pseudo.moic.test$clust.res[,c(25:25,24:24)]
rownames(ann)<-ann$samID

colnames(ann)<-c("ID","ImmClust")
ann$ImmClust<-paste0("C",ann$ImmClust)
head(ann)

table(ann$ImmClust)

TIDE <- log2(dat+1)
TIDE <- sweep(TIDE,2, apply(TIDE,2,median,na.rm=T))
write.table(TIDE,file.path(fig4.path,"TIDE_input.self_subtract"),sep = "\t",row.names = T,col.names = NA,quote = F)

#------------------------------------#
# 
#------------------------------------#

# 
TIDE.res <- read.csv(file.path(data.path,"TIDE_output.csv"),header = T,row.names = 1,check.names = F,stringsAsFactors = F)
ann$TIDE <- TIDE.res[rownames(ann),"Responder"]
print(table(ann$TIDE,ann$ImmClust))

print(fisher.test(table(ann$TIDE,ann$ImmClust))) 

# 
generateInputFileForSubMap <- function(in_gct, gct_file, cls_file, sam_info, type_name = "type"){
  in_gct <- data.frame(GeneID=rownames(in_gct),
                       description="na",
                       in_gct, 
                       stringsAsFactors = F,
                       check.names = F)
  cat("#1.2\n", file = gct_file)
  cat(nrow(in_gct),"\t",ncol(in_gct)-2,"\n", file = gct_file, append = T)
  cat(paste(colnames(in_gct), collapse = "\t"),"\n", file = gct_file, append = T)
  for(i in 1:nrow(in_gct)) cat(paste(in_gct[i,], collapse = "\t"),"\n", file = gct_file, append = T)
  
  cat(nrow(sam_info),length(levels(factor(sam_info$rank))),1, "\n", file = cls_file )
  cat("#", paste0(levels(factor(sam_info[, type_name])), collapse = " " ), "\n", file = cls_file, sep = "", append = T)
  cat(as.numeric(factor(sam_info[, type_name])), file = cls_file, append = T)
}

# 
skcm.immunotherapy.logNC <- read.table(file.path(data.path,"skcm.immunotherapy.47samples.log2CountsNorm.txt"),sep = "\t",row.names = 1,header = T,check.names = F,stringsAsFactors = F) #Ô­???á¹???log2×ª???Ä±?×¼??countÖµ
rownames(skcm.immunotherapy.logNC) <- toupper(rownames(skcm.immunotherapy.logNC)) # ??????Ð´????Îª??Ê¹?Ãµ??????Ç°Ñ»?????????Ð´??
skcm.immunotherapy.info <- read.table(file.path(data.path,"skcm.immunotherapy.47sampleInfo.txt"),sep = "\t",row.names = 1,header = T,check.names = F,stringsAsFactors = F)

skcm.immunotherapy.info <- skcm.immunotherapy.info[order(skcm.immunotherapy.info$label),]
skcm.immunotherapy.info$rank <- rep(c(1,2,3,4),times=as.character(table(skcm.immunotherapy.info$label))) #1: CTLA4_noR 2: CTLA4_R 3:PD1_noR 4:PD1_R

# 
tmp <- dat
GENELIST <- intersect(rownames(tmp),rownames(skcm.immunotherapy.logNC)) # 

sam_info <- skcm.immunotherapy.info
in_gct <- skcm.immunotherapy.logNC[GENELIST,rownames(skcm.immunotherapy.info)]

# 
gct_file <- "skcm.immunotherapy.for.SubMap.gct"
cls_file <- "skcm.immunotherapy.for.SubMap.cls"
generateInputFileForSubMap(in_gct = in_gct, gct_file = gct_file, cls_file = cls_file, sam_info = sam_info, type_name = "rank")

#
samples.C1 <- rownames(ann[which(ann$ImmClust == "C1"),])
samples.C2 <- rownames(ann[which(ann$ImmClust == "C2"),])
samples.C3 <- rownames(ann[which(ann$ImmClust == "C3"),])

sam_info <- data.frame("ImmClust"=c(samples.C1,samples.C2,samples.C3),row.names = c(samples.C1,samples.C2,samples.C3))
sam_info$rank <- rep(c(1,2,3),times=c(length(samples.C1),length(samples.C2),length(samples.C3))) #1: C1,??HPV16-IMM 2: C2,??HPV16-KRT

# 
gct_file <- "Immune2.for.SubMap.gct"
cls_file <- "Immune2.for.SubMap.cls"

in_gct <- tmp[GENELIST,rownames(sam_info)] # ??????Ê¾?????????Æµ???Ê½??log2×ª???Ä±?×¼??countÖµ
generateInputFileForSubMap(in_gct = in_gct, gct_file = gct_file, cls_file = cls_file, sam_info = sam_info, type_name = "rank")


#-------------------------------

heatmap.YlGnPe <- c("#9A1424","#DE518D","#FF9F1C","#B4D834","#2EC4B6")
cherry    <- "#700353"
lightgrey <- "#dcddde"

tmp <- matrix(c(   0.0949051, 0.2607393, 0.5894106, 0.871128871,
                   0.9400599, 0.4675325, 0.9300699, 0.006993007,
                   
                   0.7592408,  1,  1, 1.00000000,
                   1.0000000,  1,  1, 0.05594406
), # Bonferroni
nrow = 4,byrow = T,dimnames = list(c("Low-Risk","High-Risk","Low-Risk-b","High-Risk-b"),c("CTAL4-noR","CTLA4-R","PD1-noR","PD1-R")))
library(pheatmap)
pdf("test heatmap_submap.pdf")
pheatmap(tmp, cellwidth = 30, cellheight = 30,
         cluster_rows = F,cluster_cols = F,
         color = heatmap.YlGnPe[5:1],
         gaps_row = 2,
         annotation_row = data.frame(pvalue=c("Nominal p value","Nominal p value","Bonferroni corrected","Bonferroni corrected"),row.names = rownames(tmp)),
         annotation_colors = list(pvalue=c("Nominal p value"=lightgrey,"Bonferroni corrected"=cherry)),
         filename = "test heatmap_submap.pdf")
dev.off()

#####DEGs

subt <- data.frame(condition =Hepatocellular Carcinoma.total$RiskGroup,
                   row.names = rownames(Hepatocellular Carcinoma.total))
twoclasslimma(subtype  = subt, # subtype information (must contain a column named 'condition')
              featmat  =Hepatocellular Carcinoma.expr[,rownames(subt)], # expression file (fill detect data scale automatically)
              treatVar = "HRisk", # name of treatment group
              ctrlVar  = "LRisk", # name of control group
              prefix   = "Hepatocellular Carcinoma.total", # prefix of the DE file
              overwt   = TRUE, # whether over write files that already existed
              sort.p   = TRUE, # if sorting the results by adjusted p value
              verbose  = TRUE, # if showing verbose result
              res.path = fig5.path ) # path for result
DEGs<- read.table(file.path(fig5.path,"Hepatocellular Carcinoma.total_limma_test_result.HRisk_vs_LRisk.txt"),sep = "\t",row.names = 1,check.names = F,stringsAsFactors = F,header = T)
HDEGs  <- DEGs[which(DEGs$log2fc > 0.6 & DEGs$pvalue < 0.05),]
LDEGs  <- DEGs[which(DEGs$log2fc < -0.6 & DEGs$pvalue < 0.05),]


library("clusterProfiler")
options(connectionObserver = NULL)
library("org.Hs.eg.db")
library("enrichplot")
library("ggplot2")

####HDEGs
genes=rownames(HDEGs)
entrezIDs <- mget(genes, org.Hs.egSYMBOL2EG, ifnotfound=NA)
gene<-entrezIDs <- as.character(entrezIDs)
geneList<-HDEGs[,2:2]
names(geneList)<-rownames(HDEGs)

str(geneList)
#---Go·ÖÎö
HGo<- enrichGO(gene = gene,
              keyType = "ENTREZID",
              OrgDb = org.Hs.eg.db, 
              pvalueCutoff =0.05, 
              qvalueCutoff = 0.5,
              ont="all",
              readable =T)
write.table(HGo,file.path(fig5.path,file="HRisk.GO-up.txt"),sep="\t",quote=F,row.names = F)

HGo2<-setReadable(HGo, 'org.Hs.eg.db', 'ENTREZID') 

HGo2x <- pairwise_termsim(HGo2)
p1 <- treeplot(HGo2x)
pdf(file=file.path(fig5.path,"Go-tree.pdf"),width = 8,height = 4)
p1
dev.off()

####LDEGs
genes=rownames(LDEGs)
entrezIDs <- mget(genes, org.Hs.egSYMBOL2EG, ifnotfound=NA)
gene<-entrezIDs <- as.character(entrezIDs)
geneList<-LDEGs[,2:2]
names(geneList)<-rownames(LDEGs)

str(geneList)
#---Go·ÖÎö
LGo<- enrichGO(gene = gene,
               keyType = "ENTREZID",
               OrgDb = org.Hs.eg.db, 
               pvalueCutoff =0.05, 
               qvalueCutoff = 0.5,
               ont="all",
               readable =T)
write.table(LGo,file.path(fig5.path,file="LRisk.GO-up.txt"),sep="\t",quote=F,row.names = F)

LGo2<-setReadable(LGo, 'org.Hs.eg.db', 'ENTREZID') 

LGo2x <- pairwise_termsim(LGo2)
p1 <- treeplot(LGo2x)
pdf(file=file.path(fig5.path,"LRisk Go-tree.pdf"),width = 8,height = 4)
p1
dev.off()


ICB<-c("CD274","PDCD1LG2","CTLA4","CD163","IFNG","VEGFA","TIGIT","GZMA","GZMB")
ICB.out<-Hepatocellular Carcinoma.expr[ICB,]
ICB.out<-cbind(Hepatocellular Carcinoma.total,t(ICB.out[,rownames(Hepatocellular Carcinoma.total)]))

#ICB.out$CTNNB1<-ifelse(ICB.out$group=="COVID-19",ICB.out$CTNNB1+0.2,ICB.out$CTNNB1)


ICBinput<-ICB.out[,c(23:32)]
#ICBinput$clust<-paste0("C",ICBinput$clust)
ICBinput<-ICBinput %>% 
  as_tibble() %>%
  gather(Gene, log2TPM,  -RiskGroup)
ICBinput
ICBinput<-as.data.frame(ICBinput)
ICBinput
p <- ggboxplot(ICBinput, x = "Gene", y = "log2TPM",
               color = "RiskGroup", palette = c("#238B45","#9F3C5C"),
               add.params = list(size = 0.5, jitter = 0.2), 
               #add = "jitter"
)
#p=p+rotate_x_text(30)
p + stat_compare_means(aes(group = RiskGroup), method = "t.test",
                       label = "p.signif")

ggsave(file.path(fig6.path,"ICB boxplot.pdf"),width = 10,height = 3.5)


#######µ¥»ùÒò
singleinput<-metaoutTab[lasso_fea,]
hr <- as.numeric(singleinput$HR)
ci.lb <- as.numeric(singleinput$HR.95L)
ci.ub <- as.numeric(singleinput$HR.95H)

yi  <- log(hr) 
sei  <- (log(ci.ub) - log(ci.lb)) / (2*1.96)

### store yi and sei in a data set 
dat <- data.frame(yi=yi, sei=sei)

### add trial number and author
trial <- 1:6 
author <- singleinput$id

dat <- cbind.data.frame(trial=trial, author=author, dat)
#install.packages("metafor")

library(metafor)

res <- rma(yi, sei=sei, data=dat,slab = paste(author,sep = ','), method="FE")


summary(res)
predict(res,transf=exp)

#dev.new()
pdf(file.path(fig7.path,"OSout1.pdf"),width=5,height=5,onefile = FALSE)
forest(res,atransf = exp,
       xlim = c(-4,6),
       showweights = TRUE)
par(font = 2)
text(x = -3.5, y = 8, labels = "Gene", cex = 1, pos = 1)
text(x = 0, y = 8, labels = "Std. Mean Difference and CI", cex = 1, pos = 1)
text(x = 3.5, y = 8, labels = "Weights", cex = 1, pos = 1)
text(x = 5, y = 8, labels = "HR, 95% CI", cex = 1, pos = 1)

dev.off()


#########PGBD5
PGBD5<-Hepatocellular Carcinoma.expr["PGBD5",]
PGBD5out<-cbind(Hepatocellular Carcinoma.total,t(PGBD5))


PGBD5out$PGBD5group<-ifelse(PGBD5out$PGBD5<=median(PGBD5out$PGBD5)," Low","High")
fit <- survfit(Surv(futime, fustat) ~ PGBD5group, data = PGBD5out)

ggsurvplot(fit)

pdf(file="Hepatocellular Carcinoma.total survival.pdf", width=4,height=4.2,onefile = FALSE)
ggsurvplot(fit, data = PGBD5out,
           risk.table = F, # Add risk table
           risk.table.col = "strata", # Change risk table color by groups
           linetype = "solid", # Change line type by groups
           #surv.median.line = "hv", # Specify median survival
           ggtheme = theme_bw(), 
           conf.int = F, 
           conf.int.style = "step",
           censor = T, 
           palette = c( "#519936","#420151"), #
           ylim = c(0.6,1),
           pval = TRUE,  pval.coord = c(0, 0.7),
           xlab = 'Time in days',
           legend.title='riskscore', 
           legend.labs=c('Low','High'), 
           
           risk.table.y.text.col = T, 
           risk.table.y.text = T, 
           
           font.legend = 12,
           font.main = c(14, "bold", "darkblue"),
           font.x = c(14, "bold", "black"),
           font.y = c(14, "bold", "black"),
           font.tickslab = c(12, "plain", "black")
)

dev.off()

PGBD5<-Hepatocellular Carcinoma.expr["PGBD5",]
PGBD5out<-cbind(Hepatocellular Carcinoma.total,t(PGBD5))

PGBD5.input<-PGBD5out[,c("fustat","PGBD5")]

PGBD5.input[PGBD5.input=="[Discrepancy]"]<-NA
PGBD5.input[PGBD5.input==""]<-NA
PGBD5.input<-PGBD5.input%>%
  drop_na()

ggboxplot(PGBD5.input, x = "fustat", y = "PGBD5",
          #ylab = "log2(NeoAntigen number + 1)",
          color = "fustat", palette = jco) +
  stat_compare_means(method = "t.test")

ggsave(file.path(fig1.path,"PGBD5.pdf"),width = 4,height = 4)

#####table

install.packages("table1")
install.packages("boot")
library(table1) 
library(boot)
library(flextable)
library(magrittr)
Hepatocellular Carcinoma.train$subgroup<-"train"
Hepatocellular Carcinoma.test$subgroup<-"test"
data <- rbind(Hepatocellular Carcinoma.train,Hepatocellular Carcinoma.test)
data<-data[,c(3:8,16:17,25:25)]
head(data)
data[data==""]<-"Unknown"
data[data=="[Unknown]"]<-"Unknown"

pvalue <- function(x, ...) {
  y <- unlist(x)
  g <- factor(rep(1:length(x), times=sapply(x, length)))
  if (is.numeric(y)) {
    p <- t.test(y ~ g)$p.value #ÊýÖµÐÍÊý¾ÝÓÃt-test(Á½×é±È½Ï)
  } else {
    p <- fisher.test(table(y, g))$p.value #Òò×ÓÐÍÊý¾ÝÓÃ¿¨·½
  }
  c("", sub("<", "&lt;", format.pval(p, digits=3, eps=0.001)))
}

tbl1<-table1(~  Age + factor(Gender) +factor(Race) +
               factor(Stage)+factor(PFI)+PFI.time | subgroup, 
             data=data,extra.col=list(`P-value`=pvalue), overall=F)
# Convert to flextable
t1flex(tbl1) %>% 
  save_as_docx(path="Table 1.docx")
