# Supplementary material for: Bioinformatics analysis and experimental verification of the prognostic and biological significance mediated by fatty acid metabolism related genes for hepatocellular carcinoma
Source: Front Oncol. 2022 Aug 2;12:972744. doi: 10.3389/fonc.2022.972744 (PMC9378871; doi:10.3389/fonc.2022.972744)
Supplement: Supplementary file 7 [file DataSheet_1.zip › Data sheet and R code for editor checking/Figure1/data sheet.xlsx]

## Sheet: input
ID	TCGA-BD-A3EP-11A-12R-A22L-07	TCGA-G3-A3CH-11A-11R-A22L-07	TCGA-BC-A10X-11A-11R-A131-07	TCGA-DD-A1EH-11A-11R-A131-07	TCGA-DD-A11A-11A-11R-A131-07	TCGA-DD-A3A6-11A-11R-A22L-07	TCGA-DD-A1EB-11A-11R-A131-07	TCGA-BC-A110-11A-11R-A131-07	TCGA-BC-A216-11A-11R-A155-07	TCGA-FV-A3R2-11A-11R-A22L-07	TCGA-DD-A3A4-11A-11R-A22L-07	TCGA-BC-A10Y-11A-11R-A131-07	TCGA-BC-A10W-11A-11R-A131-07	TCGA-DD-A119-11A-11R-A131-07	TCGA-DD-A1EC-11A-11R-A131-07	TCGA-DD-A1EJ-11A-11R-A155-07	TCGA-BC-A10R-11A-11R-A131-07	TCGA-FV-A3I1-11A-11R-A22L-07	TCGA-BC-A10Q-11A-11R-A131-07	TCGA-FV-A23B-11A-11R-A16W-07	TCGA-BC-A10Z-11A-11R-A131-07	TCGA-DD-A1EG-11A-11R-A213-07	TCGA-DD-A11D-11A-12R-A131-07	TCGA-BC-A10T-11A-11R-A131-07	TCGA-ES-A2HT-11A-11R-A180-07	TCGA-EP-A3RK-11A-11R-A22L-07	TCGA-FV-A2QR-11A-11R-A213-07	TCGA-DD-A11C-11A-11R-A131-07	TCGA-DD-A39W-11A-11R-A213-07	TCGA-DD-A3A1-11A-11R-A213-07	TCGA-DD-A113-11A-12R-A131-07	TCGA-DD-A39X-11A-11R-A213-07	TCGA-DD-A3A5-11A-11R-A22L-07	TCGA-DD-A3A2-11A-11R-A213-07	TCGA-EP-A12J-11A-11R-A131-07	TCGA-BC-A10U-11A-11R-A131-07	TCGA-DD-A118-11A-11R-A131-07	TCGA-DD-A1EL-11A-11R-A155-07	TCGA-DD-A3A3-11A-11R-A22L-07	TCGA-DD-A116-11A-12R-A26B-07	TCGA-DD-A1EI-11A-11R-A131-07	TCGA-BD-A2L6-11A-21R-A213-07	TCGA-FV-A3I0-11A-11R-A22L-07	TCGA-DD-A1EE-11A-11R-A131-07	TCGA-DD-A3A8-11A-11R-A22L-07	TCGA-DD-A11B-11A-11R-A131-07	TCGA-DD-A114-11A-12R-A131-07	TCGA-DD-A39Z-11A-21R-A213-07	TCGA-EP-A26S-11A-12R-A16W-07
SREBF1	25.674	6.90272	19.2436	7.48071	15.0981	12.8866	46.5232	7.83145	8.30333	12.5281	56.7618	15.977	13.3158	24.5147	29.0668	14.7554	17.4685	8.47646	8.54588	28.6815	22.3361	16.2338	17.6263	19.9296	14.2797	6.89572	18.0347	29.3325	26.6729	21.505	33.3063	43.9789	22.9186	13.0264	34.3522	11.945	16.0111	9.47346	33.6326	8.92067	12.2366	15.3695	14.9734	32.4506	23.4041	19.2726	15.5749	33.2633	37.0281
ELOVL5	21.0801	14.895	17.9372	11.3683	20.6243	4.93701	21.3248	17.5384	11.3596	10.0837	12.6569	15.2151	17.9756	15.5826	12.5923	16.1201	37.1117	11.0906	30.0056	22.9705	13.1607	12.3597	24.4335	20.717	18.5083	20.2932	14.3346	17.552	12.8328	5.72502	24.0698	11.009	10.8149	8.35057	34.2109	18.6289	16.5999	20.0081	9.37659	10.7477	16.6373	15.841	12.6381	15.1921	13.6228	13.9463	32.1821	7.26335	16.6055
SPTLC3	2.05867	2.41349	3.57901	1.79646	2.07809	1.27833	4.6574	1.26464	2.28724	1.22108	1.8348	1.72833	2.82137	4.27424	4.51537	2.84214	3.06272	1.51051	3.20429	2.74124	1.69093	1.90594	2.99236	1.196	2.2437	1.40703	2.24601	3.18304	3.77021	1.35467	3.68447	1.82235	1.62572	1.61848	3.29684	2.33634	4.15021	2.5238	1.24461	1.4344	3.83655	2.29476	2.55226	3.24738	2.28054	2.30678	3.25316	2.10928	1.42559
ACSL1	183.458	223.694	261.536	170.721	150.155	109.326	306.686	222.819	182.578	93.3972	95.1563	151.32	134.795	225.64	221.067	235.639	295.587	186.885	245.633	149.607	103.056	189.44	240.613	156.956	69.9521	239.296	69.0791	299.947	264.338	78.2829	207.12	126.774	208.112	154.798	255.394	169.353	251.139	122.267	165.764	98.9805	182.97	76.2124	297.929	190.956	157.253	173.773	132.321	164.182	231.167
FABP5	1.12054	0.58452	0.182604	0.245905	0.507813	0.0220791	0.853219	0.812522	0.84858	0.75274	0.262552	0.975494	0.695104	0.355575	0.366514	1.67247	0.858602	0.426686	0.348878	0.700418	1.23216	2.0153	0.755521	0.796717	1.27485	0.177319	3.18144	0.0933981	0.116447	0.737944	0.303696	0.11044	0.104646	0.237907	0.23317	0.9776	1.08278	0.502744	1.25337	0.75662	0.197403	1.74582	0.482265	0.604305	0.108435	0.581272	0.692737	0.22012	0.343993
FASN	85.859	20.516	46.7253	37.889	4.51696	7.14509	121.869	11.6509	4.98692	11.0084	28.9878	13.408	22.5889	10.8727	13.6436	20.3593	20.3821	16.721	44.2855	29.4646	7.60985	6.57846	25.4553	7.49545	21.8547	54.0891	16.9602	49.5394	53.9753	6.00034	26.0066	25.4844	18.5158	5.6064	33.1296	5.81189	13.6791	52.0636	11.371	19.5716	45.7368	6.82888	18.3459	10.0008	86.1983	43.5113	52.5224	13.3972	17.1063
AMACR	3.74788	4.36008	4.86563	3.50081	1.7121	4.35076	6.70625	1.49879	2.39203	3.35127	4.13668	4.99555	2.95431	4.21973	5.31913	4.42555	6.37657	12.0979	3.52177	7.622	3.9248	4.04784	6.12666	2.58779	4.84233	5.53807	5.28565	6.07866	8.91419	3.26406	4.95877	3.70117	6.81645	6.84949	6.38298	2.8123	5.02372	5.37184	2.57194	4.73045	6.78853	2.53884	4.76194	2.98349	6.11947	7.97965	3.26812	2.75867	5.15402
SPOP	4.8086	4.26962	4.57935	4.03369	3.88166	2.78528	4.85161	4.40956	4.13599	5.75724	6.87491	6.06503	4.08453	3.50027	4.51372	5.417	3.54293	4.49937	3.61604	5.3213	5.84862	3.55278	5.13477	4.79834	5.97487	4.53148	5.36714	4.3176	4.07998	3.54531	3.668	4.09197	3.70406	4.68333	5.03227	4.01493	4.65042	4.22707	4.57072	3.99129	3.84034	5.89598	3.65669	4.38367	1.89661	3.21695	5.05808	4.27203	4.19278
DGAT1	11.78	14.2397	13.7256	6.98748	4.99747	10.2573	10.2349	13.4543	10.6824	10.84	9.40769	4.55867	16.6225	10.6713	7.96887	6.78524	20.9499	9.53262	15.5214	7.52931	9.78654	14.0545	28.4007	4.81219	16.0596	10.1144	6.13479	10.4249	23.668	10.7766	15.3253	10.3593	15.4161	11.4981	11.0269	11.2924	8.95972	8.56927	8.09977	12.9748	18.7482	6.16416	16.7881	8.1639	12.7773	10.8134	10.2652	6.30836	7.21911
PDHA1	13.0582	13.9791	11.2551	13.4357	13.4496	9.67077	13.2624	12.2754	13.2449	11.264	13.6259	12.3205	15.9741	10.2968	10.5915	17.9734	14.3532	11.3588	11.795	14.6724	13.3716	14.2987	14.242	10.453	17.9028	13.5251	14.0396	13.3931	13.6124	14.679	15.1482	11.7934	11.6585	10.2521	19.142	13.855	11.3798	15.4622	9.37143	13.7258	16.1017	11.8294	10.4254	11.2228	17.3256	14.4664	19.3302	9.659	11.2427
ELOVL3	0.077162	0	0.0368848	0	0.0512875	0	0	0.0270534	0.0242558	0	0.17236	0.0395846	0.0131631	0.0384771	0	0.0276406	0.0444698	0.0843141	0	0.0692022	0.0391608	0.0136298	0.0423918	0.0158814	0.0117765	0	0.0278597	0.0565975	0.0220515	0.0677545	0	0.0313709	0	0.0337892	0.0415578	0	0	0.0188058	0.0174202	0.0222572	0.0309368	0.035741	0	0	0.0448018	0.020479	0.080728	0.0256517	0.031268
ACOX1	44.2287	35.6058	38.5207	34.2795	28.0813	27.6736	42.7938	27.161	25.5809	25.7083	27.8925	40.3912	34.8088	41.4694	40.7831	35.3829	49.551	51.2799	32.4926	32.5363	39.8467	34.3534	30.1641	28.5686	19.8503	28.1718	33.0831	39.7776	39.1254	19.5415	44.7049	25.8233	32.715	30.6282	25.7776	38.0807	42.8278	28.1549	29.1209	29.8428	46.2894	27.6392	33.3953	26.9797	25.5471	41.8964	32.1859	24.9587	22.0836
OXSM	4.17029	4.39518	4.08865	4.0692	4.96109	3.46797	4.79389	5.13982	3.94616	4.6818	5.7179	3.62386	5.0307	4.0671	4.71272	5.07607	4.90491	3.29363	3.71046	4.52246	4.53531	4.6829	4.22373	3.8537	6.61799	3.60736	3.98703	3.77676	4.39018	4.24102	3.99205	4.57891	5.214	3.82626	4.58373	4.6772	6.65946	5.07668	5.00526	4.36361	4.65205	3.94215	4.65925	3.7098	4.07676	3.77218	5.31066	4.06715	4.37421
ACAA2	87.8851	127.393	91.2103	110.726	82.709	76.3507	110.38	85.6835	102.508	83.0371	77.587	73.9408	115.73	113.672	129.97	131.993	154.205	109.491	72.0125	79.6372	74.744	117.734	134.897	89.2573	91.5413	109.859	76.9071	123.522	178.004	130.033	124.016	86.8924	118.699	172.282	85.2559	139.301	162.926	59.1853	119.962	86.3005	138.036	60.3076	128.357	87.5702	103.07	88.5481	91.5438	79.0493	113.133
ADH5	32.4716	42.8704	36.594	41.1891	22.1408	23.5653	37.918	24.3305	33.3162	31.7927	51.185	36.0949	33.9014	27.5649	32.5019	38.4352	29.1684	32.4066	27.0864	41.1826	25.392	35.0958	49.9455	25.7558	48.1878	41.7601	36.1312	37.4661	36.6911	28.7733	34.3345	27.3796	32.9888	36.6525	58.4218	31.9878	33.9391	46.1688	30.7054	34.7161	37.4431	29.8477	28.2463	28.6931	39.7118	32.0869	45.9842	36.09	40.4957
ACACB	10.8495	8.42347	6.99966	7.05822	7.76593	4.86247	13.545	6.37477	6.15688	6.99547	9.97906	8.06045	6.8454	12.3276	12.451	7.96309	8.77112	11.4346	7.75676	7.96249	3.12155	5.42881	8.22604	4.89808	2.97644	14.465	3.07303	15.6073	11.7335	8.2869	9.79179	7.93276	9.53425	7.66601	10.8374	5.3565	8.81331	11.6818	5.45828	7.6502	10.8836	5.6067	6.60557	9.40937	8.27728	10.8842	8.07071	6.70274	13.4157
CPT2	24.0942	28.8251	16.6606	19.8909	27.1337	15.4254	27.7206	18.6815	25.2613	18.2234	26.2906	18.5795	23.8782	36.3262	28.4375	34.1885	30.5782	32.4873	20.6842	23.4796	19.1752	24.126	26.425	14.1678	33.8007	23.0602	28.9808	33.3219	27.1791	26.6302	25.2113	17.4517	29.142	20.3498	30.3391	26.2894	27.3585	31.5366	18.0264	21.5154	31.1405	17.1597	26.5069	27.4301	32.2257	31.2469	24.9231	22.9045	19.2431
SLC17A2	15.9343	18.5928	25.3436	19.5103	18.3455	11.661	25.05	11.2874	9.95182	11.1391	28.5401	14.2509	12.5722	20.5626	25.7538	21.4169	18.738	21.1639	14.0324	15.9851	15.0949	11.7809	18.1283	16.9236	9.46853	26.3956	9.86126	28.8716	23.3632	11.2768	19.2819	21.9793	26.6995	23.3068	12.8905	14.8202	29.1531	19.5228	7.72851	18.9231	24.962	9.3117	16.6873	14.0147	13.4264	14.4757	10.51	14.2358	18.001
CPT1C	0.101027	0.109987	0.109951	0.0561924	0.0863351	0.00391016	0.0881434	0.0347879	0.0765585	0.23041	0.443274	0.166588	0.0923259	0.0569741	0.13615	0.152942	0.0597828	0.0788504	0.13693	0.18876	0.082402	0.0955994	0.0925044	0.0482699	0.145927	0.069086	0.130272	0.165406	0.0592898	0.304939	0.0645406	0.0709001	0.0370652	0.129032	0.10202	0.0621495	0.0600687	0.0637533	0.260661	0.109278	0.0916182	0.284112	0.0248459	0.0930616	0.0628478	0.1197	0.12403	0.101955	0.0584836
ACADL	2.41362	4.29335	5.27266	4.55965	1.8417	2.94004	5.29659	3.49916	4.99618	5.02911	5.64025	4.47405	4.65679	2.9407	4.95207	5.19334	4.03394	5.88127	4.47271	3.99376	4.12807	4.99671	4.60569	3.41281	3.59527	5.09205	4.8409	4.46132	4.0455	0.911324	5.17612	3.81718	3.11061	6.65863	2.46986	4.1258	6.30562	4.27359	2.47385	4.57405	3.45792	2.89929	4.29228	3.69163	2.68134	3.90756	2.96527	4.2085	2.67989
HADH	41.443	41.2175	47.4902	35.0168	28.7107	34.1423	59.9123	42.1651	36.9993	28.8484	59.9347	34.8954	29.4771	44.245	34.0832	50.3781	44.9378	42.328	37.6301	41.8843	24.7739	44.7008	50.8202	27.3611	32.8355	42.037	24.8678	47.6239	68.8028	46.8106	45.3416	45.1963	47.9329	48.0891	49.0122	32.8457	59.0959	42.8558	32.9672	47.2901	49.9949	20.7178	45.6345	34.3683	58.0522	39.1604	41.2073	31.3811	51.3486
ELOVL6	15.8981	5.01468	15.5321	11.0567	6.17486	5.28216	12.0802	2.96336	2.11232	3.52071	7.37108	7.16715	6.87785	4.71349	6.10166	10.6548	5.18024	8.32202	15.3062	7.5087	6.07014	2.61975	7.68604	5.25462	9.2333	12.305	8.8488	9.30993	11.3005	4.1341	11.9494	13.7942	7.38429	2.82297	4.72	3.28444	7.04404	9.08596	2.34674	3.57753	9.49195	3.29493	4.53243	4.45351	3.28287	4.6288	7.23278	7.1402	3.89891
ADH6	82.6073	131.963	156.427	124.898	54.1272	111.567	135.907	70.9865	55.9271	48.7609	64.2464	112.052	68.6477	95.7072	89.9454	64.7631	76.837	102.716	98.8961	109.281	29.9739	68.0077	101.897	71.0098	51.2688	104.747	26.8524	115.82	152.925	63.1466	103.271	97.8308	125.379	89.3379	85.0106	68.7555	102.583	121.813	51.478	105.49	138.484	36.798	103.996	61.6888	146.815	81.1936	70.0023	75.1275	103.595
SIRT1	3.65415	3.29288	5.87806	3.00478	3.91515	1.71805	4.96154	3.17847	2.55749	2.81616	5.21236	5.95851	2.11357	3.42716	4.30417	4.49647	2.24729	4.08091	2.51313	3.68303	3.47627	2.15156	3.79288	3.07153	2.2244	2.8243	3.06757	3.06902	3.87291	0.887888	2.49945	4.41656	3.72085	4.82149	2.30357	3.41294	3.53654	3.98269	3.07	2.63843	4.30264	4.60472	3.73766	2.36824	2.10098	2.73303	3.29703	3.11037	2.87611
ACADM	26.8598	38.9543	40.0175	24.6945	29.5844	13.188	42.6392	42.8403	35.271	26.6988	25.4817	36.1766	25.7852	31.4365	43.3879	52.645	45.8089	43.6511	22.4546	31.2485	39.385	28.4341	33.0189	40.4149	21.5668	34.5076	27.0636	39.6006	43.7909	18.3482	38.1921	24.7194	37.7832	40.0554	21.3942	41.5847	47.3479	31.6502	29.7502	25.8382	25.9618	17.9421	27.8683	26.6296	23.1413	33.1133	27.7414	15.3563	26.413
ACSL6	0.137173	0.866074	0.565119	0.206887	0.134363	0.154916	0.390032	0.180984	0.0771624	0.0882561	0.181116	0.170371	0.235235	0.349208	0.116575	0.105171	0.153949	0.136739	0.396952	0.385255	0.0268698	0.0918193	0.355651	0.0713249	0.209353	0.0728891	0.160311	0.293901	0.320834	0.0729033	0.17793	0.166328	0.234634	0.369892	0.766002	0.239242	0.306959	0.468041	0.154841	0.33632	0.720753	0.175007	0.164062	0.193661	0.247319	0.256759	0.949554	0.139205	0.184311
FABP4	0.757802	0.774542	0.606756	0.507487	0.251845	0.213524	0.0740506	0.624371	0.369233	0.954026	2.34378	0.505385	0.54295	0.277112	0.71821	1.67398	0.840713	0.372619	0.533097	3.55673	1.07687	1.90078	1.01306	0.436716	1.93145	0.527638	4.17252	0.111168	0.476446	1.91306	0.557277	0.143776	0.382161	1.50435	1.04075	0.982095	0.621103	0.212393	3.23345	0.579252	0.789953	2.46877	0.117413	1.27046	0.366662	2.03134	0.611606	1.91461	0.603925
SCD	221.66	137.591	134.387	194.131	107.256	88.6933	688.895	35.1811	29.0684	29.8237	95.0395	156.55	216.321	38.9065	70.5251	213.981	74.9281	115.57	185.138	483.874	48.7431	210.336	72.7447	102.151	132.016	476.313	116.446	241.02	167.134	119.57	247.57	449.747	169.04	83.1293	455.982	66.0519	55.8487	516.861	21.1304	161.966	190.417	67.607	131.591	133.136	234.528	230.39	432.097	295.351	234.473
CD36	1.98923	4.66407	4.59321	1.50667	3.79556	0.757127	4.52451	2.76848	1.41041	1.92731	3.52585	3.58584	3.04197	6.42342	2.94246	4.17978	7.1486	4.10838	3.77552	3.61277	1.36236	4.23425	3.97995	2.06648	2.21233	2.19919	2.68861	4.34195	2.62275	2.42675	3.40489	2.28477	0.752078	3.0349	1.20824	2.09146	5.38966	5.48791	1.92434	2.40587	4.79005	2.43834	2.04717	3.81703	3.62933	3.02557	4.26581	0.79794	2.91158
[truncated: 375 more columns]

## Sheet: DEGs
gene	conMean	treatMean	logFC	pValue
ELOVL5	16.4651	28.8252	0.807921	5.00018e-09
SPTLC3	2.45609	2.46183	0.00336576	0.0145978
ACSL1	181.093	77.8892	-1.21723	8.80493e-18
FABP5	0.673951	3.52418	2.38657	2.91278e-19
FASN	26.7646	84.1738	1.65305	1.74057e-12
SPOP	4.43131	7.14719	0.689644	2.03659e-19
DGAT1	11.4423	19.9891	0.804839	2.18311e-09
PDHA1	13.2815	19.0274	0.51866	7.54112e-11
ELOVL3	0.0287553	0.263996	3.19861	1.63748e-06
ACOX1	33.2084	25.9763	-0.354351	1.11749e-07
OXSM	4.46625	5.43487	0.283179	1.08421e-05
ACAA2	105.504	52.7551	-0.999921	5.19135e-20
ACACB	8.46489	5.65493	-0.581982	3.47599e-09
CPT2	25.1463	16.4624	-0.611169	2.47551e-12
SLC17A2	17.5981	14.4152	-0.287831	1.93844e-05
CPT1C	0.112498	0.356504	1.66402	1.18204e-13
ACADL	4.06061	2.25082	-0.851246	6.55298e-12
HADH	41.8829	35.5772	-0.235407	5.46697e-05
ELOVL6	7.12077	6.92478	-0.040265	0.0360007
ADH6	89.8084	46.9776	-0.934878	6.32803e-14
ACADM	31.8794	20.1171	-0.664199	2.06757e-11
ACSL6	0.261777	1.02016	1.96238	0.0354603
FABP4	0.999658	9.58986	3.262	4.8906e-09
SCD	186.315	344.506	0.886787	0.028502
CD36	3.14725	7.61252	1.27428	0.0439476
