# Supplementary material for: Bioinformatics analysis and experimental verification of the prognostic and biological significance mediated by fatty acid metabolism related genes for hepatocellular carcinoma
Source: Front Oncol. 2022 Aug 2;12:972744. doi: 10.3389/fonc.2022.972744 (PMC9378871; doi:10.3389/fonc.2022.972744)
Supplement: Supplementary file 7 [file DataSheet_1.zip › Data sheet and R code for editor checking/Figure3/data sheet.xlsx]

## Sheet: Sheet1
ONTOLOGY	ID	Description	GeneRatio	BgRatio	pvalue	p.adjust	qvalue	geneID	Count	zscore
BP	GO:0006614	SRP-dependent cotranslational protein targeting to membrane	72/2152	105/18670	4.09774e-43	2.50659e-39	2.12522e-39	RPL19/RPS18/RPS6/RPL24/RPL36A/RPS9/RPS10/RPL18A/RPLP2/RPS11/RPS27/RPL7A/RPL34/RPS8/RPS24/RPS21/RPL12/RPL23/RPL27/RPL26/RPLP1/RPS20/RPL7/RPL8/RPL5/RPS27A/RPL29/RPL36/RPS29/RPS14/RPL37/RPL32/RPL35/RPSA/RPS13/RPS28/RPL6/RPS17/RPS12/RPL21/RPS4X/RPL13A/RPL38/RPL31/RPL37A/RPL14/RPL18/RPLP0/RPL4/RPL10A/RPS23/RPL30/RPS5/RPS19/RPL13/RPL3/RPS15/RPL35A/TRAM1L1/RPS16/RPS3A/RPS7/RPL23A/RPL9/RPS3/RPL17/RPL39/R…	72	-8.48528
BP	GO:0006613	cotranslational protein targeting to membrane	73/2152	109/18670	1.37884e-42	4.21718e-39	3.57555e-39	RPL19/RPS18/RPS6/RPL24/RPL36A/RPS9/RPS10/RPL18A/RPLP2/RPS11/RPS27/RPL7A/RPL34/RPS8/RPS24/RPS21/RPL12/RPL23/RPL27/RPL26/RPLP1/RPS20/RPL7/RPL8/SSR2/RPL5/RPS27A/RPL29/RPL36/RPS29/RPS14/RPL37/RPL32/RPL35/RPSA/RPS13/RPS28/RPL6/RPS17/RPS12/RPL21/RPS4X/RPL13A/RPL38/RPL31/RPL37A/RPL14/RPL18/RPLP0/RPL4/RPL10A/RPS23/RPL30/RPS5/RPS19/RPL13/RPL3/RPS15/RPL35A/TRAM1L1/RPS16/RPS3A/RPS7/RPL23A/RPL9/RPS3/RPL17/RP…	73	-8.544
BP	GO:0000184	nuclear-transcribed mRNA catabolic process, nonsense-mediated decay	76/2152	120/18670	1.16439e-41	2.37419e-38	2.01296e-38	RPL19/RPS18/RPS6/RPL24/RPL36A/RPS9/RPS10/RPL18A/PPP2R1A/RPLP2/PABPC1/RPS11/GSPT2/RPS27/RPL7A/RPL34/RPS8/RPS24/RPS21/RPL12/RPL23/RPL27/RPL26/RPLP1/RPS20/RPL7/RPL8/RPL5/RPS27A/RPL29/RPL36/RPS29/RPS14/RPL37/RPL32/SMG9/RPL35/RPSA/RPS13/RPS28/RPL6/RPS17/RPS12/RPL21/RPS4X/RPL13A/RPL38/RPL31/RPL37A/RPL14/RPL18/RPLP0/RPL4/RPL10A/RPS23/RPL30/RPS5/RPS19/RPL13/RPL3/RPS15/RPL35A/RPS16/EIF3E/RPS3A/RPS7/RPL23A…	76	-8.7178
BP	GO:0045047	protein targeting to ER	75/2152	118/18670	2.7404e-41	4.19076e-38	3.55315e-38	RPL19/CHMP4A/RPS18/RPS6/RPL24/RPL36A/RPS9/RPS10/RPL18A/RPLP2/RPS11/RPS27/RPL7A/RPL34/RPS8/RPS24/RPS21/RPL12/RPL23/RPL27/RPL26/RPLP1/RPS20/RPL7/RPL8/RPL5/RPS27A/RPL29/RPL36/RPS29/RPS14/RPL37/RPL32/RPL35/RPSA/SEC61G/RPS13/RPS28/RPL6/RPS17/RPS12/RPL21/RPS4X/RPL13A/RPL38/RPL31/RPL37A/RPL14/RPL18/RPLP0/RPL4/RPL10A/RPS23/RPL30/RPS5/RPS19/RPL13/RPL3/RPS15/RPL35A/TRAM1L1/RPS16/CHMP4B/RPS3A/RPS7/RPL23A/RP…	75	-8.66025
BP	GO:0072599	establishment of protein localization to endoplasmic reticulum	75/2152	122/18670	8.45273e-40	1.03411e-36	8.7677e-37	RPL19/CHMP4A/RPS18/RPS6/RPL24/RPL36A/RPS9/RPS10/RPL18A/RPLP2/RPS11/RPS27/RPL7A/RPL34/RPS8/RPS24/RPS21/RPL12/RPL23/RPL27/RPL26/RPLP1/RPS20/RPL7/RPL8/RPL5/RPS27A/RPL29/RPL36/RPS29/RPS14/RPL37/RPL32/RPL35/RPSA/SEC61G/RPS13/RPS28/RPL6/RPS17/RPS12/RPL21/RPS4X/RPL13A/RPL38/RPL31/RPL37A/RPL14/RPL18/RPLP0/RPL4/RPL10A/RPS23/RPL30/RPS5/RPS19/RPL13/RPL3/RPS15/RPL35A/TRAM1L1/RPS16/CHMP4B/RPS3A/RPS7/RPL23A/RP…	75	-8.66025
BP	GO:0070972	protein localization to endoplasmic reticulum	77/2152	147/18670	4.63185e-34	4.72217e-31	4.00371e-31	RPL19/CHMP4A/RPS18/RPS6/RPL24/RPL36A/RPS9/RPS10/RPL18A/RPLP2/RPS11/RPS27/RPL7A/RPL34/RPS8/RPS24/RPS21/RPL12/RPL23/RPL27/RPL26/PPP1R15A/RPLP1/RPS20/RPL7/RPL8/RPL5/RPS27A/RPL29/RPL36/RPS29/RPS14/RPL37/RPL32/RPL35/RPSA/SEC61G/RPS13/RPS28/RPL6/RPS17/RPS12/RPL21/RPS4X/RPL13A/RPL38/RPL31/RPL37A/RPL14/RPL18/INSIG1/RPLP0/RPL4/RPL10A/RPS23/RPL30/RPS5/RPS19/RPL13/RPL3/RPS15/RPL35A/TRAM1L1/RPS16/CHMP4B/RPS3…	77	-8.54704
BP	GO:0006612	protein targeting to membrane	85/2152	202/18670	1.33242e-28	1.16434e-25	9.87191e-26	RPL19/CHMP4A/RPS18/RPS6/RPL24/KCNB1/MTCL1/RPL36A/RPS9/RTP3/RPS10/ITGB1BP1/RPL18A/RPLP2/RPS11/RPS27/RPL7A/RPL34/RPS8/RPS24/ZDHHC7/RPS21/RPL12/RPL23/RPL27/RPL26/RPLP1/RPS20/RPL7/RPL8/SSR2/RPL5/RPS27A/RPL29/RPL36/RPS29/RPS14/RPL37/RPL32/RPL35/RPSA/RPS13/RPS28/RPL6/RPS17/RPS12/RPL21/RPS4X/GOLGA7B/RPL13A/RPL38/RPL31/RPL37A/RPL14/RPL18/RPLP0/RPL4/RPL10A/RPS23/HRAS/RPL30/RPS5/ZDHHC1/RPS19/RPL13/RPL3/RPS…	85	-8.78568
BP	GO:0044282	small molecule catabolic process	136/2152	445/18670	6.88537e-28	5.26472e-25	4.46371e-25	UPP2/HAGH/GAPDH/DPYS/TKFC/GLYCTK/ALDH5A1/MTMR2/PCK1/ACADSB/MAT1A/ACMSD/ADH4/UROC1/ACACB/GCDH/MIOX/SDS/NUDT1/ASPA/ENTPD2/GLUL/KHK/AMACR/BCAT1/BLMH/IRS1/ALDH1L1/AGXT/PIPOX/ALDH2/SLC27A2/SARDH/DCXR/CDO1/PFKP/CYP4F3/ACAT1/HK2/HSD17B4/DAO/ALDH3B1/MT3/CYP1A1/PCK2/PRODH/HIBADH/CSAD/ABHD2/ACAA2/PAH/ENTPD5/ALDOA/PON1/CYP4F2/MLYCD/TGFB1/PKLR/APOBEC3D/PCYOX1L/ETFBKMT/ENO1/CBS/KMO/ALDH6A1/TAT/ADA/AKR1D1/ABHD…	136	5.65945
BP	GO:0000956	nuclear-transcribed mRNA catabolic process	85/2152	207/18670	1.08063e-27	7.34471e-25	6.22723e-25	RPL19/RPS18/RPS6/RPL24/RPL36A/RPS9/RPS10/RPL18A/PPP2R1A/EXOSC4/RPLP2/PABPC1/RPS11/GSPT2/RPS27/EXOSC5/RPL7A/RPL34/RPS8/RPS24/RPS21/CPEB3/RPL12/RPL23/CNOT6/RPL27/RPL26/RPLP1/RPS20/RPL7/RPL8/RPL5/RPS27A/RPL29/RPL36/RPS29/RPS14/RPL37/RPL32/SMG9/CNOT11/RPL35/RPSA/RPS13/RPS28/RPL6/RPS17/RPS12/LSM7/RPL21/RPS4X/BTG2/RPL13A/RPL38/RPL31/RPL37A/RPL14/RPL18/RPLP0/RPL4/RPL10A/RPS23/RPL30/RPS5/RPS19/RPL13/RPL3…	85	-9.00261
BP	GO:0006413	translational initiation	81/2152	193/18670	3.20634e-27	1.96132e-24	1.66291e-24	RPL19/RPS18/RPS6/EIF3K/RPL24/RPL36A/RPS9/HSPB1/RPS10/RPL18A/RPLP2/PABPC1/RPS11/RPS27/EIF3D/RPL7A/RPL34/RPS8/RPS24/RPS21/RPL12/RPL23/RPL27/RPL26/PPP1R15A/RPLP1/RPS20/RPL7/RPL8/RPL5/RPS27A/RPL29/RPL36/RPS29/RPS14/RPL37/RPL32/RPL35/RPSA/RPS13/RPS28/RPL6/RPS17/RPS12/RPL21/RPS4X/RPL13A/RPL38/RPL31/RPL37A/RPL14/RPL18/RPLP0/RPL4/RPL10A/RPS23/NPM1/RPL30/RPS5/RPS19/RPL13/RPL3/RPS15/RPL35A/RPS16/EIF3E/NCK2…	81	-9
BP	GO:0019083	viral transcription	76/2152	177/18670	2.18091e-26	1.21278e-23	1.02826e-23	RPL19/POLR2I/RPS18/RPS6/RPL24/POLR2H/RPL36A/RPS9/RPS10/RPL18A/RPLP2/RPS11/RPS27/RPL7A/RPL34/RPS8/RPS24/RPS21/RPL12/RPL23/RPL27/RPL26/RPLP1/RPS20/RPL7/RPL8/RPL5/RPS27A/RPL29/RPL36/RPS29/TRIM31/RPS14/RPL37/RPL32/RPL35/RPSA/RPS13/RPS28/RPL6/RPS17/RPS12/RPL21/RPS4X/RPL13A/RPL38/RPL31/RPL37A/RPL14/RPL18/RPLP0/RPL4/RPL10A/RPS23/RPL30/RPS5/RPS19/RPL13/RPL3/SMARCA4/RPS15/RPL35A/RPS16/RPS3A/RPS7/RPL23A/RP…	76	-8.7178
BP	GO:0019080	viral gene expression	78/2152	191/18670	2.48998e-25	1.26927e-22	1.07615e-22	RPL19/POLR2I/RPS18/RPS6/RPL24/POLR2H/RPL36A/RPS9/RPS10/RPL18A/RPLP2/RPS11/RPS27/EIF3D/RPL7A/RPL34/RPS8/RPS24/RPS21/RPL12/RPL23/RPL27/RPL26/RPLP1/RPS20/RPL7/RPL8/RPL5/RPS27A/RPL29/RPL36/RPS29/TRIM31/RPS14/RPL37/RPL32/RPL35/RPSA/RPS13/RPS28/RPL6/RPS17/RPS12/RPL21/RPS4X/RPL13A/RPL38/RPL31/RPL37A/RPL14/RPL18/RPLP0/RPL4/RPL10A/RPS23/RPL30/RPS5/RPS19/RPL13/RPL3/SMARCA4/RPS15/RPL35A/RPS16/RPS3A/RPS7/RPL…	78	-8.83176
BP	GO:0090150	establishment of protein localization to membrane	106/2152	332/18670	1.26896e-23	5.97096e-21	5.06249e-21	RPL19/TIMM13/CHMP4A/RPS18/RPS6/RPL24/KCNB1/MTCL1/RPL36A/RPS9/RTP3/RPS10/PKDCC/ITGB1BP1/RPL18A/RPLP2/CLSTN1/RPS11/RPS27/RPL7A/RPL34/RPS8/RPS24/ZDHHC7/RPS21/KRT18/RPL12/BMF/RPL23/RPL27/RPL26/STX3/RPLP1/BBC3/RPS20/RAB34/RPL7/RPL8/SSR2/ANXA13/RPL5/STX1B/RPS27A/RPL29/RPL36/RPS29/RPS14/RPL37/RPL32/RPL35/RPSA/RPS13/RPS28/RPL6/RPS17/RPS12/RPL21/YWHAZ/RPS4X/CD24/GOLGA7B/RPL13A/RPL38/RPL31/RPL37A/RPL14/RAB…	106	-9.71286
BP	GO:0016054	organic acid catabolic process	92/2152	275/18670	2.9978e-22	1.2225e-19	1.0365e-19	ALDH5A1/PCK1/ACADSB/MAT1A/ACMSD/UROC1/ACACB/GCDH/SDS/ASPA/GLUL/AMACR/BCAT1/BLMH/IRS1/ALDH1L1/AGXT/PIPOX/SLC27A2/SARDH/DCXR/CDO1/CYP4F3/ACAT1/HSD17B4/DAO/PCK2/PRODH/HIBADH/CSAD/ABHD2/ACAA2/PAH/PON1/CYP4F2/MLYCD/TGFB1/PCYOX1L/ETFBKMT/CBS/KMO/ALDH6A1/TAT/AKR1D1/ABHD1/HAAO/MTHFS/LDHD/HPD/HAO2/TDO2/EHHADH/GLS/CYP26B1/AADAT/SLC9A1/SULT2A1/CYP26A1/AMDHD1/CYP39A1/GLS2/ADHFE1/ABAT/PPARA/GSTZ1/GPT2/ETFDH/B…	92	7.298
BP	GO:0046395	carboxylic acid catabolic process	92/2152	275/18670	2.9978e-22	1.2225e-19	1.0365e-19	ALDH5A1/PCK1/ACADSB/MAT1A/ACMSD/UROC1/ACACB/GCDH/SDS/ASPA/GLUL/AMACR/BCAT1/BLMH/IRS1/ALDH1L1/AGXT/PIPOX/SLC27A2/SARDH/DCXR/CDO1/CYP4F3/ACAT1/HSD17B4/DAO/PCK2/PRODH/HIBADH/CSAD/ABHD2/ACAA2/PAH/PON1/CYP4F2/MLYCD/TGFB1/PCYOX1L/ETFBKMT/CBS/KMO/ALDH6A1/TAT/AKR1D1/ABHD1/HAAO/MTHFS/LDHD/HPD/HAO2/TDO2/EHHADH/GLS/CYP26B1/AADAT/SLC9A1/SULT2A1/CYP26A1/AMDHD1/CYP39A1/GLS2/ADHFE1/ABAT/PPARA/GSTZ1/GPT2/ETFDH/B…	92	7.298
BP	GO:0006605	protein targeting	122/2152	432/18670	7.9455e-22	3.03766e-19	2.57549e-19	RPL19/TIMM13/CHMP4A/RPS18/RPS6/RPL24/MPV17/KCNB1/MTCL1/RPL36A/RPS9/SYNGR1/BAAT/RTP3/MICALL2/RPS10/ITGB1BP1/RPL18A/AMACR/TOMM40/NEDD4/RPLP2/AGXT/PIPOX/SLC27A2/RPS11/RPS27/HSD17B4/DAO/RPL7A/RPL34/RPS8/RPS24/TSPO/ZDHHC7/RPS21/RPL12/RPL23/RPL27/RPL26/SORL1/RPLP1/RPS20/RPL7/MLYCD/RPL8/SSR2/RPL5/ACOT2/RPS27A/RPL29/RPL36/RPS29/RPS14/RPL37/RPL32/RASSF9/RPL35/RPSA/SEC61G/RPS13/RPS28/HAO2/EHHADH/RPL6/RPS17…	122	-7.06179
BP	GO:0016053	organic acid biosynthetic process	120/2152	463/18670	3.31356e-18	1.1923e-15	1.01089e-15	ACSM2A/CYP2C8/CYP1A2/GAPDH/MTHFD1/ACMSD/ACACB/SDS/BAAT/ASPA/GLUL/ABCB11/AMACR/BCAT1/ACSM3/ELOVL6/FOLH1B/AGXT/ALOX5/APOA5/SLC27A2/BHMT2/CDO1/RGN/ATIC/FABP5/PFKFB4/PFKP/HK2/ELOVL7/HSD17B4/MTHFD1L/CPS1/CYP1A1/PTGDS/GATM/PTGS1/FBP1/PRKAG2/CSAD/ABHD2/PAH/ENTPD5/ALDOA/FOLH1/MLYCD/TGFB1/ACOT12/FGFR4/PKLR/ENO1/GPD1/CBS/KMO/SIRT6/CRABP2/BHMT/AKR1D1/ABHD1/HAAO/MTHFS/GGT1/CHST12/CYP8B1/PPARGC1A/ACSM1/GCKR/A…	120	4.19921
BP	GO:0046394	carboxylic acid biosynthetic process	119/2152	462/18670	7.72851e-18	2.62641e-15	2.22681e-15	ACSM2A/CYP2C8/CYP1A2/GAPDH/MTHFD1/ACMSD/ACACB/SDS/BAAT/ASPA/GLUL/ABCB11/AMACR/BCAT1/ACSM3/ELOVL6/FOLH1B/AGXT/ALOX5/APOA5/SLC27A2/BHMT2/CDO1/RGN/ATIC/FABP5/PFKFB4/PFKP/HK2/ELOVL7/HSD17B4/MTHFD1L/CPS1/CYP1A1/PTGDS/GATM/PTGS1/FBP1/PRKAG2/ABHD2/PAH/ENTPD5/ALDOA/FOLH1/MLYCD/TGFB1/ACOT12/FGFR4/PKLR/ENO1/GPD1/CBS/KMO/SIRT6/CRABP2/BHMT/AKR1D1/ABHD1/HAAO/MTHFS/GGT1/CHST12/CYP8B1/PPARGC1A/ACSM1/GCKR/ASNS/G…	119	4.12514
BP	GO:0006402	mRNA catabolic process	98/2152	364/18670	2.97636e-16	9.58231e-14	8.12439e-14	RPL19/PKP3/IGF2BP1/RPS18/RPS6/RPL24/VIM/RPL36A/RPS9/PRKCD/HSPB1/RPS10/RPL18A/PPP2R1A/EXOSC4/RPLP2/PABPC1/RPS11/GSPT2/RPS27/EXOSC5/RPL7A/RPL34/RPS8/RPS24/RPS21/CPEB3/RPL12/RPL23/CNOT6/RPL27/RPL26/RPLP1/RPS20/RPL7/RPL8/RPL5/RPS27A/RPL29/RPL36/IGF2BP2/RPS29/RPS14/RPL37/RPL32/SMG9/CNOT11/RPL35/RPSA/RPS13/RPS28/PCBP4/RPL6/RPS17/RPS12/GDNF/LSM7/RPL21/YWHAZ/RPS4X/BTG2/RPL13A/RPL38/RPL31/RPL37A/RPL14/RPL…	98	-9.49543
BP	GO:0006401	RNA catabolic process	103/2152	397/18670	7.86783e-16	2.40638e-13	2.04025e-13	RPL19/PKP3/IGF2BP1/RPS18/RPS6/RPL24/VIM/RPL36A/RPS9/PRKCD/HSPB1/RPS10/RPL18A/PPP2R1A/EXOSC4/RPLP2/PABPC1/RPS11/GSPT2/RPS27/EXOSC5/RPL7A/RPL34/RPS8/RPS24/RPS21/CPEB3/RPL12/RPL23/CNOT6/RPL27/RPL26/RPLP1/RPS20/RPL7/RPL8/RPL5/RPS27A/RPL29/RPL36/IGF2BP2/RPS29/RPS14/RPL37/RPL32/SMG9/CNOT11/RNASEH2C/RPL35/RPSA/RPS13/RPS28/PCBP4/RPL6/RPS17/RPS12/GDNF/LSM7/RPL21/YWHAZ/ISG20/RPS4X/BTG2/RPL13A/RPL38/RPL31/R…	103	-9.75476
BP	GO:0009063	cellular amino acid catabolic process	48/2152	125/18670	7.1775e-15	2.0907e-12	1.77261e-12	ALDH5A1/ACADSB/MAT1A/ACMSD/UROC1/GCDH/SDS/ASPA/GLUL/BCAT1/BLMH/AGXT/PIPOX/SARDH/CDO1/ACAT1/DAO/PRODH/HIBADH/CSAD/PAH/PCYOX1L/CBS/KMO/ALDH6A1/TAT/HAAO/HPD/TDO2/GLS/AADAT/AMDHD1/GLS2/ADHFE1/ABAT/GSTZ1/GPT2/BCKDHB/ALDH8A1/ASRGL1/ARG1/QDPR/CTH/SHMT1/OTC/AGXT2/IL4I1/AASS	48	5.19615
BP	GO:0009410	response to xenobiotic stimulus	80/2152	292/18670	5.90153e-14	1.64089e-11	1.39124e-11	GSTP1/ASIC1/CYP2C8/HDAC2/CYP1A2/GSTA2/GLYAT/PCK1/ARNT2/BCHE/BAAT/CMBL/HOMER1/AADAC/CDO1/DNMT3A/UGT1A1/PPP1R9B/CYP2U1/CPS1/AIF1/ACY3/POR/CYP1A1/PCK2/PTGS1/CYP2B6/CSAD/ACSL1/HSF1/TGFB1/SMYD3/SRD5A1/CES3/UGT1A9/ABCB4/ADA/UGT2B15/GGT1/OXTR/NR1I2/SULT1B1/PPARGC1A/ACSM1/TDO2/CYP26B1/ASS1/UGT1A4/EPO/ACSM2B/PPP1R1B/CRHBP/RGS2/CYP26A1/DRD4/DBH/BPHL/NAT2/ABAT/FMO3/NQO1/ARG1/CES1/PRKCE/CYP2C9/GHR/CES2/CYP2A…	80	3.3541
BP	GO:0071466	cellular response to xenobiotic stimulus	58/2152	180/18670	1.00822e-13	2.68143e-11	2.27346e-11	GSTP1/CYP2C8/CYP1A2/GSTA2/GLYAT/PCK1/ARNT2/BCHE/BAAT/CMBL/AADAC/CDO1/UGT1A1/PPP1R9B/CYP2U1/AIF1/ACY3/POR/CYP1A1/PCK2/PTGS1/CYP2B6/CSAD/ACSL1/HSF1/TGFB1/SMYD3/SRD5A1/CES3/UGT1A9/UGT2B15/GGT1/NR1I2/SULT1B1/PPARGC1A/ACSM1/CYP26B1/ASS1/UGT1A4/ACSM2B/CRHBP/CYP26A1/BPHL/NAT2/FMO3/NQO1/ARG1/CES1/CYP2C9/GHR/CES2/CYP2A6/CYP3A4/CYP2A7/MCM7/ACAA1/RORA/EPHX2	58	4.46442
BP	GO:1901605	alpha-amino acid metabolic process	66/2152	222/18670	1.52436e-13	3.88523e-11	3.2941e-11	CKB/GLYAT/ALDH5A1/SLC7A7/MTHFD1/MAT1A/ACMSD/UROC1/GCDH/SDS/BAAT/ASPA/GLUL/BCAT1/BLMH/AGXT/PIPOX/BHMT2/SARDH/CDO1/IYD/ACAT1/GLYATL1/DAO/CPS1/GATM/PRODH/HIBADH/CSAD/PAH/SLC6A8/CBS/KMO/ALDH6A1/TAT/BHMT/HAAO/MTHFS/GGT1/EGLN2/HPD/ASNS/TDO2/GNMT/GLS/AADAT/ASS1/EGLN3/AMDHD1/GLS2/ADHFE1/GSTZ1/GPT2/ALDH8A1/ASRGL1/ARG1/QDPR/MMUT/CTH/PYCR1/SHMT1/OTC/AGXT2/IL4I1/NAGS/AASS	66	4.92366
BP	GO:1901606	alpha-amino acid catabolic process	41/2152	106/18670	4.94918e-13	1.21097e-10	1.02672e-10	MAT1A/ACMSD/UROC1/GCDH/SDS/ASPA/GLUL/BLMH/AGXT/PIPOX/SARDH/CDO1/ACAT1/DAO/PRODH/HIBADH/CSAD/PAH/CBS/KMO/ALDH6A1/TAT/HAAO/HPD/TDO2/GLS/AADAT/AMDHD1/GLS2/ADHFE1/GSTZ1/GPT2/ALDH8A1/ASRGL1/ARG1/QDPR/SHMT1/OTC/AGXT2/IL4I1/AASS	41	5.15373
BP	GO:0006631	fatty acid metabolic process	94/2152	383/18670	5.27521e-13	1.24109e-10	1.05227e-10	ACSM2A/GSTP1/CYP2C8/CYP1A2/ALDH5A1/PCK1/GPAM/ACADSB/ACACB/GCDH/ACOT1/BAAT/AMACR/ACSM3/IRS1/ELOVL6/ALOX5/APOA5/SLC27A2/MSMO1/RGN/FABP5/CYP2U1/CYP4F3/ACAT1/ELOVL7/HSD17B4/AACS/POR/CYP1A1/PTGDS/PCK2/PTGS1/PRKAG2/CYP2B6/ABHD2/CYP4V2/ACAA2/PON1/CYP4F2/ACSL1/MLYCD/ACOT12/ACOT2/ETFBKMT/ABHD1/SLC27A3/GGT1/PPARGC1A/ACSM1/HAO2/EHHADH/CBR4/ACSM2B/NDUFS6/ACSL5/ACSS1/SCD5/ACSM5/INSIG1/FA2H/PDK4/PRXL2B/PPARA/G…	94	5.98224
BP	GO:0006805	xenobiotic metabolic process	45/2152	125/18670	7.38463e-13	1.67303e-10	1.41848e-10	GSTP1/CYP2C8/CYP1A2/GSTA2/GLYAT/ARNT2/BCHE/BAAT/CMBL/AADAC/CDO1/UGT1A1/CYP2U1/ACY3/POR/CYP1A1/PTGS1/CYP2B6/CSAD/ACSL1/CES3/UGT1A9/UGT2B15/GGT1/NR1I2/SULT1B1/ACSM1/CYP26B1/UGT1A4/ACSM2B/CYP26A1/BPHL/NAT2/FMO3/NQO1/CES1/CYP2C9/GHR/CES2/CYP2A6/CYP3A4/CYP2A7/ACAA1/RORA/EPHX2	45	4.91935
BP	GO:0042737	drug catabolic process	48/2152	140/18670	1.03325e-12	2.25728e-10	1.91384e-10	CYP2C8/CYP1A2/DPYS/PCK1/SDS/PIPOX/ALDH2/CYP2U1/HP/ACAT1/DAO/ALDH3B1/MT3/POR/PCK2/CYP2B6/PAH/AMPD3/TAT/ADA/FMO4/MTHFS/NR1I2/SULT1B1/HBB/HPD/AADAT/SULT2A1/DBH/PDXP/BDH1/ACHE/GSTZ1/SULT1E1/ASRGL1/QDPR/CAT/GNPDA1/SMOX/CYP2C9/CYP2A6/ALDH1B1/CYP3A4/CYP2A7/HAO1/RENBP/IL4I1/AASS	48	4.04145
BP	GO:0072330	monocarboxylic acid biosynthetic process	86/2152	343/18670	1.50257e-12	3.16938e-10	2.68717e-10	ACSM2A/CYP2C8/CYP1A2/GAPDH/ACMSD/ACACB/SDS/BAAT/ABCB11/AMACR/ACSM3/ELOVL6/AGXT/ALOX5/APOA5/SLC27A2/RGN/FABP5/PFKFB4/PFKP/HK2/ELOVL7/HSD17B4/CYP1A1/PTGDS/PTGS1/FBP1/PRKAG2/ABHD2/ENTPD5/ALDOA/MLYCD/ACOT12/FGFR4/PKLR/ENO1/GPD1/KMO/SIRT6/CRABP2/AKR1D1/ABHD1/CHST12/CYP8B1/PPARGC1A/ACSM1/GCKR/ASNS/CBR4/ACSM2B/ALDOB/ACSS1/SCD5/ACSM5/INSIG1/CYP39A1/OGDHL/FA2H/PDK4/PKM/PRXL2B/ABAT/PPARA/OSBPL3/BCAN/ALDH8A…	86	3.01932
BP	GO:0015711	organic anion transport	109/2152	482/18670	2.18738e-12	4.46007e-10	3.78148e-10	SLC16A12/SLCO1B1/NMB/SLC22A7/SLC10A1/KCNN4/SLC7A7/SLC2A2/SLC38A4/SLC37A1/STX1A/ABCG1/ACACB/SLC25A30/PRKCD/THRSP/PLTP/ABCB11/SLC38A5/SLC1A1/SLC17A4/G6PC3/AGXT/APOA5/SLC27A2/ACE2/SLC52A2/SLC4A3/ABCC4/SLC26A1/SLC7A6/SLC6A19/SLC4A11/SLC16A2/SLC6A13/SLC22A10/ABCC1/PRKAG2/SLC6A8/CYP4F2/ACSL1/MFSD10/SLC16A3/SLC16A9/SLCO4A1/SLCO2B1/SLC16A11/SLC25A42/SLC38A1/MFSD2A/KMO/PITPNM2/ABCB4/P2RX4/SLC16A4/SLC27A3/…	109	2.01144
BP	GO:0008202	steroid metabolic process	81/2152	331/18670	2.52712e-11	4.98657e-09	4.22788e-09	RDH5/CYP2C8/APOF/CYP11A1/AKR1C8P/CYP1A2/GPAM/ABCG1/ACACB/BAAT/ABCB11/AMACR/ELOVL6/ATP1A1/APOA5/HMGCS1/SLC27A2/MSMO1/UGT1A1/G6PD/ACAT1/HSD17B4/MT3/TSPO/POR/CYP1A1/HSD17B6/PRKAG2/CYP2B6/CYP4V2/ACAA2/AFP/SEC14L2/SORL1/PON1/LCAT/SRD5A2/FGFR4/SRD5A1/UGT2B17/AKR1D1/HSD11B1/UGT2B15/NR1I2/SULT1B1/CYP8B1/PPARGC1A/CYP26B1/CYP3A43/WNT4/SULT2A1/CYP26A1/CYP17A1/SC5D/INSIG1/CYP39A1/OSBPL3/STARD3NL/SULT1E1/UGT2…	81	5.66667
BP	GO:0072329	monocarboxylic acid catabolic process	44/2152	132/18670	2.64457e-11	5.05526e-09	4.28612e-09	ALDH5A1/PCK1/ACACB/GCDH/AMACR/IRS1/AGXT/SLC27A2/DCXR/CYP4F3/ACAT1/HSD17B4/PCK2/ABHD2/ACAA2/CYP4F2/MLYCD/ETFBKMT/AKR1D1/ABHD1/LDHD/HAO2/EHHADH/CYP26B1/SULT2A1/CYP26A1/CYP39A1/ABAT/PPARA/ETFDH/ASRGL1/MMUT/SORD/HADH/ACADL/SCP2/CPT2/AGXT2/HAO1/ECHDC2/ACAA1/CYP4A11/ACOX2/ACADM	44	6.03023
BP	GO:0002181	cytoplasmic translation	37/2152	100/18670	3.14517e-11	5.83001e-09	4.94299e-09	RPL19/EIF3K/RPL24/RPL36A/RPL18A/ZNF385A/GSPT2/EIF3D/RPS21/CPEB3/RPL26/RPLP1/RPL8/RPL29/RPL36/RPS29/RPL32/RPSA/RPS28/RPL6/RPL13A/RPL38/RPL31/RPL18/RPLP0/RPL10A/RPS23/RPL30/DPH7/RPLP0P6/RPL35A/EIF3E/RPL9/YBX3/RPL17/RPL39/EIF3B	37	-5.75396
BP	GO:0015849	organic acid transport	79/2152	333/18670	2.21662e-10	3.87402e-08	3.2846e-08	SLC16A12/SLCO1B1/NMB/SLC10A1/SLC7A7/SLC38A4/STX1A/ACACB/SLC25A30/THRSP/ABCB11/SLC38A5/SLC1A1/SLC17A4/AGXT/SLC27A2/ACE2/ABCC4/SLC26A1/SLC7A6/SLC6A19/SLC16A2/SLC6A13/ABCC1/PRKAG2/SLC6A8/CYP4F2/ACSL1/SLC16A3/SLC16A9/SLCO2B1/SLC16A11/SLC38A1/MFSD2A/KMO/ABCB4/P2RX4/SLC16A4/SLC27A3/SLC16A10/STARD5/SLC6A6/APBA1/SLC43A2/SLC25A15/NFKBIE/AQP9/GLS/SLC7A10/OCA2/RGS2/SLC6A12/DRD4/SLC1A2/SLC6A11/GLS2/STK39/ABA…	79	2.13767
BP	GO:0046942	carboxylic acid transport	79/2152	333/18670	2.21662e-10	3.87402e-08	3.2846e-08	SLC16A12/SLCO1B1/NMB/SLC10A1/SLC7A7/SLC38A4/STX1A/ACACB/SLC25A30/THRSP/ABCB11/SLC38A5/SLC1A1/SLC17A4/AGXT/SLC27A2/ACE2/ABCC4/SLC26A1/SLC7A6/SLC6A19/SLC16A2/SLC6A13/ABCC1/PRKAG2/SLC6A8/CYP4F2/ACSL1/SLC16A3/SLC16A9/SLCO2B1/SLC16A11/SLC38A1/MFSD2A/KMO/ABCB4/P2RX4/SLC16A4/SLC27A3/SLC16A10/STARD5/SLC6A6/APBA1/SLC43A2/SLC25A15/NFKBIE/AQP9/GLS/SLC7A10/OCA2/RGS2/SLC6A12/DRD4/SLC1A2/SLC6A11/GLS2/STK39/ABA…	79	2.13767
BP	GO:0034754	cellular hormone metabolic process	41/2152	129/18670	6.49479e-10	1.10357e-07	9.35667e-08	RDH5/CYP2C8/CYP11A1/CYP1A2/ADH4/RDH12/ADH1A/UGT1A1/HSD17B4/TSPO/CYP1A1/HSD17B6/BCO2/AFP/SRD5A2/SRD5A1/UGT1A9/CRABP2/AKR1D1/ADH1C/PPARGC1A/CYP26B1/WNT4/RDH13/CYP26A1/TTR/CYP17A1/ADH1B/ADH6/STARD3NL/ALDH8A1/SULT1E1/UGT2B7/CACNA1H/CYP2C9/CYP3A4/ESR1/SPP1/RDH16/DGAT2/FDX2	41	2.9673
BP	GO:0006732	coenzyme metabolic process	89/2152	403/18670	8.39974e-10	1.38868e-07	1.1774e-07	ACSM2A/COQ10A/GPHN/GAPDH/GLYAT/MTHFD1/MAT1A/ACMSD/CYB5A/ACACB/GCDH/ACOT1/BAAT/ACSM3/ELOVL6/ALDH1L1/PIPOX/HMGCS1/BHMT2/DCXR/RGN/ATIC/PFKFB4/NUDT17/G6PD/PFKP/ACAT1/HK2/ELOVL7/PPCDC/HSD17B4/MTHFD1L/ASPDH/FBP1/PRKAG2/ENTPD5/ALDOA/CYP4F2/ACSL1/FOLH1/MLYCD/ACOT12/ACOT2/PKLR/ENO1/GPD1/KMO/SIRT6/PPT1/HAAO/MTHFS/GPD2/PPARGC1A/ACSM1/GCKR/TDO2/GNMT/AADAT/CBR4/SLC2A1/ACSM2B/ALDOB/PGLS/ACSL5/ACSS1/SCD5/PDXP/A…	89	4.13399
BP	GO:0042445	hormone metabolic process	60/2152	232/18670	9.81697e-10	1.58027e-07	1.33984e-07	RDH5/CYP2C8/CYP11A1/CYP1A2/ADH4/RDH12/PCSK6/ADH1A/ALDH9A1/REN/ATP1A1/ACE2/UGT1A1/IYD/HSD17B4/TSPO/POR/CYP1A1/HSD17B6/BCO2/AFP/SRD5A2/SRD5A1/DIO1/UGT1A9/CRABP2/MME/AKR1D1/HSD11B1/ADH1C/SULT1B1/PPARGC1A/CYP26B1/WNT4/RDH13/CYP26A1/TTR/SELENOM/CYP17A1/ADH1B/PCSK1N/ADH6/ENPEP/ACHE/STARD3NL/ALDH8A1/SULT1E1/UGT2B7/CES1/CACNA1H/CYP2C9/GHR/CYP3A4/BACE2/ESR1/SPP1/RDH16/DGAT2/ACAA1/FDX2	60	3.61478
BP	GO:0005996	monosaccharide metabolic process	70/2152	292/18670	1.45949e-09	2.28915e-07	1.94086e-07	GAPDH/TKFC/GLYCTK/ALDH5A1/UGT2B4/PCK1/CYB5A/FGGY/ACACB/SDS/TFF3/KHK/IGFBP3/IRS1/G6PC3/PPP1R3D/DCXR/RGN/CHST1/FABP5/UGT1A1/PFKFB4/PDX1/G6PD/PFKP/HK2/PCK2/FBP1/ALDOA/MLYCD/PKLR/ENO1/GPD1/UGT1A9/UGT2B17/UGT2B15/SRC/GPD2/PPARGC1A/GCKR/GNMT/KCNJ11/SLC2A1/UGT1A4/ALDOB/KAT2B/SOGA1/DHDH/PHLDA2/PMAIP1/PPP1R3B/PDK4/PKM/PPARA/FUT2/GCGR/HKDC1/FUT4/UGT2B7/GPLD1/IGF1/SORD/C1QTNF12/PRKCE/PGM5/PFKFB1/DGAT2/ENO2/…	70	1.67332
BP	GO:0006520	cellular amino acid metabolic process	80/2152	366/18670	9.7566e-09	1.49203e-06	1.26502e-06	CKB/DPYS/GLYAT/ALDH5A1/SLC7A7/MTHFD1/ACADSB/MAT1A/ACMSD/UROC1/GCDH/SDS/BAAT/ASPA/GLUL/BCAT1/BLMH/FOLH1B/AGXT/PIPOX/BHMT2/SARDH/CDO1/IYD/ACAT1/GLYATL1/DAO/SLC7A6/CPS1/GATM/PRODH/HIBADH/CSAD/PAH/SLC6A8/FOLH1/PCYOX1L/CBS/KMO/ALDH6A1/SARS2/TAT/BHMT/HAAO/MTHFS/GGT1/SLC6A6/EGLN2/HPD/ASNS/TDO2/GNMT/GLS/AADAT/ASS1/EGLN3/BPHL/AMDHD1/GLS2/ADHFE1/ABAT/NQO1/GSTZ1/GPT2/BCKDHB/ALDH8A1/ASRGL1/UPB1/ARG1/QDPR/EEF…	80	4.69574
BP	GO:0008652	cellular amino acid biosynthetic process	29/2152	83/18670	1.88582e-08	2.81355e-06	2.38548e-06	MTHFD1/ASPA/GLUL/BCAT1/FOLH1B/AGXT/BHMT2/CDO1/CPS1/GATM/PAH/FOLH1/CBS/BHMT/GGT1/ASNS/GLS/ASS1/GLS2/ABAT/GPT2/UPB1/CTH/PYCR1/SHMT1/OTC/AGXT2/NAGS/AASS	29	3.52821
BP	GO:0034308	primary alcohol metabolic process	29/2152	85/18670	3.46772e-08	5.05048e-06	4.28207e-06	RDH5/CYP11A1/CYP1A2/ADH4/RDH12/ADH1A/ALDH2/ALDH3B1/CYP1A1/GPD1/GPD2/ADH1C/SULT1B1/WNT4/CBR4/RDH13/SULT2A1/ACSS1/TTR/ADH1B/ADH6/SULT1E1/IGF1/CACNA1H/ALDH1B1/CYP3A4/HAO1/RDH16/DGAT2	29	2.78543
BP	GO:0016042	lipid catabolic process	73/2152	333/18670	3.78127e-08	5.37908e-06	4.56067e-06	PLCD3/CYP1A2/PCK1/SMPD2/ACACB/GCDH/PRKCD/PLIN1/AMACR/IRS1/AADAC/APOA5/SLC27A2/FABP5/CYP4F3/ACAT1/HSD17B4/CPS1/MT3/PDE3B/PLBD1/PCK2/HSD17B6/ABHD2/BCO2/ACAA2/SORL1/CYP4F2/MLYCD/GBA3/SRD5A1/CES3/ETFBKMT/PPT1/AKR1D1/ABHD1/HAO2/EHHADH/CYP26B1/INPP5F/SULT2A1/CYP26A1/GDPD3/FGF21/CYP39A1/SMPDL3B/PPARA/ABHD6/ETFDH/CES5A/SULT1E1/CES1/GPLD1/MMUT/PAFAH1B3/PRKCE/HADH/ACADL/CYP3A4/CYP7A1/SCP2/CPT2/CES4A/SPHK1/…	73	5.26685
BP	GO:0042255	ribosome assembly	24/2152	63/18670	4.65069e-08	6.46552e-06	5.48181e-06	RPL24/PPAN/RRP7BP/RPS10/RPS27/RPL12/RPL5/RPS14/RPSA/RPS28/BRIX1/RPL6/RPL38/RPLP0/NPM1/RPS5/RPS19/RPL3/RPS15/RPLP0P6/RPL23A/NLE1/BOP1/NOP53	24	-4.89898
BP	GO:0044242	cellular lipid catabolic process	53/2152	217/18670	7.27256e-08	9.88583e-06	8.38173e-06	PCK1/SMPD2/ACACB/GCDH/PRKCD/AMACR/IRS1/AADAC/APOA5/SLC27A2/FABP5/CYP4F3/ACAT1/HSD17B4/CPS1/MT3/PCK2/ABHD2/BCO2/ACAA2/SORL1/CYP4F2/MLYCD/GBA3/ETFBKMT/PPT1/ABHD1/HAO2/EHHADH/CYP26B1/INPP5F/CYP26A1/GDPD3/FGF21/SMPDL3B/PPARA/ABHD6/ETFDH/GPLD1/MMUT/HADH/ACADL/SCP2/CPT2/SPHK1/HAO1/ANGPTL3/LIPG/ECHDC2/ACAA1/CYP4A11/ACOX2/ACADM	53	4.5329
BP	GO:0033865	nucleoside bisphosphate metabolic process	39/2152	140/18670	9.78118e-08	1.24649e-05	1.05684e-05	ACSM2A/GLYAT/ACACB/GCDH/ACOT1/BAAT/ACSM3/ELOVL6/PIPOX/HMGCS1/ACAT1/ELOVL7/SLC26A1/PPCDC/HSD17B4/ACSL1/MLYCD/ACOT12/ACOT2/PPT1/SULT1B1/ACSM1/TDO2/AADAT/CBR4/ACSM2B/SULT1C2/ACSL5/SULT2A1/ACSS1/SCD5/ACSM5/PDK4/GSTZ1/SULT1E1/PANK1/PDP1/AASS/DGAT2	39	4.0032
BP	GO:0033875	ribonucleoside bisphosphate metabolic process	39/2152	140/18670	9.78118e-08	1.24649e-05	1.05684e-05	ACSM2A/GLYAT/ACACB/GCDH/ACOT1/BAAT/ACSM3/ELOVL6/PIPOX/HMGCS1/ACAT1/ELOVL7/SLC26A1/PPCDC/HSD17B4/ACSL1/MLYCD/ACOT12/ACOT2/PPT1/SULT1B1/ACSM1/TDO2/AADAT/CBR4/ACSM2B/SULT1C2/ACSL5/SULT2A1/ACSS1/SCD5/ACSM5/PDK4/GSTZ1/SULT1E1/PANK1/PDP1/AASS/DGAT2	39	4.0032
BP	GO:0034032	purine nucleoside bisphosphate metabolic process	39/2152	140/18670	9.78118e-08	1.24649e-05	1.05684e-05	ACSM2A/GLYAT/ACACB/GCDH/ACOT1/BAAT/ACSM3/ELOVL6/PIPOX/HMGCS1/ACAT1/ELOVL7/SLC26A1/PPCDC/HSD17B4/ACSL1/MLYCD/ACOT12/ACOT2/PPT1/SULT1B1/ACSM1/TDO2/AADAT/CBR4/ACSM2B/SULT1C2/ACSL5/SULT2A1/ACSS1/SCD5/ACSM5/PDK4/GSTZ1/SULT1E1/PANK1/PDP1/AASS/DGAT2	39	4.0032
BP	GO:0019318	hexose metabolic process	58/2152	249/18670	1.06584e-07	1.33056e-05	1.12812e-05	GAPDH/TKFC/GLYCTK/ALDH5A1/PCK1/ACACB/SDS/TFF3/KHK/IGFBP3/IRS1/G6PC3/PPP1R3D/DCXR/RGN/CHST1/FABP5/PFKFB4/PDX1/G6PD/PFKP/HK2/PCK2/FBP1/ALDOA/MLYCD/PKLR/ENO1/GPD1/SRC/GPD2/PPARGC1A/GCKR/GNMT/KCNJ11/ALDOB/KAT2B/SOGA1/PHLDA2/PMAIP1/PPP1R3B/PDK4/PKM/PPARA/FUT2/GCGR/HKDC1/FUT4/GPLD1/IGF1/SORD/C1QTNF12/PGM5/PFKFB1/DGAT2/ENO2/GCK/RORA	58	0.787839
BP	GO:0006006	glucose metabolic process	51/2152	209/18670	1.31355e-07	1.607e-05	1.3625e-05	GAPDH/ALDH5A1/PCK1/ACACB/SDS/TFF3/KHK/IGFBP3/IRS1/G6PC3/PPP1R3D/DCXR/RGN/FABP5/PDX1/G6PD/PFKP/HK2/PCK2/FBP1/ALDOA/MLYCD/PKLR/ENO1/GPD1/SRC/GPD2/PPARGC1A/GCKR/GNMT/KCNJ11/ALDOB/KAT2B/SOGA1/PHLDA2/PMAIP1/PPP1R3B/PDK4/PKM/PPARA/GCGR/GPLD1/IGF1/SORD/C1QTNF12/PGM5/PFKFB1/DGAT2/ENO2/GCK/RORA	51	1.26025
BP	GO:0006637	acyl-CoA metabolic process	32/2152	105/18670	1.43102e-07	1.68337e-05	1.42725e-05	ACSM2A/GLYAT/ACACB/GCDH/ACOT1/BAAT/ACSM3/ELOVL6/PIPOX/HMGCS1/ACAT1/ELOVL7/HSD17B4/ACSL1/MLYCD/ACOT12/ACOT2/PPT1/ACSM1/TDO2/AADAT/CBR4/ACSM2B/ACSL5/ACSS1/SCD5/ACSM5/PDK4/GSTZ1/PDP1/AASS/DGAT2	32	3.88909
BP	GO:0035383	thioester metabolic process	32/2152	105/18670	1.43102e-07	1.68337e-05	1.42725e-05	ACSM2A/GLYAT/ACACB/GCDH/ACOT1/BAAT/ACSM3/ELOVL6/PIPOX/HMGCS1/ACAT1/ELOVL7/HSD17B4/ACSL1/MLYCD/ACOT12/ACOT2/PPT1/ACSM1/TDO2/AADAT/CBR4/ACSM2B/ACSL5/ACSS1/SCD5/ACSM5/PDK4/GSTZ1/PDP1/AASS/DGAT2	32	3.88909
BP	GO:0042593	glucose homeostasis	56/2152	241/18670	1.91454e-07	2.20967e-05	1.87347e-05	ACSM2A/LGALS1/NMB/RPS6/PCK1/PIK3R1/KCNB1/NME1/FOXO6/RAB11FIP5/IRS1/FAM3B/NME2/FABP5/TRPM4/PDX1/HK2/AACS/PCK2/EFNA5/FGFR4/SRI/ARRB1/CLTRN/SIRT6/SOX4/PPARGC1A/FOXA3/CPB2/GCKR/KCNJ11/PYGL/DBH/SLC9B2/SSTR5/FGF21/PDK4/RACK1/SMARCA4/GCGR/HKDC1/GPLD1/CYBA/SYBU/C1QTNF12/PRKCE/BACE2/IGF1R/CYP7A1/TRPV4/PHPT1/KLF15/ADRA1B/CDK16/ANO1/GCK	56	-1.06904
BP	GO:0033500	carbohydrate homeostasis	56/2152	242/18670	2.2159e-07	2.51012e-05	2.12821e-05	ACSM2A/LGALS1/NMB/RPS6/PCK1/PIK3R1/KCNB1/NME1/FOXO6/RAB11FIP5/IRS1/FAM3B/NME2/FABP5/TRPM4/PDX1/HK2/AACS/PCK2/EFNA5/FGFR4/SRI/ARRB1/CLTRN/SIRT6/SOX4/PPARGC1A/FOXA3/CPB2/GCKR/KCNJ11/PYGL/DBH/SLC9B2/SSTR5/FGF21/PDK4/RACK1/SMARCA4/GCGR/HKDC1/GPLD1/CYBA/SYBU/C1QTNF12/PRKCE/BACE2/IGF1R/CYP7A1/TRPV4/PHPT1/KLF15/ADRA1B/CDK16/ANO1/GCK	56	-1.06904
BP	GO:0046390	ribose phosphate biosynthetic process	65/2152	300/18670	3.25145e-07	3.61621e-05	3.06601e-05	UPP2/GAPDH/IMPDH1/UCK2/ACACB/GCDH/NME1/ELOVL6/NME2/ATIC/PFKFB4/G6PD/PFKP/ACAT1/HK2/ELOVL7/SLC26A1/PPCDC/TMSB4X/NME2P1/FBP1/PRKAG2/ENTPD5/ALDOA/ACSL1/MLYCD/ATP5MC2/ATP5MC1/TGFB1/AMPD3/PKLR/TREM2/ENO1/GPD1/SIRT6/PPT1/IMPDH2/PPARGC1A/GCKR/ADCY1/PYGL/CBR4/ALDOB/ACSL5/UPP1/ACSS1/SCD5/OGDHL/PDK4/PKM/ATP5F1EP2/PPARA/GSTZ1/UQCC3/HKDC1/IGF1/ATP5F1E/PANK1/PINK1/DHODH/PFKFB1/DHTKD1/PDP1/ENO2/GCK	65	-0.372104
BP	GO:0001676	long-chain fatty acid metabolic process	32/2152	109/18670	3.69983e-07	4.0414e-05	3.42651e-05	GSTP1/CYP2C8/CYP1A2/ACOT1/ELOVL6/ALOX5/SLC27A2/CYP2U1/CYP4F3/HSD17B4/CYP1A1/PTGDS/PTGS1/CYP2B6/CYP4F2/ACSL1/ACOT12/ACOT2/SLC27A3/ACSL5/PTGES2/CYP2C9/CYP2A6/ACADL/CYP3A4/SCP2/CYP2A7/PTGES/SLC27A5/ACAA1/CYP4A11/EPHX2	32	3.18198
BP	GO:0019395	fatty acid oxidation	30/2152	99/18670	3.9916e-07	4.28362e-05	3.63188e-05	ACACB/GCDH/AMACR/IRS1/SLC27A2/ACAT1/HSD17B4/POR/PRKAG2/CYP4V2/ACAA2/MLYCD/ETFBKMT/PPARGC1A/ACSM1/HAO2/EHHADH/PDK4/PPARA/ETFDH/HADH/ACADL/SCP2/CPT2/HAO1/DGAT2/ECHDC2/ACAA1/ACOX2/ACADM	30	5.47723
BP	GO:0009072	aromatic amino acid family metabolic process	17/2152	39/18670	4.40096e-07	4.64149e-05	3.9353e-05	MTHFD1/ACMSD/UROC1/GCDH/IYD/PAH/KMO/TAT/HAAO/HPD/TDO2/AADAT/AMDHD1/GSTZ1/ASRGL1/QDPR/IL4I1	17	3.15296
BP	GO:0006067	ethanol metabolic process	12/2152	21/18670	5.76318e-07	5.94042e-05	5.0366e-05	ADH4/ADH1A/ALDH2/ALDH3B1/ADH1C/SULT1B1/SULT2A1/ACSS1/ADH1B/ADH6/SULT1E1/ALDH1B1	12	2.3094
BP	GO:0009074	aromatic amino acid family catabolic process	14/2152	28/18670	5.82679e-07	5.94042e-05	5.0366e-05	ACMSD/UROC1/PAH/KMO/TAT/HAAO/HPD/TDO2/AADAT/AMDHD1/GSTZ1/ASRGL1/QDPR/IL4I1	14	2.67261
BP	GO:0042273	ribosomal large subunit biogenesis	24/2152	71/18670	6.26816e-07	6.28563e-05	5.32929e-05	RPL24/PPAN/RPL7A/SNU13/RPL12/RPL26/RPL7/RPL5/RPL35/BRIX1/RPL6/RPL38/RPL14/RPLP0/RPL10A/NPM1/RPL3/RPLP0P6/RPL35A/RPL23A/NLE1/PES1/BOP1/NOP53	24	-4.89898
BP	GO:0034440	lipid oxidation	30/2152	101/18670	6.43612e-07	6.30772e-05	5.34802e-05	ACACB/GCDH/AMACR/IRS1/SLC27A2/ACAT1/HSD17B4/POR/PRKAG2/CYP4V2/ACAA2/MLYCD/ETFBKMT/PPARGC1A/ACSM1/HAO2/EHHADH/PDK4/PPARA/ETFDH/HADH/ACADL/SCP2/CPT2/HAO1/DGAT2/ECHDC2/ACAA1/ACOX2/ACADM	30	5.47723
BP	GO:0009260	ribonucleotide biosynthetic process	63/2152	293/18670	6.49643e-07	6.30772e-05	5.34802e-05	UPP2/GAPDH/IMPDH1/UCK2/ACACB/GCDH/NME1/ELOVL6/NME2/ATIC/PFKFB4/PFKP/ACAT1/HK2/ELOVL7/SLC26A1/PPCDC/TMSB4X/NME2P1/FBP1/PRKAG2/ENTPD5/ALDOA/ACSL1/MLYCD/ATP5MC2/ATP5MC1/TGFB1/AMPD3/PKLR/TREM2/ENO1/GPD1/SIRT6/PPT1/IMPDH2/PPARGC1A/GCKR/ADCY1/CBR4/ALDOB/ACSL5/UPP1/ACSS1/SCD5/OGDHL/PDK4/PKM/ATP5F1EP2/PPARA/GSTZ1/UQCC3/HKDC1/IGF1/ATP5F1E/PANK1/PINK1/DHODH/PFKFB1/DHTKD1/PDP1/ENO2/GCK	63	-0.377964
BP	GO:1901568	fatty acid derivative metabolic process	42/2152	167/18670	6.93347e-07	6.62688e-05	5.61862e-05	ACSM2A/CYP2C8/CYP1A2/GCDH/ELOVL6/ALOX5/FABP5/CYP2U1/CYP4F3/ACAT1/ELOVL7/HSD17B4/AACS/CYP1A1/PTGDS/PTGS1/ABCC1/CYP2B6/PON1/CYP4F2/ACSL1/PPT1/GGT1/CBR4/ACSL5/SCD5/BDH1/PRXL2B/ACSS3/MIF/PTGES2/CYP2C9/CES2/SYK/CYP2A6/CYP2A7/AVPR1A/PTGES/SLC27A5/DGAT2/CYP4A11/EPHX2	42	1.85164
BP	GO:0010038	response to metal ion	74/2152	364/18670	7.18446e-07	6.76113e-05	5.73244e-05	ERCC1/GPHN/CYP1A2/SYT8/CYB5A/ITPR3/NUDT1/ANXA11/ECT2/NDRG1/KHK/HOMER1/WNT5A/NEDD4/MT1X/CD14/CCNB1/DNMT3A/PDX1/G6PD/SOD3/CPS1/MT3/TSPO/SLC30A1/CYP1A1/CACYBP/FBP1/HSF1/HVCN1/ATP13A2/MMP9/PKLR/NFATC4/CDK1/CPNE1/TAT/P2RX4/HAAO/VCAM1/TRPM2/PPARGC1A/TFF1/ADCY1/AQP9/ASS1/TFR2/CRHBP/S100A13/ASCL1/ABAT/NQO1/TNNC1/ARG1/QDPR/GPLD1/SORD/CAT/SYT13/CPNE7/CACNA1H/BGLAP/ADAM9/BSG/ALAD/DMTN/SLC41A1/SYT7/OTC/KCNMB…	74	-1.16248
BP	GO:0072522	purine-containing compound biosynthetic process	66/2152	313/18670	7.41357e-07	6.87103e-05	5.82562e-05	GAPDH/IMPDH1/MTHFD1/ACACB/GCDH/NME1/PRTFDC1/ELOVL6/NME2/ATIC/PFKFB4/PFKP/ACAT1/HK2/ELOVL7/SLC26A1/PPCDC/MTHFD1L/TMSB4X/DGUOK/NME2P1/FBP1/PRKAG2/ENTPD5/ALDOA/ACSL1/MLYCD/ATP5MC2/ATP5MC1/TGFB1/AMPD3/PKLR/TREM2/ENO1/GPD1/SIRT6/PPT1/ADA/IMPDH2/PPARGC1A/GCKR/ADCY1/CBR4/ALDOB/ACSL5/GUCA2A/ACSS1/SCD5/OGDHL/PDK4/PKM/ATP5F1EP2/PPARA/GSTZ1/UQCC3/HKDC1/IGF1/ATP5F1E/PANK1/SHMT1/PINK1/PFKFB1/DHTKD1/PDP1/ENO2/…	66	-0.738549
BP	GO:0009062	fatty acid catabolic process	31/2152	108/18670	9.62961e-07	8.79169e-05	7.45406e-05	PCK1/ACACB/GCDH/AMACR/IRS1/SLC27A2/CYP4F3/ACAT1/HSD17B4/PCK2/ABHD2/ACAA2/CYP4F2/MLYCD/ETFBKMT/ABHD1/HAO2/EHHADH/PPARA/ETFDH/MMUT/HADH/ACADL/SCP2/CPT2/HAO1/ECHDC2/ACAA1/CYP4A11/ACOX2/ACADM	31	5.56776
BP	GO:0046434	organophosphate catabolic process	55/2152	248/18670	1.19325e-06	0.00010734	9.10081e-05	UPP2/GAPDH/MTMR2/SMPD2/DCTPP1/PRKCD/NUDT1/ENTPD2/PFKFB4/NUDT17/PFKP/ACAT1/HK2/ASPDH/FBP1/PRKAG2/ENTPD5/ALDOA/PON1/MLYCD/XDH/AMPD3/PKLR/PDE7A/ENO1/GPD1/ITPA/SIRT6/ADA/GPD2/PPARGC1A/GCKR/NT5C/ALDOB/INPP5F/UPP1/PDE9A/PDXP/GDPD3/OGDHL/PKM/SMPDL3B/PPARA/GPD1L/ABHD6/HKDC1/IGF1/PFKFB1/PDE4A/DHTKD1/NUDT18/ANGPTL3/LIPG/ENO2/GCK	55	-0.94388
BP	GO:0044262	cellular carbohydrate metabolic process	61/2152	286/18670	1.2918e-06	0.000114521	9.70971e-05	TKFC/EXTL3/MTMR2/PCK1/B3GNT3/FGGY/PYGB/ACACB/MIOX/TFF3/P2RY6/KHK/IGFBP3/IRS1/PPP1R3D/RGN/PFKFB4/HK2/PCK2/FBP1/PRKAG2/ISYNA1/MLYCD/GBA3/SIRT6/GYS1/SRC/GPD2/STBD1/PPARGC1A/GCKR/GNMT/PYGL/SLC2A1/KAT2B/TREH/SOGA1/PHLDA2/PMAIP1/MOGAT2/PPP1R3B/PDK4/PPARA/GNE/B3GNT8/GCGR/HKDC1/GYS2/GPLD1/IGF1/SORD/GYG1/C1QTNF12/ITPKA/PRKCE/PTAFR/PFKFB1/ANGPTL3/DGAT2/GCK/RORA	61	1.15233
BP	GO:0006066	alcohol metabolic process	73/2152	364/18670	1.44939e-06	0.000126656	0.000107385	PLCD3/RDH5/APOF/CYP11A1/CYP1A2/SGPP2/TKFC/IP6K3/MTMR2/PCK1/GPAM/ADH4/RDH12/ABCG1/ACACB/MIOX/ADH1A/P2RY6/ELOVL6/APOA5/ALDH2/HMGCS1/MSMO1/G6PD/ALDH3B1/MT3/POR/CYP1A1/PCK2/ACAA2/SEC14L2/SORL1/PON1/LCAT/ISYNA1/GPD1/AKR1D1/DPM2/GPD2/ADH1C/SULT1B1/WNT4/CBR4/RDH13/SULT2A1/DBH/ACSS1/TTR/ADH1B/SC5D/INSIG1/MOGAT2/CYP39A1/ADH6/SULT1E1/QDPR/CES1/IGF1/SORD/CAT/CACNA1H/ITPKA/ALDH1B1/ACADL/CYP3A4/PTAFR/CYP7A1/S…	73	3.86236
BP	GO:0034404	nucleobase-containing small molecule biosynthetic process	51/2152	226/18670	1.67761e-06	0.000143381	0.000121566	UPP2/GAPDH/IMPDH1/UCK2/DCTPP1/NME1/NUDT1/ENTPD2/PRTFDC1/NME2/PFKFB4/NUDT17/PFKP/ACAT1/HK2/ASPDH/NME2P1/FBP1/PRKAG2/ENTPD5/ALDOA/MLYCD/XDH/AMPD3/PKLR/PDE7A/ENO1/GPD1/ITPA/SIRT6/ADA/IMPDH2/PPARGC1A/GCKR/NT5C/ALDOB/UPP1/PDE9A/OGDHL/PKM/PPARA/HKDC1/IGF1/DHODH/PFKFB1/PDE4A/DHTKD1/NUDT18/DTYMK/ENO2/GCK	51	-1.54031
BP	GO:0000027	ribosomal large subunit assembly	14/2152	30/18670	1.68767e-06	0.000143381	0.000121566	RPL24/PPAN/RPL12/RPL5/BRIX1/RPL6/RPL38/RPLP0/RPL3/RPLP0P6/RPL23A/NLE1/BOP1/NOP53	14	-3.74166
BP	GO:0051098	regulation of binding	74/2152	373/18670	1.87551e-06	0.000157157	0.000133246	HDAC2/ITGA2/IFIT1/GREM2/NIBAN2/TLE5/CDCA5/CDT1/CRMP1/SMARCD3/NME1/PRKCD/DTNBP1/ITGB1BP1/WNT5A/BAK1/LIF/NES/LFNG/RIPK2/PLXND1/EIF3D/PDX1/ANXA2/MAPRE1/CTHRC1/TMSB4X/CFHR5/NEK2/SORL1/PLK1/PON1/HSF1/LGALS3/DAB2/MMP9/TGFB1/MSX1/NFATC4/SRI/ARRB1/CPNE1/ID3/SRC/RAPGEF2/PLAUR/CSNK1E/BAMBI/C9orf72/DKK1/HJURP/LDOC1/PHLDA2/DDX11/TTBK1/HEY1/GPSM1/PPARA/ANXA2P2/ADRB2/BAX/IGF1/EIF3E/TRAF2/MFNG/AURKB/MDFI/GMNN/S…	74	-5.81238
BP	GO:0022617	extracellular matrix disassembly	25/2152	80/18670	1.93569e-06	0.000160008	0.000135663	SCUBE1/CAPN2/CTSK/MMP1/MMP11/LAMC1/MMP9/TGFB1/FGFR4/DDR1/PLG/MMP10/MMP7/ADAM8/MMP14/CAPNS1/MELTF/TIMP1/CTSV/FSCN1/TIMP2/KLKB1/BSG/WASHC1/SH3PXD2B	25	-3.8
BP	GO:0015718	monocarboxylic acid transport	40/2152	162/18670	2.08443e-06	0.000170006	0.00014414	SLC16A12/SLCO1B1/NMB/SLC10A1/ACACB/THRSP/ABCB11/SLC27A2/ABCC4/SLC16A2/SLC6A13/PRKAG2/CYP4F2/ACSL1/SLC16A3/SLC16A9/SLCO2B1/SLC16A11/MFSD2A/ABCB4/P2RX4/SLC16A4/SLC27A3/STARD5/APBA1/AQP9/SLC6A12/DRD4/SLC6A11/ABAT/PPARA/MIF/SLC51A/SLCO1B3/SYK/SLC16A13/CPT2/SLC27A5/SLC6A1/CYP4A11	40	3.16228
BP	GO:1901607	alpha-amino acid biosynthetic process	22/2152	66/18670	2.37983e-06	0.000191545	0.000162402	MTHFD1/GLUL/BCAT1/AGXT/BHMT2/CPS1/GATM/PAH/CBS/BHMT/GGT1/ASNS/GLS/ASS1/GLS2/CTH/PYCR1/SHMT1/OTC/AGXT2/NAGS/AASS	22	2.55841
BP	GO:0001678	cellular glucose homeostasis	38/2152	152/18670	2.69498e-06	0.000214093	0.000181519	LGALS1/PCK1/PIK3R1/KCNB1/NME1/RAB11FIP5/NME2/TRPM4/PDX1/HK2/AACS/PCK2/EFNA5/SRI/ARRB1/CLTRN/SOX4/PPARGC1A/FOXA3/CPB2/KCNJ11/SLC9B2/FGF21/RACK1/SMARCA4/HKDC1/GPLD1/CYBA/SYBU/C1QTNF12/PRKCE/IGF1R/CYP7A1/PHPT1/KLF15/CDK16/ANO1/GCK	38	-0.973329
BP	GO:0009152	purine ribonucleotide biosynthetic process	59/2152	280/18670	2.88057e-06	0.000225337	0.000191053	GAPDH/IMPDH1/ACACB/GCDH/NME1/ELOVL6/NME2/ATIC/PFKFB4/PFKP/ACAT1/HK2/ELOVL7/SLC26A1/PPCDC/TMSB4X/NME2P1/FBP1/PRKAG2/ENTPD5/ALDOA/ACSL1/MLYCD/ATP5MC2/ATP5MC1/TGFB1/AMPD3/PKLR/TREM2/ENO1/GPD1/SIRT6/PPT1/IMPDH2/PPARGC1A/GCKR/ADCY1/CBR4/ALDOB/ACSL5/ACSS1/SCD5/OGDHL/PDK4/PKM/ATP5F1EP2/PPARA/GSTZ1/UQCC3/HKDC1/IGF1/ATP5F1E/PANK1/PINK1/PFKFB1/DHTKD1/PDP1/ENO2/GCK	59	-0.390567
BP	GO:0051260	protein homooligomerization	70/2152	351/18670	2.91019e-06	0.000225337	0.000191053	ASIC1/KCTD17/CHMP4A/DPYS/ALDH5A1/MARCKS/MAT1A/CD79B/KCNB1/CCDC88C/DCTPP1/ITPR3/ACACB/ECT2/GLUL/SCUBE1/ALDH9A1/SLC1A1/DCXR/PRMT1/TRPM4/VASP/PFKP/ACAT1/C9/CRYAB/BMF/FBP1/SEPTIN4/PYCARD/ALDOA/HSF1/OLFM4/P2RX4/SRC/IMPDH2/TRPM2/TDO2/GNMT/GLS/CBR4/KCND3/SLC1A2/ILDR1/CD3D/PKM/KCTD1/RACK1/BEND3/SLC22A1/BAX/UPB1/ARG1/KCNF1/MIF/CAT/FCER1G/CTH/CHMP4B/TRAF2/IKBKE/SHMT1/JMJD6/ACADL/ALAD/OTC/SLC1A5/BLM/RAD51/S…	70	-1.43427
BP	GO:0031667	response to nutrient levels	92/2152	499/18670	3.07098e-06	0.000234815	0.000199089	GSTP1/ERCC1/ITGA2/NENF/PCK1/KCNB1/BCHE/RNF152/ACACB/FAS/GLUL/KPTN/HMGCS1/DNMT3A/UGT1A1/TRPM4/PDX1/G6PD/ACAT1/AACS/CPS1/GDF15/MT3/CASTOR3/TSPO/MEAK7/SLC6A19/POR/CYP1A1/PCK2/CIB2/SORL1/PON1/ACSL1/HSF1/TGFB1/PKLR/SRD5A1/SIRT6/ADA/P2RX4/SRC/VCAM1/PPARGC1A/FOXA3/ASNS/SLC25A25/SLC39A4/CYP26B1/KCNJ11/WNT4/SLC2A1/ASS1/EPO/MMP7/CYP26A1/UPP1/PDXP/ABCG5/SSTR2/PCSK1N/PMAIP1/FGF21/PDK4/PKM/ASCL1/MKKS/PPARA/NQ…	92	-0.417029
BP	GO:0006164	purine nucleotide biosynthetic process	62/2152	300/18670	3.18803e-06	0.000240755	0.000204125	GAPDH/IMPDH1/MTHFD1/ACACB/GCDH/NME1/ELOVL6/NME2/ATIC/PFKFB4/PFKP/ACAT1/HK2/ELOVL7/SLC26A1/PPCDC/TMSB4X/NME2P1/FBP1/PRKAG2/ENTPD5/ALDOA/ACSL1/MLYCD/ATP5MC2/ATP5MC1/TGFB1/AMPD3/PKLR/TREM2/ENO1/GPD1/SIRT6/PPT1/ADA/IMPDH2/PPARGC1A/GCKR/ADCY1/CBR4/ALDOB/ACSL5/GUCA2A/ACSS1/SCD5/OGDHL/PDK4/PKM/ATP5F1EP2/PPARA/GSTZ1/UQCC3/HKDC1/IGF1/ATP5F1E/PANK1/PINK1/PFKFB1/DHTKD1/PDP1/ENO2/GCK	62	-0.508001
BP	GO:0007584	response to nutrient	49/2152	219/18670	3.43337e-06	0.000256121	0.000217153	GSTP1/ERCC1/ITGA2/BCHE/HMGCS1/DNMT3A/UGT1A1/TRPM4/PDX1/AACS/CASTOR3/TSPO/SLC6A19/POR/CYP1A1/CIB2/ACSL1/HSF1/TGFB1/PKLR/ADA/P2RX4/VCAM1/CYP26B1/KCNJ11/ASS1/EPO/CYP26A1/PDXP/ABCG5/PKM/ASCL1/NQO1/GCGR/BCKDHB/ARG1/CYBA/CAT/BGLAP/STAT1/DHODH/ALAD/GDAP1/OTC/SPP1/LIPG/ABCG8/SERPINC1/TTPA	49	-0.428571
BP	GO:0009165	nucleotide biosynthetic process	75/2152	386/18670	3.57993e-06	0.000263836	0.000223694	UPP2/GAPDH/IMPDH1/UCK2/GPAM/MTHFD1/ACMSD/ACACB/GCDH/NME1/ELOVL6/NME2/RRM2/ATIC/PFKFB4/PFKP/ACAT1/HK2/ELOVL7/SLC26A1/PPCDC/TMSB4X/DGUOK/ASPDH/NME2P1/FBP1/PRKAG2/ENTPD5/ALDOA/ACSL1/MLYCD/ATP5MC2/ATP5MC1/TGFB1/AMPD3/PKLR/TREM2/ENO1/GPD1/KMO/SIRT6/PPT1/ADA/HAAO/IMPDH2/PPARGC1A/GCKR/ADCY1/CBR4/ALDOB/ACSL5/UPP1/GUCA2A/ACSS1/SCD5/OGDHL/PDK4/PKM/ATP5F1EP2/PPARA/GSTZ1/UQCC3/HKDC1/IGF1/ATP5F1E/PANK1/SHMT1/…	75	-0.11547
BP	GO:0032528	microvillus organization	12/2152	24/18670	3.79956e-06	0.000275392	0.000233492	KLF5/MYO1A/TNIK/CDHR2/FXYD5/VIL1/RAPGEF2/USH1C/GLDN/FSCN1/RAP1GAP/EZR	12	-2.88675
BP	GO:0007015	actin filament organization	77/2152	400/18670	3.82677e-06	0.000275392	0.000233492	TMSB10/RFLNA/MARCKS/CAPG/ARHGEF2/PIK3R1/PRKCD/ARPC1B/CORO1A/MICALL2/ITGB1BP1/KPTN/MICAL1/GAS7/MYO1B/ARHGAP18/LIMK1/RND2/PPP1R9B/VASP/CGNL1/FCHSD1/PFN1/RHOB/AIF1/TMSB4X/PSTPIP1/CCL26/SORBS2/VIL1/ANG/PYCARD/DBN1/ALDOA/CDC42EP2/SPIRE2/RHOV/BIN1/CARMIL1/ARRB1/BAIAP2L2/CDC42EP1/SRC/TPM4/MYADM/ITGB5/PACSIN1/C9orf72/TPM2/WNT4/USH1C/SLC9A1/PDXP/CORO7/MKKS/POF1B/WASF1/SPTBN2/IQGAP2/SH3BP1/FSCN1/OBSL1/NCK2…	77	-6.26783
BP	GO:0051258	protein polymerization	59/2152	283/18670	4.10165e-06	0.000290636	0.000246417	CHMP4A/TMSB10/CAPG/PRKCD/ARPC1B/CORO1A/MICALL2/GAS7/ARHGAP18/VASP/FCHSD1/MAPRE1/PFN1/AIF1/TMSB4X/PSTPIP1/UBE2S/CCL26/RANGRF/VIL1/ANG/PYCARD/DBN1/CDC42EP2/TPPP3/SPIRE2/BIN1/CARMIL1/BAIAP2L2/CDC42EP1/CLIP3/MYADM/UBE2C/CORO7/TTBK1/MKKS/WASF1/SPTBN2/IQGAP2/CHMP3/NCK2/EML2/PRKCE/TPPP2/MX2/ARL2/PINK1/PSRC1/RPS3/DMTN/STMN1/ABI2/TRIM6/RHOBTB2/TRPV4/WASHC1/COTL1/PLEKHG2/STMN2	59	-5.8585
BP	GO:1904375	regulation of protein localization to cell periphery	31/2152	115/18670	4.14571e-06	0.000290636	0.000246417	PIK3R1/PKDCC/WNK3/SAPCD2/VAMP8/AGR2/ARHGEF16/RANGRF/VIL1/STX3/PLK1/LGALS3/DAB2/TGFB1/ANXA13/TREM2/GPSM2/CLIP3/AR/KCNJ11/MISP/LYPD1/MMP14/ARHGAP44/HRAS/RACK1/GPC4/PRKCE/MRAP2/EZR/CNPY4	31	-4.13092
BP	GO:0006699	bile acid biosynthetic process	15/2152	36/18670	4.18113e-06	0.000290636	0.000246417	BAAT/ABCB11/AMACR/SLC27A2/HSD17B4/FGFR4/AKR1D1/CYP8B1/CYP39A1/OSBPL3/CYP7A1/SCP2/OSBPL7/SLC27A5/ACOX2	15	2.32379
BP	GO:0042573	retinoic acid metabolic process	14/2152	32/18670	4.37273e-06	0.000300539	0.000254813	CYP2C8/ADH1A/UGT1A1/CYP1A1/BCO2/UGT1A9/CRABP2/ADH1C/CYP26B1/CYP26A1/ADH1B/ADH6/ALDH8A1/CYP3A4	14	2.67261
BP	GO:0033559	unsaturated fatty acid metabolic process	30/2152	110/18670	4.55452e-06	0.000309556	0.000262458	GSTP1/CYP2C8/CYP1A2/ELOVL6/ALOX5/FABP5/CYP2U1/CYP4F3/ELOVL7/HSD17B4/CYP1A1/PTGDS/PTGS1/CYP2B6/CYP4F2/ACSL1/SCD5/PRXL2B/MIF/PTGES2/CYP2C9/CES2/CYP2A6/SCP2/CYP2A7/AVPR1A/PTGES/ACAA1/CYP4A11/EPHX2	30	1.46059
BP	GO:1901293	nucleoside phosphate biosynthetic process	75/2152	390/18670	5.2835e-06	0.000355155	0.00030112	UPP2/GAPDH/IMPDH1/UCK2/GPAM/MTHFD1/ACMSD/ACACB/GCDH/NME1/ELOVL6/NME2/RRM2/ATIC/PFKFB4/PFKP/ACAT1/HK2/ELOVL7/SLC26A1/PPCDC/TMSB4X/DGUOK/ASPDH/NME2P1/FBP1/PRKAG2/ENTPD5/ALDOA/ACSL1/MLYCD/ATP5MC2/ATP5MC1/TGFB1/AMPD3/PKLR/TREM2/ENO1/GPD1/KMO/SIRT6/PPT1/ADA/HAAO/IMPDH2/PPARGC1A/GCKR/ADCY1/CBR4/ALDOB/ACSL5/UPP1/GUCA2A/ACSS1/SCD5/OGDHL/PDK4/PKM/ATP5F1EP2/PPARA/GSTZ1/UQCC3/HKDC1/IGF1/ATP5F1E/PANK1/SHMT1/…	75	-0.11547
BP	GO:0009064	glutamine family amino acid metabolic process	23/2152	74/18670	5.45947e-06	0.000359092	0.000304458	ALDH5A1/SLC7A7/UROC1/GLUL/GLYATL1/DAO/CPS1/PRODH/TAT/MTHFS/GGT1/ASNS/GLS/AADAT/ASS1/AMDHD1/GLS2/ADHFE1/ASRGL1/ARG1/PYCR1/OTC/NAGS	23	2.29366
BP	GO:1901616	organic hydroxy compound catabolic process	23/2152	74/18670	5.45947e-06	0.000359092	0.000304458	TKFC/MTMR2/ADH4/MIOX/ALDH2/CYP4F3/ALDH3B1/MT3/CYP4F2/AKR1D1/GPD2/SULT1B1/LDHD/SULT2A1/DBH/PDXP/CYP39A1/SULT1E1/SORD/ALDH1B1/CYP7A1/HAO1/CYP4A11	23	2.71069
BP	GO:0006865	amino acid transport	36/2152	145/18670	5.78282e-06	0.000376314	0.000319059	SLC16A12/SLC7A7/SLC38A4/STX1A/SLC38A5/SLC1A1/ACE2/SLC7A6/SLC6A19/SLC6A13/SLC6A8/SLC38A1/KMO/SLC16A10/SLC6A6/APBA1/SLC43A2/SLC25A15/NFKBIE/GLS/SLC7A10/OCA2/RGS2/SLC6A12/SLC1A2/SLC6A11/GLS2/STK39/ABAT/SNAP25/SLC7A1/ARG1/GIPC1/AVPR1A/SLC1A5/SLC6A1	36	-0.666667
BP	GO:0016999	antibiotic metabolic process	37/2152	151/18670	5.98945e-06	0.000385657	0.000326981	CYP1A2/ALDH5A1/PCK1/ADH4/UROC1/ADH1A/ALDH2/UGT1A1/HDAC6/HP/MTHFD1L/ALDH3B1/MT3/CYP1A1/PCK2/MTHFS/ADH1C/SULT1B1/HBB/ACSM1/CBR4/SULT2A1/ACSS1/ADH1B/AMDHD1/OGDHL/ADH6/GNE/SULT1E1/CYBA/CAT/GNPDA1/RAC2/PINK1/ALDH1B1/DHTKD1/RENBP	37	3.45238
BP	GO:0009108	coenzyme biosynthetic process	55/2152	261/18670	6.15193e-06	0.000391993	0.000332353	COQ10A/GPHN/GAPDH/MTHFD1/MAT1A/ACMSD/ACACB/GCDH/ELOVL6/RGN/ATIC/PFKFB4/PFKP/ACAT1/HK2/ELOVL7/PPCDC/MTHFD1L/ASPDH/FBP1/PRKAG2/ENTPD5/ALDOA/ACSL1/MLYCD/PKLR/ENO1/GPD1/KMO/SIRT6/PPT1/HAAO/MTHFS/PPARGC1A/GCKR/CBR4/ALDOB/ACSL5/ACSS1/SCD5/OGDHL/PDK4/PKM/PPARA/GSTZ1/HKDC1/QDPR/IGF1/PNPO/PANK1/PFKFB1/DHTKD1/PDP1/ENO2/GCK	55	2.56196
BP	GO:0006633	fatty acid biosynthetic process	39/2152	164/18670	7.33583e-06	0.000462611	0.000392226	ACSM2A/CYP2C8/CYP1A2/ACACB/ACSM3/ELOVL6/ALOX5/APOA5/RGN/FABP5/ELOVL7/CYP1A1/PTGDS/PTGS1/PRKAG2/ABHD2/MLYCD/ACOT12/ABHD1/ACSM1/CBR4/ACSM2B/ACSS1/SCD5/ACSM5/INSIG1/FA2H/PDK4/PRXL2B/MIF/PTGES2/CYP2C9/ACADL/CYP3A4/CYP7A1/AVPR1A/PTGES/LIPG/EPHX2	39	2.40192
BP	GO:0051047	positive regulation of secretion	80/2152	428/18670	7.89825e-06	0.000492996	0.000417988	NMB/GAPDH/KCNN4/LGALS9/STX1A/KCNB1/ABCG1/GLUL/DTNBP1/NCS1/WNT5A/RAB3D/RIPK2/IL17RB/CD14/TRPM4/PDX1/VAMP8/UNC13D/AACS/AIF1/CD58/ANG/PYCARD/CYP4F2/TNFRSF4/ATP13A2/EXPH5/TGFB1/STX1B/SRI/ARRB1/TREM2/MDK/KMO/ZP3/STXBP5/CLTRN/SOX4/P2RX4/SRC/OXTR/CPB2/GDNF/TFR2/ADAM8/ILDR1/PAEP/ABAT/ACHE/MIF/GPLD1/IGF1/CYBA/SYBU/INHA/FCER1G/SCAMP5/C1QTNF12/CACNA1H/TNFSF4/PRKCE/ADAM9/SYK/PINK1/PTAFR/MYRIP/SYT7/TRIM6/TRPV…	80	-2.90689
BP	GO:0140014	mitotic nuclear division	55/2152	264/18670	8.76059e-06	0.000541298	0.000458941	CHMP4A/CDC20/RPL24/ANLN/PTTG1/CDC6/CDCA5/CDT1/NDC80/TGFA/NUF2/PKMYT1/PPP2R1A/BIRC5/TTK/TPX2/DSCC1/CCNB1/PPP1R9B/KIF2C/UBE2S/NEK2/PLK1/TRIP13/TGFB1/CDCA8/CHEK1/CDC14B/BUB1/NCAPH/KIFC1/MISP/UBE2C/PDXP/NCAPD2/NCAPG/CHMP4C/MKI67/CENPF/KIF11/OBSL1/IGF1/CHMP4B/BUB1B/TACC3/AURKB/KIF18B/BORA/PSRC1/DLGAP5/SPHK1/MYBL2/KIF18A/CDKN1C/KIF23	55	-6.60716
BP	GO:0035690	cellular response to drug	71/2152	369/18670	9.14672e-06	0.000558532	0.000473553	HDAC2/PCK1/SLC31A1/ARHGEF2/VIM/NME1/PRKCD/ECT2/REN/RIPK2/DNMT3A/SOX9/UGT1A1/TRPM4/PPP1R9B/HDAC6/MT3/RHOB/CASTOR3/AIF1/PCK2/EFNA5/CIB2/FBP1/ZNF580/HSF1/TGFB1/ITPR2/SMYD3/SRD5A1/MSX1/CDK1/AGRN/P2RX4/SRC/TRPM2/PPARGC1A/ADCY1/KCNH2/KCNJ11/ASS1/CRHBP/GNA15/LYPD1/PDXP/LDOC1/FGF21/DDX11/KLF9/RACK1/EZH2/NQO1/ARG1/QDPR/GPLD1/CYBA/PYCR1/TRAF2/PRKCE/PCGF2/KCNQ1/PINK1/RPS3/PTAFR/PDE4A/SPHK1/CHRNA4/BLM/RAD51/…	71	-2.96695
BP	GO:0006000	fructose metabolic process	9/2152	15/18670	9.22212e-06	0.000558532	0.000473553	TKFC/GLYCTK/KHK/PFKFB4/FBP1/ALDOA/ALDOB/SORD/PFKFB1	9	1.66667
BP	GO:0008206	bile acid metabolic process	17/2152	47/18670	9.55885e-06	0.00057325	0.000486032	BAAT/ABCB11/AMACR/SLC27A2/HSD17B4/FGFR4/AKR1D1/CYP8B1/SULT2A1/CYP39A1/OSBPL3/CYP7A1/SCP2/OSBPL7/SLC27A5/ACAA1/ACOX2	17	2.66789
BP	GO:0006694	steroid biosynthetic process	44/2152	196/18670	9.69204e-06	0.000575594	0.000488019	CYP11A1/GPAM/ABCG1/ACACB/BAAT/ABCB11/AMACR/ELOVL6/ATP1A1/APOA5/HMGCS1/SLC27A2/MSMO1/G6PD/HSD17B4/TSPO/POR/HSD17B6/PRKAG2/ACAA2/SEC14L2/SRD5A2/FGFR4/SRD5A1/AKR1D1/HSD11B1/CYP8B1/PPARGC1A/WNT4/CYP17A1/SC5D/INSIG1/CYP39A1/OSBPL3/STARD3NL/CES1/CACNA1H/CYP3A4/CYP7A1/SCP2/OSBPL7/SLC27A5/ACOX2/FDX2	44	3.31662
BP	GO:0006069	ethanol oxidation	8/2152	12/18670	9.91898e-06	0.000583408	0.000494644	ADH4/ADH1A/ALDH2/ADH1C/ACSS1/ADH1B/ADH6/ALDH1B1	8	2.12132
BP	GO:0014074	response to purine-containing compound	36/2152	149/18670	1.11401e-05	0.000648992	0.00055025	HDAC2/PCK1/NME1/P2RY6/REN/AGXT/HMGCS1/CDO1/TRPM4/AREG/AACS/AQP8/CPS1/CIB2/ITPR2/PKLR/SRD5A1/GPD1/P2RX4/TRPM2/PPARGC1A/RAPGEF2/AQP9/KCNJ11/ASS1/CRHBP/PDXP/STAT1/BSG/KCNQ1/DHODH/PTAFR/PFKFB1/DMTN/EZR/SLC6A1	36	0.666667
BP	GO:0042274	ribosomal small subunit biogenesis	21/2152	67/18670	1.19472e-05	0.000689442	0.000584545	RPS6/RRP7BP/RPS10/RCL1/RPS27/RPS8/RPS24/RPS21/RPS14/RPSA/RPS28/RPS17/RPL38/NPM1/RPS5/RPS19/DCAF13/EMG1/RPS15/RPS16/RPS7	21	-4.14614
BP	GO:1903532	positive regulation of secretion by cell	75/2152	399/18670	1.22478e-05	0.000700183	0.000593652	NMB/GAPDH/KCNN4/LGALS9/STX1A/KCNB1/ABCG1/GLUL/DTNBP1/NCS1/WNT5A/RAB3D/RIPK2/IL17RB/CD14/TRPM4/PDX1/VAMP8/UNC13D/AACS/AIF1/CD58/ANG/PYCARD/TNFRSF4/ATP13A2/EXPH5/TGFB1/STX1B/SRI/ARRB1/TREM2/MDK/KMO/ZP3/STXBP5/CLTRN/SOX4/SRC/OXTR/CPB2/GDNF/TFR2/ADAM8/ILDR1/PAEP/ABAT/ACHE/MIF/GPLD1/IGF1/SYBU/INHA/FCER1G/SCAMP5/C1QTNF12/CACNA1H/TNFSF4/PRKCE/ADAM9/SYK/PINK1/PTAFR/MYRIP/SYT7/TRIM6/TRPV4/PHPT1/AVPR1A/SPP…	75	-3.11769
BP	GO:0043648	dicarboxylic acid metabolic process	27/2152	99/18670	1.34179e-05	0.000759975	0.000644347	ALDH5A1/PCK1/MTHFD1/ACMSD/UROC1/ASPA/GLUL/ALDH1L1/ATIC/GRHPR/MTHFD1L/PRODH/KMO/TAT/HAAO/MTHFS/GGT1/GLS/AADAT/ASS1/AMDHD1/GLS2/ADHFE1/GPT2/SHMT1/MTHFD2/NAGS	27	3.27165
BP	GO:0000028	ribosomal small subunit assembly	10/2152	19/18670	1.39788e-05	0.00078448	0.000665123	RRP7BP/RPS10/RPS27/RPS14/RPSA/RPS28/RPL38/RPS5/RPS19/RPS15	10	-3.16228
BP	GO:1901292	nucleoside phosphate catabolic process	42/2152	188/18670	1.7303e-05	0.000957818	0.000812089	UPP2/GAPDH/DCTPP1/NUDT1/ENTPD2/PFKFB4/NUDT17/PFKP/ACAT1/HK2/ASPDH/FBP1/PRKAG2/ENTPD5/ALDOA/MLYCD/XDH/AMPD3/PKLR/PDE7A/ENO1/GPD1/ITPA/SIRT6/ADA/PPARGC1A/GCKR/NT5C/ALDOB/UPP1/PDE9A/OGDHL/PKM/PPARA/HKDC1/IGF1/PFKFB1/PDE4A/DHTKD1/NUDT18/ENO2/GCK	42	-0.617213
BP	GO:0030258	lipid modification	50/2152	238/18670	1.73807e-05	0.000957818	0.000812089	CYP2C8/MTMR2/PIK3R1/ABCG1/ACACB/GCDH/PIK3CD/GBGT1/AMACR/IRS1/APOA5/SLC27A2/ACAT1/HSD17B4/POR/CYP1A1/PRKAG2/CYP4V2/ACAA2/LCAT/MLYCD/ETFBKMT/PIP4P2/PPARGC1A/ACSM1/DGKA/HAO2/EHHADH/CYP4A22/INPP5F/PLPP2/FA2H/PDK4/PPARA/ETFDH/B4GALNT2/HADH/ACADL/CYP3A4/SCP2/CPT2/SPHK1/HAO1/PIK3C2G/DGAT2/ECHDC2/ACAA1/ACOX2/ACADM/EPHX2	50	3.9598
BP	GO:0009166	nucleotide catabolic process	41/2152	182/18670	1.75827e-05	0.000960299	0.000814192	UPP2/GAPDH/DCTPP1/NUDT1/PFKFB4/NUDT17/PFKP/ACAT1/HK2/ASPDH/FBP1/PRKAG2/ENTPD5/ALDOA/MLYCD/XDH/AMPD3/PKLR/PDE7A/ENO1/GPD1/ITPA/SIRT6/ADA/PPARGC1A/GCKR/NT5C/ALDOB/UPP1/PDE9A/OGDHL/PKM/PPARA/HKDC1/IGF1/PFKFB1/PDE4A/DHTKD1/NUDT18/ENO2/GCK	41	-0.468521
BP	GO:0006790	sulfur compound metabolic process	70/2152	372/18670	2.27292e-05	0.00123039	0.00104319	ACSM2A/GSTP1/HAGH/GSTA2/CHST4/GLYAT/ALDH5A1/CHST11/MTHFD1/B3GNT3/MAT1A/GAL3ST4/ACACB/GCDH/ACOT1/BAAT/BLMH/ACSM3/MICAL1/ELOVL6/AGXT/PIPOX/HMGCS1/BHMT2/CDO1/CHST1/G6PD/ACAT1/ELOVL7/SLC26A1/HSD17B4/CPS1/CSAD/ACSL1/MLYCD/ACOT12/ACOT2/PCYOX1L/CBS/PPT1/BHMT/GGT1/SULT1B1/CHST12/ACSM1/TDO2/GNMT/AADAT/CBR4/ACSM2B/SULT1C2/ACSL5/SULT2A1/ACSS1/SCD5/ACSM5/BTD/PDK4/GSTZ1/SLC35D1/BCAN/SULT1E1/MMUT/CTH/GHR/ST3GA…	70	3.58569
BP	GO:0051188	cofactor biosynthetic process	63/2152	326/18670	2.48704e-05	0.00133329	0.00113044	COQ10A/HAGH/GPHN/CYP1A2/GAPDH/MTHFD1/MAT1A/ACMSD/ACACB/GCDH/ELOVL6/RGN/ATIC/PFKFB4/PFKP/ACAT1/HK2/ELOVL7/PPCDC/MTHFD1L/TSPO/CYP1A1/ASPDH/FBP1/PRKAG2/ALAS1/ENTPD5/ALDOA/ACSL1/MLYCD/PKLR/ENO1/GPD1/KMO/SIRT6/PPT1/HAAO/MTHFS/GGT1/PPARGC1A/GCKR/CBR4/ALDOB/ACSL5/ACSS1/SCD5/OGDHL/PDK4/PKM/PPARA/GSTZ1/HKDC1/QDPR/IGF1/CYBA/PNPO/PANK1/ALAD/PFKFB1/DHTKD1/PDP1/ENO2/GCK	63	2.64575
BP	GO:0019373	epoxygenase P450 pathway	10/2152	20/18670	2.5066e-05	0.00133329	0.00113044	CYP2C8/CYP1A2/CYP1A1/CYP2B6/CYP4F2/CYP2C9/CYP2A6/CYP2A7/CYP4A11/EPHX2	10	3.16228
BP	GO:0008209	androgen metabolic process	12/2152	28/18670	2.7447e-05	0.00144735	0.00122714	HSD17B4/HSD17B6/SRD5A2/SRD5A1/AKR1D1/PPARGC1A/WNT4/CYP17A1/UGT2B7/CYP3A4/ESR1/SPP1	12	2.3094
BP	GO:0006721	terpenoid metabolic process	30/2152	120/18670	2.91626e-05	0.00152468	0.0012927	RDH5/CYP2C8/CYP1A2/ADH4/RDH12/ADH1A/HMGCS1/UGT1A1/CYP1A1/CYP4V2/BCO2/SRD5A1/UGT1A9/CRABP2/AGRN/ADH1C/CYP26B1/SDC3/GPC3/RDH13/CYP26A1/TTR/ADH1B/ADH6/GPC4/ALDH8A1/CYP2C9/CYP3A4/RDH16/DGAT2	30	2.55604
BP	GO:0009743	response to carbohydrate	48/2152	230/18670	3.03384e-05	0.00157271	0.00133343	GSTP1/ERCC1/ITGA2/LGALS1/PCK1/CDT1/KCNB1/NME1/GLUL/KHK/RAB11FIP5/NME2/TRPM4/PDX1/HNF1B/AACS/PCK2/EFNA5/TGFB1/PKLR/SRI/ARRB1/CLTRN/SOX4/PPARGC1A/CPB2/GCKR/KCNJ11/SLC9B2/FGF21/RACK1/SMARCA4/GYS2/CTSV/GPLD1/CYBA/CAT/SYBU/C1QTNF12/PRKCE/IGF1R/CYP7A1/PHPT1/CDK16/ANO1/SLC6A1/MAPK13/GCK	48	-0.866025
BP	GO:0032271	regulation of protein polymerization	46/2152	218/18670	3.3e-05	0.00169631	0.00143822	TMSB10/CAPG/PRKCD/ARPC1B/CORO1A/ARHGAP18/VASP/FCHSD1/MAPRE1/PFN1/TMSB4X/CCL26/RANGRF/VIL1/PYCARD/DBN1/CDC42EP2/TPPP3/SPIRE2/BIN1/CARMIL1/BAIAP2L2/CDC42EP1/CLIP3/MYADM/TTBK1/MKKS/WASF1/SPTBN2/IQGAP2/NCK2/EML2/PRKCE/TPPP2/ARL2/PINK1/PSRC1/RPS3/DMTN/STMN1/ABI2/RHOBTB2/WASHC1/COTL1/PLEKHG2/STMN2	46	-5.01303
BP	GO:0001523	retinoid metabolic process	27/2152	104/18670	3.51628e-05	0.00179242	0.00151971	RDH5/CYP2C8/CYP1A2/ADH4/RDH12/ADH1A/UGT1A1/CYP1A1/CYP4V2/BCO2/UGT1A9/CRABP2/AGRN/ADH1C/CYP26B1/SDC3/GPC3/RDH13/CYP26A1/TTR/ADH1B/ADH6/GPC4/ALDH8A1/CYP3A4/RDH16/DGAT2	27	2.11695
BP	GO:0071333	cellular response to glucose stimulus	32/2152	133/18670	3.65794e-05	0.00184923	0.00156787	LGALS1/PCK1/KCNB1/NME1/RAB11FIP5/NME2/TRPM4/PDX1/AACS/PCK2/EFNA5/SRI/ARRB1/CLTRN/SOX4/PPARGC1A/CPB2/KCNJ11/SLC9B2/FGF21/RACK1/SMARCA4/GPLD1/CYBA/SYBU/C1QTNF12/PRKCE/IGF1R/CYP7A1/PHPT1/CDK16/ANO1	32	-1.06066
BP	GO:0016101	diterpenoid metabolic process	28/2152	110/18670	3.74306e-05	0.00187675	0.00159121	RDH5/CYP2C8/CYP1A2/ADH4/RDH12/ADH1A/UGT1A1/CYP1A1/CYP4V2/BCO2/SRD5A1/UGT1A9/CRABP2/AGRN/ADH1C/CYP26B1/SDC3/GPC3/RDH13/CYP26A1/TTR/ADH1B/ADH6/GPC4/ALDH8A1/CYP3A4/RDH16/DGAT2	28	2.26779
BP	GO:1901570	fatty acid derivative biosynthetic process	26/2152	99/18670	3.93339e-05	0.00195614	0.00165852	CYP2C8/GCDH/ELOVL6/ALOX5/FABP5/ACAT1/ELOVL7/AACS/PTGDS/PTGS1/ACSL1/PPT1/GGT1/CBR4/ACSL5/SCD5/BDH1/PRXL2B/ACSS3/MIF/PTGES2/CYP2C9/SYK/AVPR1A/PTGES/SLC27A5	26	-0.392232
BP	GO:0034284	response to monosaccharide	44/2152	207/18670	4.02651e-05	0.00196008	0.00166186	GSTP1/ITGA2/LGALS1/PCK1/KCNB1/NME1/GLUL/KHK/RAB11FIP5/NME2/TRPM4/PDX1/HNF1B/AACS/PCK2/EFNA5/TGFB1/PKLR/SRI/ARRB1/CLTRN/SOX4/PPARGC1A/CPB2/GCKR/KCNJ11/SLC9B2/FGF21/RACK1/SMARCA4/GYS2/CTSV/GPLD1/CYBA/CAT/SYBU/C1QTNF12/PRKCE/IGF1R/CYP7A1/PHPT1/CDK16/ANO1/GCK	44	-0.603023
BP	GO:0006635	fatty acid beta-oxidation	21/2152	72/18670	4.02686e-05	0.00196008	0.00166186	ACACB/GCDH/AMACR/IRS1/SLC27A2/ACAT1/HSD17B4/ACAA2/MLYCD/ETFBKMT/EHHADH/PPARA/ETFDH/HADH/ACADL/SCP2/CPT2/ECHDC2/ACAA1/ACOX2/ACADM	21	4.58258
BP	GO:1990778	protein localization to cell periphery	60/2152	311/18670	4.03743e-05	0.00196008	0.00166186	TESC/PKP3/ANLN/TNIK/PIK3R1/KCNB1/PKDCC/ITGB1BP1/WNK3/RAB3D/TSPAN15/CLSTN1/SAPCD2/FYB2/VAMP8/AGR2/ANXA2/ARHGEF16/KRT18/RANGRF/ATP1B3/VIL1/STX3/PLK1/RAB34/LGALS3/KCNIP3/DAB2/TGFB1/ANXA13/STX1B/TREM2/GPSM2/CLIP3/AR/RAPGEF2/MYADM/PACSIN1/PALM/KCNJ11/MISP/LYPD1/MMP14/RAB31/ARHGAP44/HRAS/SNAP25/ANXA2P2/RACK1/GPC4/AP4M1/PACS1/FCER1G/PRKCE/EHD2/BSG/S100A10/MRAP2/EZR/CNPY4	60	-5.68038
BP	GO:0009124	nucleoside monophosphate biosynthetic process	44/2152	208/18670	4.54661e-05	0.00218989	0.0018567	UPP2/GAPDH/IMPDH1/UCK2/ATIC/PFKFB4/PFKP/HK2/TMSB4X/DGUOK/FBP1/PRKAG2/ENTPD5/ALDOA/ATP5MC2/ATP5MC1/TGFB1/AMPD3/PKLR/TREM2/ENO1/GPD1/SIRT6/ADA/IMPDH2/PPARGC1A/GCKR/ALDOB/UPP1/OGDHL/PKM/ATP5F1EP2/PPARA/UQCC3/HKDC1/IGF1/ATP5F1E/SHMT1/PINK1/DHODH/PFKFB1/DHTKD1/ENO2/GCK	44	-1.20605
BP	GO:0009201	ribonucleoside triphosphate biosynthetic process	39/2152	177/18670	4.70876e-05	0.00225027	0.0019079	GAPDH/IMPDH1/UCK2/NME1/NME2/PFKFB4/PFKP/HK2/TMSB4X/NME2P1/FBP1/PRKAG2/ENTPD5/ALDOA/ATP5MC2/ATP5MC1/TGFB1/PKLR/TREM2/ENO1/GPD1/SIRT6/IMPDH2/PPARGC1A/GCKR/ALDOB/OGDHL/PKM/ATP5F1EP2/PPARA/UQCC3/HKDC1/IGF1/ATP5F1E/PINK1/PFKFB1/DHTKD1/ENO2/GCK	39	-1.44115
BP	GO:0009206	purine ribonucleoside triphosphate biosynthetic process	38/2152	171/18670	4.81436e-05	0.0022829	0.00193557	GAPDH/IMPDH1/NME1/NME2/PFKFB4/PFKP/HK2/TMSB4X/NME2P1/FBP1/PRKAG2/ENTPD5/ALDOA/ATP5MC2/ATP5MC1/TGFB1/PKLR/TREM2/ENO1/GPD1/SIRT6/IMPDH2/PPARGC1A/GCKR/ALDOB/OGDHL/PKM/ATP5F1EP2/PPARA/UQCC3/HKDC1/IGF1/ATP5F1E/PINK1/PFKFB1/DHTKD1/ENO2/GCK	38	-1.29777
BP	GO:0071331	cellular response to hexose stimulus	32/2152	135/18670	5.00095e-05	0.00235314	0.00199511	LGALS1/PCK1/KCNB1/NME1/RAB11FIP5/NME2/TRPM4/PDX1/AACS/PCK2/EFNA5/SRI/ARRB1/CLTRN/SOX4/PPARGC1A/CPB2/KCNJ11/SLC9B2/FGF21/RACK1/SMARCA4/GPLD1/CYBA/SYBU/C1QTNF12/PRKCE/IGF1R/CYP7A1/PHPT1/CDK16/ANO1	32	-1.06066
BP	GO:0000096	sulfur amino acid metabolic process	15/2152	43/18670	5.18936e-05	0.00242281	0.00205419	MTHFD1/MAT1A/BLMH/AGXT/BHMT2/CDO1/CPS1/CSAD/PCYOX1L/CBS/BHMT/GGT1/GNMT/MMUT/CTH	15	2.32379
BP	GO:1903076	regulation of protein localization to plasma membrane	25/2152	95/18670	5.29975e-05	0.00242281	0.00205419	PIK3R1/PKDCC/WNK3/VAMP8/AGR2/ARHGEF16/RANGRF/VIL1/STX3/LGALS3/DAB2/TGFB1/ANXA13/TREM2/CLIP3/AR/KCNJ11/LYPD1/MMP14/ARHGAP44/RACK1/PRKCE/MRAP2/EZR/CNPY4	25	-3.4
BP	GO:0006625	protein targeting to peroxisome	20/2152	68/18670	5.34707e-05	0.00242281	0.00205419	MPV17/BAAT/AMACR/AGXT/PIPOX/SLC27A2/HSD17B4/DAO/MLYCD/ACOT2/RPS27A/HAO2/EHHADH/CAT/SCP2/HAO1/UBA52/ACAA1/ACOX2/EPHX2	20	3.1305
BP	GO:0072662	protein localization to peroxisome	20/2152	68/18670	5.34707e-05	0.00242281	0.00205419	MPV17/BAAT/AMACR/AGXT/PIPOX/SLC27A2/HSD17B4/DAO/MLYCD/ACOT2/RPS27A/HAO2/EHHADH/CAT/SCP2/HAO1/UBA52/ACAA1/ACOX2/EPHX2	20	3.1305
BP	GO:0072663	establishment of protein localization to peroxisome	20/2152	68/18670	5.34707e-05	0.00242281	0.00205419	MPV17/BAAT/AMACR/AGXT/PIPOX/SLC27A2/HSD17B4/DAO/MLYCD/ACOT2/RPS27A/HAO2/EHHADH/CAT/SCP2/HAO1/UBA52/ACAA1/ACOX2/EPHX2	20	3.1305
BP	GO:0006536	glutamate metabolic process	13/2152	34/18670	5.44234e-05	0.00244785	0.00207542	ALDH5A1/UROC1/GLUL/PRODH/TAT/MTHFS/GGT1/GLS/AADAT/AMDHD1/GLS2/ADHFE1/NAGS	13	2.49615
BP	GO:0009145	purine nucleoside triphosphate biosynthetic process	38/2152	172/18670	5.50387e-05	0.00245665	0.00208288	GAPDH/IMPDH1/NME1/NME2/PFKFB4/PFKP/HK2/TMSB4X/NME2P1/FBP1/PRKAG2/ENTPD5/ALDOA/ATP5MC2/ATP5MC1/TGFB1/PKLR/TREM2/ENO1/GPD1/SIRT6/IMPDH2/PPARGC1A/GCKR/ALDOB/OGDHL/PKM/ATP5F1EP2/PPARA/UQCC3/HKDC1/IGF1/ATP5F1E/PINK1/PFKFB1/DHTKD1/ENO2/GCK	38	-1.29777
BP	GO:0009156	ribonucleoside monophosphate biosynthetic process	42/2152	197/18670	5.54222e-05	0.00245665	0.00208288	UPP2/GAPDH/IMPDH1/UCK2/ATIC/PFKFB4/PFKP/HK2/TMSB4X/FBP1/PRKAG2/ENTPD5/ALDOA/ATP5MC2/ATP5MC1/TGFB1/AMPD3/PKLR/TREM2/ENO1/GPD1/SIRT6/ADA/IMPDH2/PPARGC1A/GCKR/ALDOB/UPP1/OGDHL/PKM/ATP5F1EP2/PPARA/UQCC3/HKDC1/IGF1/ATP5F1E/PINK1/DHODH/PFKFB1/DHTKD1/ENO2/GCK	42	-1.23443
BP	GO:0031638	zymogen activation	17/2152	53/18670	5.72593e-05	0.0024584	0.00208436	CUZD1/F11/BAK1/RIPK2/ANXA2/C1R/PYCARD/ENO1/GGT1/SERPINE2/CPB2/MMP14/MELTF/F12/ANXA2P2/F9/KLKB1	17	-1.21268
BP	GO:0006558	L-phenylalanine metabolic process	7/2152	11/18670	5.79471e-05	0.0024584	0.00208436	PAH/TAT/HPD/GSTZ1/ASRGL1/QDPR/IL4I1	7	1.13389
BP	GO:0006559	L-phenylalanine catabolic process	7/2152	11/18670	5.79471e-05	0.0024584	0.00208436	PAH/TAT/HPD/GSTZ1/ASRGL1/QDPR/IL4I1	7	1.13389
BP	GO:1902221	erythrose 4-phosphate/phosphoenolpyruvate family amino acid metabolic process	7/2152	11/18670	5.79471e-05	0.0024584	0.00208436	PAH/TAT/HPD/GSTZ1/ASRGL1/QDPR/IL4I1	7	1.13389
BP	GO:1902222	erythrose 4-phosphate/phosphoenolpyruvate family amino acid catabolic process	7/2152	11/18670	5.79471e-05	0.0024584	0.00208436	PAH/TAT/HPD/GSTZ1/ASRGL1/QDPR/IL4I1	7	1.13389
BP	GO:0030193	regulation of blood coagulation	22/2152	79/18670	5.81579e-05	0.0024584	0.00208436	PDGFA/PRKCD/F11/ANXA2/SERPING1/F3/KNG1/PLG/SERPINE2/CPB2/PLAUR/TSPAN8/HPSE/F12/ABAT/ANXA2P2/FCER1G/KLKB1/SYK/DMTN/SERPINC1/HRG	22	-0.426401
BP	GO:0071326	cellular response to monosaccharide stimulus	32/2152	136/18670	5.82749e-05	0.0024584	0.00208436	LGALS1/PCK1/KCNB1/NME1/RAB11FIP5/NME2/TRPM4/PDX1/AACS/PCK2/EFNA5/SRI/ARRB1/CLTRN/SOX4/PPARGC1A/CPB2/KCNJ11/SLC9B2/FGF21/RACK1/SMARCA4/GPLD1/CYBA/SYBU/C1QTNF12/PRKCE/IGF1R/CYP7A1/PHPT1/CDK16/ANO1	32	-1.06066
BP	GO:0043393	regulation of protein binding	45/2152	217/18670	6.2103e-05	0.00260195	0.00220607	IFIT1/GREM2/TLE5/CRMP1/SMARCD3/PRKCD/DTNBP1/ITGB1BP1/WNT5A/BAK1/NES/LFNG/RIPK2/PLXND1/ANXA2/MAPRE1/CTHRC1/CFHR5/SORL1/PLK1/HSF1/LGALS3/DAB2/MMP9/NFATC4/ARRB1/SRC/RAPGEF2/CSNK1E/BAMBI/DKK1/LDOC1/PHLDA2/DDX11/TTBK1/GPSM1/PPARA/ANXA2P2/ADRB2/BAX/TRAF2/MFNG/AURKB/LEF1/STMN1	45	-4.02492
BP	GO:0001101	response to acid chemical	64/2152	343/18670	6.49183e-05	0.00269454	0.00228457	TESC/GSTP1/HDAC2/ITGA2/PCK1/BCHE/NME1/P2RY6/IRS1/WNT5A/NME2/CDO1/CCNB1/DNMT3A/SOX9/TEAD2/PDX1/CAPN2/AACS/CPS1/CASTOR3/MEAK7/CPEB3/PON1/ACSL1/HSF1/NFATC4/ABCB4/ID3/COL16A1/SRC/PPARGC1A/ASNS/PTK7/CYP26B1/ASS1/DKK1/CYP26A1/SLC1A2/LAMTOR4/SLC10A3/FGF21/PDK4/ASCL1/NQO1/ARG1/CYBA/FZD7/CAT/NDUFA13/RXRG/TNFSF4/PRKCE/SHMT1/PINK1/DHODH/PTAFR/ALAD/GDAP1/OTC/AVPR1A/PTGES/KRT8/DGAT2	64	-1
BP	GO:0002028	regulation of sodium ion transport	23/2152	85/18670	6.5194e-05	0.00269454	0.00228457	TESC/DMD/WNK3/NEDD4/ATP1A1/FXYD1/FXYD5/WNK2/FXYD2/RANGRF/ATP1B3/TGFB1/P2RX4/SERPINE2/SCN1B/SLC9A1/DRD4/STK39/GPD1L/ADRB2/CNTN1/PRKCE/FXYD3	23	-2.29366
BP	GO:0043574	peroxisomal transport	20/2152	69/18670	6.72203e-05	0.00275964	0.00233977	MPV17/BAAT/AMACR/AGXT/PIPOX/SLC27A2/HSD17B4/DAO/MLYCD/ACOT2/RPS27A/HAO2/EHHADH/CAT/SCP2/HAO1/UBA52/ACAA1/ACOX2/EPHX2	20	3.1305
BP	GO:1900046	regulation of hemostasis	22/2152	80/18670	7.15845e-05	0.00291922	0.00247506	PDGFA/PRKCD/F11/ANXA2/SERPING1/F3/KNG1/PLG/SERPINE2/CPB2/PLAUR/TSPAN8/HPSE/F12/ABAT/ANXA2P2/FCER1G/KLKB1/SYK/DMTN/SERPINC1/HRG	22	-0.426401
BP	GO:0046164	alcohol catabolic process	17/2152	54/18670	7.46692e-05	0.00302485	0.00256462	TKFC/MTMR2/ADH4/MIOX/ALDH2/ALDH3B1/MT3/AKR1D1/GPD2/SULT1B1/SULT2A1/CYP39A1/SULT1E1/SORD/ALDH1B1/CYP7A1/HAO1	17	1.69775
BP	GO:1901617	organic hydroxy compound biosynthetic process	53/2152	271/18670	7.64731e-05	0.00307754	0.0026093	PLCD3/IP6K3/PCK1/GPAM/ABCG1/ACACB/BAAT/PLTP/P2RY6/ABCB11/AMACR/WNT5A/ELOVL6/APOA5/HMGCS1/SLC27A2/MSMO1/G6PD/HSD17B4/DAO/POR/PCK2/PRKAG2/ACAA2/PAH/SEC14L2/ISYNA1/SRD5A2/FGFR4/AKR1D1/CYP8B1/RAPGEF2/WNT4/OCA2/DBH/SC5D/INSIG1/CYP39A1/OSBPL3/QDPR/CES1/PNPO/GIPC1/CACNA1H/ITPKA/CYP3A4/PTAFR/CYP7A1/SCP2/SPHK1/OSBPL7/SLC27A5/ACOX2	53	2.88457
BP	GO:0071322	cellular response to carbohydrate stimulus	33/2152	144/18670	7.83247e-05	0.00313145	0.00265501	LGALS1/PCK1/KCNB1/NME1/RAB11FIP5/NME2/TRPM4/PDX1/AACS/PCK2/EFNA5/SRI/ARRB1/CLTRN/SOX4/PPARGC1A/CPB2/KCNJ11/SLC9B2/FGF21/RACK1/SMARCA4/GPLD1/CYBA/SYBU/C1QTNF12/PRKCE/IGF1R/CYP7A1/PHPT1/CDK16/ANO1/MAPK13	33	-1.21854
BP	GO:0009142	nucleoside triphosphate biosynthetic process	40/2152	188/18670	8.6286e-05	0.00342735	0.00290588	GAPDH/IMPDH1/UCK2/NME1/NME2/PFKFB4/PFKP/HK2/TMSB4X/NME2P1/FBP1/PRKAG2/ENTPD5/ALDOA/ATP5MC2/ATP5MC1/TGFB1/PKLR/TREM2/ENO1/GPD1/SIRT6/IMPDH2/PPARGC1A/GCKR/ALDOB/OGDHL/PKM/ATP5F1EP2/PPARA/UQCC3/HKDC1/IGF1/ATP5F1E/PINK1/PFKFB1/DHTKD1/DTYMK/ENO2/GCK	40	-1.58114
BP	GO:0030041	actin filament polymerization	39/2152	182/18670	8.94697e-05	0.00353088	0.00299367	TMSB10/CAPG/PRKCD/ARPC1B/CORO1A/MICALL2/GAS7/ARHGAP18/VASP/FCHSD1/PFN1/AIF1/TMSB4X/PSTPIP1/CCL26/VIL1/ANG/PYCARD/DBN1/CDC42EP2/SPIRE2/BIN1/CARMIL1/BAIAP2L2/CDC42EP1/MYADM/CORO7/MKKS/WASF1/SPTBN2/IQGAP2/NCK2/PRKCE/DMTN/ABI2/RHOBTB2/WASHC1/COTL1/PLEKHG2	39	-4.96397
BP	GO:0000098	sulfur amino acid catabolic process	8/2152	15/18670	9.35668e-05	0.0036689	0.00311069	MAT1A/BLMH/AGXT/CDO1/CSAD/PCYOX1L/CBS/CTH	8	1.41421
BP	GO:0007599	hemostasis	63/2152	341/18670	9.92064e-05	0.00385252	0.00326637	HDAC2/ITGA2/PDGFA/MERTK/VAV1/F8/ACTG1/PIK3R1/ITPR3/PHF21A/PRKCD/ENTPD2/HSPB1/DTNBP1/SCUBE1/ZNF385A/F11/MICAL1/MYL9/ANXA2/SERPING1/F3/PROZ/SH2B2/CYP4F2/ITPR2/CARMIL1/ARRB1/KNG1/P2RX4/SERPINA10/SRC/PLG/CLIC1/SERPINE2/HBB/DGKA/CPB2/PLAUR/H3C4/TSPAN8/GNA15/YWHAZ/TYRO3/HPSE/F12/F13B/ABAT/ANXA2P2/FCER1G/F9/KLKB1/PRKCE/GNAS/ADRA2C/EHD2/SYK/DMTN/PRKAR1B/FBLN1/SERPINC1/HRG/SAA1	63	-2.1418
BP	GO:0019216	regulation of lipid metabolic process	73/2152	410/18670	9.95094e-05	0.00385252	0.00326637	PDGFA/NSMAF/MTMR2/GPAM/SMPD2/PIK3R1/ABCG1/SMARCD3/ACACB/PRKCD/THRSP/LPCAT1/TNFRSF21/RBL1/IRS1/AADAC/ELOVL6/ATP1A1/APOA5/HMGCS1/RGN/FABP5/UGT1A1/CAPN2/PDE3B/TSPO/POR/CYP1A1/PRKAG2/ALAS1/SEC14L2/SORL1/ACSL1/MLYCD/TGFB1/TM6SF2/FGFR4/ETFBKMT/UGT1A9/ZP3/ABCB4/SRC/PPARGC1A/WNT4/SULT2A1/SC5D/INSIG1/FGF21/PDK4/G0S2/PPARA/RACK1/GSTZ1/ABHD6/GPLD1/HSD17B13/GOLM1/PRKCE/FGFR3/ACADL/CYP7A1/CPT2/SPHK1/RAB38/PDP…	73	2.45786
BP	GO:0007596	blood coagulation	62/2152	336/18670	0.000116292	0.00447394	0.00379324	HDAC2/ITGA2/PDGFA/MERTK/VAV1/F8/ACTG1/PIK3R1/ITPR3/PHF21A/PRKCD/ENTPD2/HSPB1/DTNBP1/SCUBE1/F11/MICAL1/MYL9/ANXA2/SERPING1/F3/PROZ/SH2B2/CYP4F2/ITPR2/CARMIL1/ARRB1/KNG1/P2RX4/SERPINA10/SRC/PLG/CLIC1/SERPINE2/HBB/DGKA/CPB2/PLAUR/H3C4/TSPAN8/GNA15/YWHAZ/TYRO3/HPSE/F12/F13B/ABAT/ANXA2P2/FCER1G/F9/KLKB1/PRKCE/GNAS/ADRA2C/EHD2/SYK/DMTN/PRKAR1B/FBLN1/SERPINC1/HRG/SAA1	62	-2.032
BP	GO:0042572	retinol metabolic process	14/2152	41/18670	0.000119692	0.00457597	0.00387975	RDH5/CYP1A2/ADH4/RDH12/ADH1A/CYP1A1/ADH1C/RDH13/TTR/ADH1B/ADH6/CYP3A4/RDH16/DGAT2	14	2.67261
BP	GO:0010906	regulation of glucose metabolic process	28/2152	117/18670	0.00012061	0.00458244	0.00388523	ACACB/TFF3/KHK/IGFBP3/IRS1/PPP1R3D/RGN/FBP1/MLYCD/SRC/PPARGC1A/GCKR/GNMT/KAT2B/SOGA1/PHLDA2/PMAIP1/PPP1R3B/PDK4/PPARA/GCGR/GPLD1/IGF1/C1QTNF12/PFKFB1/DGAT2/GCK/RORA	28	2.26779
BP	GO:1903825	organic acid transmembrane transport	31/2152	135/18670	0.00012224	0.00458736	0.00388941	SLC16A12/SLC7A7/SLC38A4/ACACB/SLC25A30/THRSP/SLC38A5/SLC1A1/SLC7A6/SLC6A19/PRKAG2/SLC6A8/SLC16A3/SLC16A11/SLC38A1/SLC16A10/SLC6A6/SLC43A2/SLC25A15/AQP9/SLC7A10/RGS2/SLC6A12/SLC1A2/STK39/SLC7A1/SLC35D1/SLC13A5/CPT2/SLC27A5/SLC1A5	31	0.538816
BP	GO:1905039	carboxylic acid transmembrane transport	31/2152	135/18670	0.00012224	0.00458736	0.00388941	SLC16A12/SLC7A7/SLC38A4/ACACB/SLC25A30/THRSP/SLC38A5/SLC1A1/SLC7A6/SLC6A19/PRKAG2/SLC6A8/SLC16A3/SLC16A11/SLC38A1/SLC16A10/SLC6A6/SLC43A2/SLC25A15/AQP9/SLC7A10/RGS2/SLC6A12/SLC1A2/STK39/SLC7A1/SLC35D1/SLC13A5/CPT2/SLC27A5/SLC1A5	31	0.538816
BP	GO:0051262	protein tetramerization	37/2152	172/18670	0.000123091	0.00459116	0.00389262	DPYS/ALDH5A1/MAT1A/DCTPP1/ACACB/ALDH9A1/HOMER1/DCXR/RRM2/TRPM4/VASP/PFKP/ANXA2/FBP1/ALDOA/IMPDH2/TRPM2/TDO2/GNMT/H3C4/GLS/UXS1/CBR4/KRT10/PKM/RPS19/ANXA2P2/ACHE/UPB1/H4C5/CAT/CTH/SHMT1/S100A10/ACADL/IGF1R/AASS	37	-0.821995
BP	GO:0051289	protein homotetramerization	24/2152	94/18670	0.000124193	0.00460419	0.00390368	DPYS/ALDH5A1/MAT1A/DCTPP1/ACACB/ALDH9A1/DCXR/TRPM4/VASP/PFKP/FBP1/ALDOA/IMPDH2/TRPM2/TDO2/GNMT/GLS/CBR4/PKM/UPB1/CAT/CTH/SHMT1/ACADL	24	1.22474
BP	GO:0006090	pyruvate metabolic process	34/2152	154/18670	0.000134197	0.00491938	0.00417091	HAGH/GAPDH/PCK1/SDS/AGXT/PFKFB4/PFKP/HK2/PCK2/FBP1/PRKAG2/ENTPD5/ALDOA/SLC16A3/PKLR/ENO1/GPD1/SIRT6/PPARGC1A/GCKR/ALDOB/OGDHL/PDK4/PKM/PPARA/GSTZ1/HKDC1/IGF1/BSG/PFKFB1/DHTKD1/PDP1/ENO2/GCK	34	1.37199
BP	GO:0048285	organelle fission	78/2152	449/18670	0.000134304	0.00491938	0.00417091	CHMP4A/PEX11G/CDC20/RPL24/ANLN/PTTG1/CDC6/RAD54L/CDCA5/CDT1/NDC80/TGFA/NUF2/PKMYT1/PPP2R1A/WNT5A/LIF/BIRC5/TTK/TPX2/DSCC1/MTFR2/CCNB1/PPP1R9B/SGO2/KIF2C/CDC25B/UBE2S/NEK2/PLK1/HSF1/TRIP13/TGFB1/SPIRE2/MSX1/C11orf80/CDCA8/CHEK1/CDC14B/BUB1/NCAPH/PPARGC1A/CKS2/CYP26B1/KIFC1/WNT4/MISP/UBE2C/PDXP/NCAPD2/NCAPG/CHMP4C/MKI67/CENPF/KIF11/PSMC3IP/OBSL1/IGF1/SYCE3/CHMP4B/BUB1B/TACC3/MX2/AURKB/KIF18B/BORA/P…	78	-7.02012
BP	GO:0010876	lipid localization	71/2152	400/18670	0.000135592	0.00493699	0.00418584	APOF/SLCO1B1/NMB/LPA/SLC10A1/KCNN4/ABCA8/ABCG1/ACACB/PRKCD/THRSP/PLTP/ABCB11/ABCA6/REN/APOA5/SLC27A2/ABCC4/OSBP2/ANXA2/APOL5/HILPDA/TSPO/ABCC1/PRKAG2/SORL1/PON1/CYP4F2/ACSL1/LCAT/APOC4/GRAMD1B/SLCO2B1/MFSD2A/PITPNM2/ABCB4/P2RX4/SLC27A3/STARD5/AQP9/SMIM22/DRD4/GRAMD1A/SELENOM/ABCG5/PPARA/ANXA2P2/OSBPL3/CES1/MIF/SLC51A/FITM1/IKBKE/ABCA3/SLCO1B3/MTTP/SYK/ATP11C/SYT7/SCP2/CFHR4/CPT2/OSBPL7/SPP1/SLC27…	71	2.25489
BP	GO:0010675	regulation of cellular carbohydrate metabolic process	32/2152	142/18670	0.000139443	0.00504719	0.00427928	ACACB/TFF3/P2RY6/KHK/IGFBP3/IRS1/PPP1R3D/RGN/FBP1/MLYCD/SIRT6/SRC/PPARGC1A/GCKR/GNMT/KAT2B/SOGA1/PHLDA2/PMAIP1/PPP1R3B/PDK4/PPARA/GCGR/GPLD1/IGF1/C1QTNF12/PRKCE/PTAFR/PFKFB1/DGAT2/GCK/RORA	32	1.76777
BP	GO:0046717	acid secretion	29/2152	124/18670	0.000142027	0.00511046	0.00433292	NMB/STX1A/ABCB11/SLC1A1/AGXT/ABCC4/CYP4F2/KMO/ABCB4/P2RX4/OXTR/APBA1/AQP9/GLS/DRD4/SLC1A2/GLS2/ABAT/SNAP25/MIF/SLC51A/GIPC1/KCNQ1/SYK/TFF2/AVPR1A/SLC1A5/SLC6A1/CYP4A11	29	0.185695
BP	GO:0016052	carbohydrate catabolic process	41/2152	199/18670	0.000149368	0.00534317	0.00453022	GAPDH/TKFC/GLYCTK/PYGB/MIOX/KHK/PPP1R3D/DCXR/PFKFB4/PFKP/HK2/FBP1/PRKAG2/ENTPD5/ALDOA/GBA3/PKLR/ENO1/GPD1/SIRT6/GPD2/STBD1/PPARGC1A/GCKR/PYGL/ALDOB/TREH/DHDH/PPP1R3B/OGDHL/PKM/PPARA/FUT2/HKDC1/FUT4/IGF1/SORD/PFKFB1/DHTKD1/ENO2/GCK	41	1.09322
BP	GO:0007219	Notch signaling pathway	40/2152	193/18670	0.000156595	0.00555437	0.00470929	CFD/NIBAN2/DLK2/ITGB1BP1/TMEM100/ANXA4/AGXT/PTP4A3/LFNG/TSPAN15/PLXND1/SOX9/HNF1B/SORBS2/JAG2/TGFB1/ARRB1/MDK/ELF3/PSENEN/MESP1/EGFL7/KAT2B/MMP14/KRT19/JAG1/HEY1/ASCL1/RPS19/TBX2/CNTN1/DTX3/MFNG/STAT1/ETV2/NLE1/DLK1/DNER/DLGAP5/CDH6	40	-4.74342
BP	GO:0050818	regulation of coagulation	22/2152	84/18670	0.000157088	0.00555437	0.00470929	PDGFA/PRKCD/F11/ANXA2/SERPING1/F3/KNG1/PLG/SERPINE2/CPB2/PLAUR/TSPAN8/HPSE/F12/ABAT/ANXA2P2/FCER1G/KLKB1/SYK/DMTN/SERPINC1/HRG	22	-0.426401
BP	GO:2000649	regulation of sodium ion transmembrane transporter activity	16/2152	52/18670	0.000163193	0.00573706	0.00486419	TESC/DMD/WNK3/NEDD4/FXYD1/FXYD5/WNK2/FXYD2/RANGRF/SCN1B/SLC9A1/DRD4/STK39/GPD1L/PRKCE/FXYD3	16	-1.5
BP	GO:1903035	negative regulation of response to wounding	23/2152	90/18670	0.000167822	0.00584653	0.00495699	PDGFA/EPPK1/PRKCD/F11/ANXA2/SERPING1/KNG1/MDK/PLG/SERPINE2/CPB2/PLAUR/TSPAN8/WNT4/INPP5F/F12/ABAT/ANXA2P2/PTPRS/SIGLEC10/KLKB1/SPP1/HRG	23	-1.04257
BP	GO:0030033	microvillus assembly	8/2152	16/18670	0.000168218	0.00584653	0.00495699	KLF5/MYO1A/TNIK/FXYD5/RAPGEF2/FSCN1/RAP1GAP/EZR	8	-2.12132
BP	GO:0006063	uronic acid metabolic process	10/2152	24/18670	0.000172153	0.00591608	0.00501597	UGT2B4/DCXR/UGT1A1/UGT1A9/UGT2B17/UGT2B15/UGT1A4/UGT2B7/SORD/PRKCE	10	3.16228
BP	GO:0019585	glucuronate metabolic process	10/2152	24/18670	0.000172153	0.00591608	0.00501597	UGT2B4/DCXR/UGT1A1/UGT1A9/UGT2B17/UGT2B15/UGT1A4/UGT2B7/SORD/PRKCE	10	3.16228
BP	GO:0046677	response to antibiotic	60/2152	327/18670	0.000174132	0.00595064	0.00504527	GSTP1/HDAC2/PRKCD/ECT2/BAK1/CDO1/CD14/DNMT3A/UGT1A1/HDAC6/HP/G6PD/CAPN2/AREG/AACS/CRYAB/RHOB/CYP1A1/EFNA5/RGS19/RPL23/ZNF580/HSF1/ITPR2/SRD5A1/CDK1/ADA/ID3/SRC/VCAM1/TRPM2/HBB/ADCY1/CRHBP/SLC9A1/RGS2/DRD4/DBH/RPS4X/RPL10A/DDX11/ADH6/ABAT/RACK1/EZH2/NQO1/ARG1/CAT/PYCR1/BGLAP/STAT1/PRKCE/ADAM9/PCGF2/PINK1/RPS3/ALAD/SPHK1/GNAO1/MAPK13	60	-2.32379
BP	GO:0043254	regulation of protein complex assembly	80/2152	467/18670	0.000176991	0.00601473	0.0050996	ERCC1/TMSB10/CAPG/ARHGEF2/CDT1/STX1A/PRKCD/ARPC1B/PMEPA1/CORO1A/ARHGAP18/VASP/HDAC6/HNF1B/FCHSD1/MAPRE1/CRYAB/PFN1/ANKRD27/TMSB4X/CCL26/RANGRF/BMF/VIL1/CNOT6/MMP1/PYCARD/DBN1/SORL1/CDC42EP2/LCAT/TPPP3/TGFB1/SPIRE2/BIN1/STX1B/CARMIL1/CLTRN/BAIAP2L2/CDC42EP1/SRC/CLIP3/MYADM/FBLIM1/DKK1/SAR1B/HJURP/RPL13A/ASAP1/INSIG1/PMAIP1/CDH17/TTBK1/MKKS/RACK1/WASF1/SPTBN2/IQGAP2/BAX/FSCN1/NCK2/EML2/PRKCE/TPPP2/…	80	-5.59017
BP	GO:0051783	regulation of nuclear division	39/2152	188/18670	0.000184172	0.00622422	0.00527722	CDC20/ANLN/PTTG1/CDC6/CDCA5/CDT1/NDC80/TGFA/PKMYT1/WNT5A/LIF/TTK/CCNB1/PPP1R9B/NEK2/PLK1/TRIP13/TGFB1/MSX1/CHEK1/CDC14B/BUB1/WNT4/UBE2C/PDXP/CHMP4C/MKI67/CENPF/KIF11/OBSL1/IGF1/CHMP4B/BUB1B/TACC3/AURKB/BORA/DLGAP5/SPHK1/CDKN1C	39	-4.96397
BP	GO:0016051	carbohydrate biosynthetic process	43/2152	214/18670	0.000187838	0.00631321	0.00535267	GAPDH/EXTL3/CHST11/PCK1/B3GNT3/SDS/P2RY6/CHST10/IRS1/G6PC3/PPP1R3D/RGN/G6PD/PCK2/FBP1/ALDOA/ISYNA1/TGFB1/ENO1/GPD1/GYS1/GPD2/CHST12/PPARGC1A/GNMT/SLC2A1/ALDOB/KAT2B/SOGA1/B3GALNT1/PPP1R3B/PPARA/B3GNT8/GYS2/IGF1/SORD/GYG1/C1QTNF12/PTAFR/PFKFB1/DGAT2/ENO2/GCK	43	-0.762493
BP	GO:0050817	coagulation	62/2152	342/18670	0.000193618	0.00646026	0.00547735	HDAC2/ITGA2/PDGFA/MERTK/VAV1/F8/ACTG1/PIK3R1/ITPR3/PHF21A/PRKCD/ENTPD2/HSPB1/DTNBP1/SCUBE1/F11/MICAL1/MYL9/ANXA2/SERPING1/F3/PROZ/SH2B2/CYP4F2/ITPR2/CARMIL1/ARRB1/KNG1/P2RX4/SERPINA10/SRC/PLG/CLIC1/SERPINE2/HBB/DGKA/CPB2/PLAUR/H3C4/TSPAN8/GNA15/YWHAZ/TYRO3/HPSE/F12/F13B/ABAT/ANXA2P2/FCER1G/F9/KLKB1/PRKCE/GNAS/ADRA2C/EHD2/SYK/DMTN/PRKAR1B/FBLN1/SERPINC1/HRG/SAA1	62	-2.032
BP	GO:0006081	cellular aldehyde metabolic process	20/2152	74/18670	0.000194325	0.00646026	0.00547735	HAGH/TKFC/GLYCTK/ADH4/KHK/ALDH9A1/AGXT/GRHPR/G6PD/ALDH3B1/BCO2/WNT4/RDH13/ALDOB/PGLS/PDXP/ALDH8A1/PNPO/CACNA1H/AGXT2	20	1.78885
BP	GO:0006084	acetyl-CoA metabolic process	13/2152	38/18670	0.000203887	0.00672528	0.00570204	ACACB/PIPOX/HMGCS1/ACAT1/MLYCD/ACOT12/TDO2/AADAT/ACSS1/PDK4/GSTZ1/PDP1/AASS	13	2.49615
BP	GO:0000070	mitotic sister chromatid segregation	33/2152	151/18670	0.000204496	0.00672528	0.00570204	CHMP4A/CDC20/PTTG1/CDC6/CDCA5/CDT1/NDC80/NUF2/PPP2R1A/TTK/DSCC1/CCNB1/KIF2C/NEK2/PLK1/TRIP13/CDCA8/BUB1/NCAPH/KIFC1/NCAPD2/NCAPG/CHMP4C/CENPF/CHMP4B/BUB1B/TACC3/AURKB/KIF18B/PSRC1/DLGAP5/KIF18A/KIF23	33	-5.74456
BP	GO:0030195	negative regulation of blood coagulation	16/2152	53/18670	0.000209002	0.0068076	0.00577185	PDGFA/PRKCD/F11/ANXA2/SERPING1/KNG1/PLG/SERPINE2/CPB2/PLAUR/TSPAN8/F12/ABAT/ANXA2P2/KLKB1/HRG	16	0.5
BP	GO:0009746	response to hexose	41/2152	202/18670	0.000209225	0.0068076	0.00577185	LGALS1/PCK1/KCNB1/NME1/GLUL/KHK/RAB11FIP5/NME2/TRPM4/PDX1/HNF1B/AACS/PCK2/EFNA5/TGFB1/PKLR/SRI/ARRB1/CLTRN/SOX4/PPARGC1A/CPB2/GCKR/KCNJ11/SLC9B2/FGF21/RACK1/SMARCA4/GYS2/CTSV/GPLD1/CYBA/SYBU/C1QTNF12/PRKCE/IGF1R/CYP7A1/PHPT1/CDK16/ANO1/GCK	41	-0.468521
BP	GO:0006720	isoprenoid metabolic process	31/2152	139/18670	0.000214439	0.00693352	0.00587861	RDH5/CYP2C8/CYP1A2/ADH4/RDH12/ADH1A/HMGCS1/UGT1A1/CYP1A1/CYP4V2/BCO2/SRD5A1/UGT1A9/CRABP2/AGRN/DPM2/ADH1C/CYP26B1/SDC3/GPC3/RDH13/CYP26A1/TTR/ADH1B/ADH6/GPC4/ALDH8A1/CYP2C9/CYP3A4/RDH16/DGAT2	31	2.33487
BP	GO:0009127	purine nucleoside monophosphate biosynthetic process	38/2152	183/18670	0.000216627	0.00693352	0.00587861	GAPDH/IMPDH1/ATIC/PFKFB4/PFKP/HK2/TMSB4X/FBP1/PRKAG2/ENTPD5/ALDOA/ATP5MC2/ATP5MC1/TGFB1/AMPD3/PKLR/TREM2/ENO1/GPD1/SIRT6/ADA/IMPDH2/PPARGC1A/GCKR/ALDOB/OGDHL/PKM/ATP5F1EP2/PPARA/UQCC3/HKDC1/IGF1/ATP5F1E/PINK1/PFKFB1/DHTKD1/ENO2/GCK	38	-1.29777
BP	GO:0009168	purine ribonucleoside monophosphate biosynthetic process	38/2152	183/18670	0.000216627	0.00693352	0.00587861	GAPDH/IMPDH1/ATIC/PFKFB4/PFKP/HK2/TMSB4X/FBP1/PRKAG2/ENTPD5/ALDOA/ATP5MC2/ATP5MC1/TGFB1/AMPD3/PKLR/TREM2/ENO1/GPD1/SIRT6/ADA/IMPDH2/PPARGC1A/GCKR/ALDOB/OGDHL/PKM/ATP5F1EP2/PPARA/UQCC3/HKDC1/IGF1/ATP5F1E/PINK1/PFKFB1/DHTKD1/ENO2/GCK	38	-1.29777
BP	GO:0007088	regulation of mitotic nuclear division	35/2152	164/18670	0.000217629	0.00693352	0.00587861	CDC20/ANLN/PTTG1/CDC6/CDCA5/CDT1/NDC80/TGFA/PKMYT1/TTK/CCNB1/PPP1R9B/NEK2/PLK1/TRIP13/TGFB1/CHEK1/CDC14B/BUB1/UBE2C/PDXP/CHMP4C/MKI67/CENPF/KIF11/OBSL1/IGF1/CHMP4B/BUB1B/TACC3/AURKB/BORA/DLGAP5/SPHK1/CDKN1C	35	-4.90189
BP	GO:0008154	actin polymerization or depolymerization	42/2152	209/18670	0.000221111	0.00700796	0.00594172	TMSB10/CAPG/PRKCD/ARPC1B/CORO1A/MICALL2/MICAL1/GAS7/ARHGAP18/VASP/FCHSD1/PFN1/AIF1/TMSB4X/PSTPIP1/CCL26/VIL1/ANG/PYCARD/DBN1/CDC42EP2/SPIRE2/BIN1/CARMIL1/BAIAP2L2/CDC42EP1/MYADM/PDXP/CORO7/MKKS/WASF1/SPTBN2/IQGAP2/SH3BP1/NCK2/PRKCE/DMTN/ABI2/RHOBTB2/WASHC1/COTL1/PLEKHG2	42	-4.93771
BP	GO:0015850	organic hydroxy compound transport	50/2152	262/18670	0.000223718	0.00705404	0.00598079	SLCO1B1/SLC10A1/SYT8/STX1A/KCNB1/ABCG1/PLTP/ABCB11/DTNBP1/REN/APOA5/OSBP2/ANXA2/TSPO/PON1/MFSD10/SLC16A3/LCAT/GRAMD1B/SLCO2B1/ABCB4/OXTR/STARD5/AQP9/GDNF/DRD4/GRAMD1A/SELENOM/ABCG5/ABAT/ANXA2P2/OSBPL3/SLC22A1/CES1/SYT13/SLC51A/FCER1G/ADRA2C/SNCG/SLCO1B3/SYK/PINK1/SYT7/SCP2/OSBPL7/SPP1/CHRNA4/SLC27A5/LIPG/ABCG8	50	0.282843
BP	GO:0070542	response to fatty acid	22/2152	86/18670	0.000226912	0.00711807	0.00603507	NME1/P2RY6/IRS1/NME2/CCNB1/PDX1/AACS/CPS1/PON1/ACSL1/NFATC4/ID3/SRC/PPARGC1A/ASS1/PDK4/CAT/TNFSF4/PRKCE/PTAFR/ALAD/DGAT2	22	0
BP	GO:0000280	nuclear division	71/2152	407/18670	0.000231464	0.00719417	0.00609959	CHMP4A/CDC20/RPL24/ANLN/PTTG1/CDC6/RAD54L/CDCA5/CDT1/NDC80/TGFA/NUF2/PKMYT1/PPP2R1A/WNT5A/LIF/BIRC5/TTK/TPX2/DSCC1/CCNB1/PPP1R9B/SGO2/KIF2C/CDC25B/UBE2S/NEK2/PLK1/HSF1/TRIP13/TGFB1/SPIRE2/MSX1/C11orf80/CDCA8/CHEK1/CDC14B/BUB1/NCAPH/CKS2/CYP26B1/KIFC1/WNT4/MISP/UBE2C/PDXP/NCAPD2/NCAPG/CHMP4C/MKI67/CENPF/KIF11/PSMC3IP/OBSL1/IGF1/SYCE3/CHMP4B/BUB1B/TACC3/AURKB/KIF18B/BORA/PSRC1/DLGAP5/SPHK1/MYBL2/KI…	71	-7.47672
BP	GO:0006869	lipid transport	65/2152	365/18670	0.000231691	0.00719417	0.00609959	APOF/SLCO1B1/NMB/LPA/SLC10A1/KCNN4/ABCA8/ABCG1/ACACB/PRKCD/THRSP/PLTP/ABCB11/ABCA6/REN/APOA5/SLC27A2/ABCC4/OSBP2/ANXA2/APOL5/TSPO/ABCC1/PRKAG2/SORL1/PON1/CYP4F2/ACSL1/LCAT/APOC4/GRAMD1B/SLCO2B1/MFSD2A/PITPNM2/ABCB4/P2RX4/SLC27A3/STARD5/AQP9/DRD4/GRAMD1A/SELENOM/ABCG5/PPARA/ANXA2P2/OSBPL3/CES1/MIF/SLC51A/ABCA3/SLCO1B3/MTTP/SYK/ATP11C/SYT7/SCP2/CFHR4/CPT2/OSBPL7/SPP1/SLC27A5/LIPG/ABCG8/TTPA/CYP4A11	65	2.35666
BP	GO:0019627	urea metabolic process	7/2152	13/18670	0.000244205	0.00744622	0.0063133	CPS1/SLC25A15/ASS1/ARG1/CYP2C9/OTC/NAGS	7	2.64575
BP	GO:0032530	regulation of microvillus organization	7/2152	13/18670	0.000244205	0.00744622	0.0063133	KLF5/CDHR2/VIL1/USH1C/FSCN1/RAP1GAP/EZR	7	-2.64575
BP	GO:2000052	positive regulation of non-canonical Wnt signaling pathway	7/2152	13/18670	0.000244205	0.00744622	0.0063133	WNT5A/MLLT3/PLEKHA4/DAB2/CSNK1E/GPC3/DKK1	7	-1.88982
BP	GO:0007093	mitotic cell cycle checkpoint	35/2152	165/18670	0.000246139	0.00744622	0.0063133	GTSE1/RPS6/CDC20/RPL24/CDC6/CDT1/NDC80/GADD45A/ZNF385A/TTK/CCNB1/PRMT1/ARID3A/CNOT6/RPL26/PLK1/TRIP13/TGFB1/CDK1/SOX4/BUB1/MUC1/CNOT11/PCBP4/BTG2/CHMP4C/HRAS/CENPF/BAX/ORC1/BUB1B/AURKB/SFN/BLM/NOP53	35	-5.57802
BP	GO:0009749	response to glucose	40/2152	197/18670	0.000246284	0.00744622	0.0063133	LGALS1/PCK1/KCNB1/NME1/GLUL/KHK/RAB11FIP5/NME2/TRPM4/PDX1/HNF1B/AACS/PCK2/EFNA5/TGFB1/PKLR/SRI/ARRB1/CLTRN/SOX4/PPARGC1A/CPB2/KCNJ11/SLC9B2/FGF21/RACK1/SMARCA4/GYS2/CTSV/GPLD1/CYBA/SYBU/C1QTNF12/PRKCE/IGF1R/CYP7A1/PHPT1/CDK16/ANO1/GCK	40	-0.632456
BP	GO:0046364	monosaccharide biosynthetic process	24/2152	98/18670	0.000247112	0.00744622	0.0063133	GAPDH/PCK1/SDS/G6PC3/RGN/G6PD/PCK2/FBP1/ALDOA/ENO1/GPD1/GPD2/PPARGC1A/GNMT/ALDOB/KAT2B/SOGA1/PPARA/SORD/C1QTNF12/PFKFB1/DGAT2/ENO2/GCK	24	1.22474
BP	GO:0042254	ribosome biogenesis	55/2152	297/18670	0.000249821	0.00747827	0.00634047	RPS6/RPL24/PPAN/RRP7BP/RPP25/FBLL1/RPS9/GLUL/RPS10/RCL1/EXOSC4/RPS27/EXOSC5/RPL7A/SNU13/RPS8/RPS24/RPS21/RPL12/RPL27/NOP56/RPL26/NPM3/RPL7/RPL5/FBL/RPS14/RPL35/RPSA/RPS28/BRIX1/RPL6/RPS17/ISG20/RPL38/RPL14/RPLP0/RPL10A/NPM1/RPS5/RPS19/RPL3/DCAF13/EMG1/RPS15/RPLP0P6/RPL35A/RPS16/RPS7/RPL23A/NLE1/PES1/BOP1/RPS2/NOP53	55	-6.87684
BP	GO:0050708	regulation of protein secretion	80/2152	472/18670	0.00025062	0.00747827	0.00634047	GAPDH/KCNN4/RHBDF2/SLC2A2/LGALS9/STX1A/KCNB1/ABCG1/ITPR3/SERGEF/GLUL/RAB11FIP5/TNFRSF21/IRS1/WNT5A/ANXA4/RIPK2/IL17RB/CD14/TLR5/TRPM4/PDX1/AACS/AIF1/CD58/TMSB4X/EFNA5/ANG/PYCARD/TNFRSF4/ATP13A2/EXPH5/TGFB1/ITPR2/SRI/ARRB1/TREM2/MDK/CLTRN/SOX4/RAPGEF4/SRC/KCNJ11/SLC2A1/ADAM8/DRD4/SLC9B2/SSTR5/PAEP/ABAT/SNAP25/ACHE/SLC25A6/MIF/GPLD1/IGF1/SYBU/SCAMP5/C1QTNF12/IL27RA/TRAF2/TNFSF4/PRKCE/ADRA2C/ARL2/AD…	80	-3.80132
BP	GO:0007031	peroxisome organization	21/2152	81/18670	0.000255781	0.0075952	0.00643961	PEX11G/MPV17/BAAT/AMACR/AGXT/PIPOX/SLC27A2/HSD17B4/DAO/MLYCD/ACOT2/RPS27A/HAO2/EHHADH/CAT/SCP2/HAO1/UBA52/ACAA1/ACOX2/EPHX2	21	3.27327
BP	GO:0060444	branching involved in mammary gland duct morphogenesis	10/2152	25/18670	0.000257413	0.00760675	0.0064494	WNT5A/TBX3/AREG/TGFB1/DDR1/SRC/AR/WNT4/ETV5/ESR1	10	-0.632456
BP	GO:0062013	positive regulation of small molecule metabolic process	33/2152	153/18670	0.000264545	0.00777247	0.00658991	ABCG1/P2RY6/IRS1/APOA5/RGN/CCNB1/PFKFB4/POR/TMSB4X/ENTPD5/MLYCD/TREM2/ENO1/GPD1/CDK1/SRC/PPARGC1A/WNT4/KAT2B/GUCA2A/PMAIP1/PPARA/BEND3/GPLD1/IGF1/PRKCE/PINK1/PTAFR/PFKFB1/CYP7A1/AVPR1A/DGAT2/GCK	33	0.870388
BP	GO:1900047	negative regulation of hemostasis	16/2152	54/18670	0.000265563	0.00777247	0.00658991	PDGFA/PRKCD/F11/ANXA2/SERPING1/KNG1/PLG/SERPINE2/CPB2/PLAUR/TSPAN8/F12/ABAT/ANXA2P2/KLKB1/HRG	16	0.5
BP	GO:0002283	neutrophil activation involved in immune response	82/2152	488/18670	0.000280395	0.0081675	0.00692484	GSTP1/CFD/PLAC8/IMPDH1/NBEAL2/DOK3/PYGB/PRKCD/SYNGR1/ATAD3B/LPCAT1/RAB3D/CD63/ALOX5/NME2/SLC27A2/CD14/TRAPPC1/FABP5/HP/VAMP8/ANXA2/UNC13D/ALDH3B1/DSG1/CD58/A1BG/TBC1D10C/PYCARD/ALDOA/LGALS3/HVCN1/MMP9/AMPD3/OLFM4/METTL7A/CPNE1/MME/DNASE1L3/IMPDH2/STBD1/TRPM2/HBB/PLAUR/CTSC/PYGL/TYROBP/ADAM8/TTR/RAB31/S100P/HPSE/PKM/TCN1/SNAP25/S100A11/CKAP4/IQGAP2/ADGRE5/ARG1/MIF/CYBA/CAT/FCER1G/GYG1/TIMP2/PTGES2…	82	-5.07985
BP	GO:0042402	cellular biogenic amine catabolic process	9/2152	21/18670	0.000283434	0.00819866	0.00695126	ACMSD/SARDH/DMGDH/KMO/BHMT/HAAO/TDO2/AADAT/SMOX	9	2.33333
BP	GO:0006577	amino-acid betaine metabolic process	8/2152	17/18670	0.000285677	0.00819866	0.00695126	ALDH9A1/POR/DMGDH/BHMT/BBOX1/SHMT1/ACADL/ACADM	8	2.82843
BP	GO:0030540	female genitalia development	8/2152	17/18670	0.000285677	0.00819866	0.00695126	MERTK/WNT5A/BAK1/TBX3/SRD5A1/TYRO3/BAX/ESR1	8	0.707107
BP	GO:1901264	carbohydrate derivative transport	20/2152	76/18670	0.000286826	0.00819866	0.00695126	SLC37A1/ABCG1/SLC17A4/G6PC3/VAMP8/AGR2/SLC25A42/MFSD2A/ADA/SLC28A1/NLRP6/SLC25A25/SLC29A4/SLC17A2/SLC35D1/SLC25A6/CYBA/SLC17A1/SLC17A3/PRKCE	20	0.447214
BP	GO:0060068	vagina development	6/2152	10/18670	0.000323689	0.00920932	0.00780815	MERTK/WNT5A/BAK1/TYRO3/BAX/ESR1	6	0
BP	GO:0050671	positive regulation of lymphocyte proliferation	29/2152	130/18670	0.000335826	0.00951042	0.00806343	LGALS9/TNFSF9/CORO1A/CD1D/CD320/RIPK2/CD276/CCDC88B/AIF1/PYCARD/TNFRSF4/ZP3/ADA/CLCF1/JAK3/VCAM1/EBI3/SLC39A10/EPO/CD24/MIF/IGF1/NCK2/TNFSF4/TNFSF13B/SYK/RPS3/PELI1/CARD11	29	-4.64238
BP	GO:0072659	protein localization to plasma membrane	49/2152	260/18670	0.000348246	0.00981668	0.0083231	TESC/PKP3/TNIK/PIK3R1/KCNB1/PKDCC/ITGB1BP1/WNK3/RAB3D/TSPAN15/FYB2/VAMP8/AGR2/ANXA2/ARHGEF16/KRT18/RANGRF/ATP1B3/VIL1/STX3/RAB34/LGALS3/KCNIP3/DAB2/TGFB1/ANXA13/TREM2/CLIP3/AR/RAPGEF2/MYADM/PACSIN1/PALM/KCNJ11/LYPD1/MMP14/RAB31/ARHGAP44/ANXA2P2/RACK1/PACS1/FCER1G/PRKCE/EHD2/BSG/S100A10/MRAP2/EZR/CNPY4	49	-5
BP	GO:0009914	hormone transport	58/2152	322/18670	0.000362903	0.010077	0.00854385	NMB/NIBAN2/SLC2A2/STX1A/KCNB1/ITPR3/GLUL/RAB11FIP5/IRS1/LIF/REN/FAM3B/TRPM4/PDX1/TBX3/VAMP8/HNF1B/AACS/SLC16A2/EFNA5/SLCO4A1/ITPR2/SRI/ARRB1/CLTRN/SOX4/RAPGEF4/SLC16A10/KCNJ11/SLC2A1/TFR2/CRHBP/TTR/SLC9B2/SELENOM/ILDR1/SSTR5/ABAT/SNAP25/SLC22A1/SLC25A6/GPLD1/SYBU/INHA/C1QTNF12/PRKCE/GNAS/ADRA2C/ARL2/HADH/MYRIP/SYT7/TRPV4/PHPT1/SPP1/CDK16/ANO1/GCK	58	-1.05045
BP	GO:0006734	NADH metabolic process	13/2152	40/18670	0.000363246	0.010077	0.00854385	GAPDH/NUDT17/PFKP/HK2/ALDOA/PKLR/ENO1/GPD1/GPD2/ALDOB/PKM/ENO2/GCK	13	-1.38675
BP	GO:0097237	cellular response to toxic substance	47/2152	247/18670	0.00036354	0.010077	0.00854385	GSTP1/HDAC2/SLC31A1/ADH4/RDH12/PRKCD/ECT2/RGN/DNMT3A/UGT1A1/IYD/HDAC6/HP/SELENOW/SOD3/CPS1/MT3/RHOB/PTGS1/ZNF580/HSF1/ITPR2/MSX1/CDK1/SRC/TRPM2/HBB/PPARGC1A/KCNJ11/ABCG2/DDX11/PRXL2B/RACK1/EZH2/NQO1/GSTZ1/ARG1/CAT/PYCR1/PRKCE/PCGF2/GPX7/PINK1/RPS3/SPHK1/S100A9/MAPK13	47	-1.60451
BP	GO:1904951	positive regulation of establishment of protein localization	77/2152	456/18670	0.000364072	0.010077	0.00854385	GTSE1/GAPDH/KCNN4/LGALS9/PIK3R1/KCNB1/ABCG1/MTCL1/PRKCD/VPS28/ECT2/MICALL2/GLUL/ITGB1BP1/WNT5A/PTP4A3/RIPK2/IL17RB/CD14/TRPM4/CCT3/PDX1/AACS/NUTF2/AIF1/CD58/ANG/PYCARD/SORL1/CEP131/BBC3/TNFRSF4/ATP13A2/EXPH5/TGFB1/ANXA13/SRI/ARRB1/TREM2/MDK/CLTRN/SOX4/SRC/ANP32B/SAR1B/YWHAZ/ADAM8/PMAIP1/WRAP53/HRAS/PAEP/ABAT/RACK1/ACHE/MIF/GPLD1/IGF1/SYBU/SCAMP5/C1QTNF12/TNFSF4/RAC2/PRKCE/ADAM9/SYK/PINK1/MYRIP/TR…	77	-4.21654
BP	GO:0032956	regulation of actin cytoskeleton organization	61/2152	343/18670	0.00036801	0.0101075	0.00856963	PDGFA/TMSB10/CAPG/PIK3R1/PRKCD/ARPC1B/CORO1A/ECT2/ITGB1BP1/ARHGAP18/LIMK1/RND2/VASP/FCHSD1/PFN1/RHOB/TMSB4X/EFNA5/CCL26/VIL1/PYCARD/DBN1/CDC42EP2/TGFB1/SPIRE2/RHOV/BIN1/CARMIL1/MDK/BAIAP2L2/CDC42EP1/VANGL2/TRPM2/MYADM/C9orf72/WNT4/SMIM22/SLC9A1/PDXP/ARHGAP44/HRAS/MKKS/WASF1/SPTBN2/IQGAP2/SH3BP1/FSCN1/NCK2/PRKCE/S100A10/DMTN/STMN1/ABI2/RHOBTB2/PHPT1/WASHC1/COTL1/PLEKHG2/HRG/FHOD1/SH3PXD2B	61	-5.76166
BP	GO:0043312	neutrophil degranulation	81/2152	485/18670	0.000370127	0.0101075	0.00856963	GSTP1/CFD/PLAC8/IMPDH1/NBEAL2/DOK3/PYGB/PRKCD/SYNGR1/ATAD3B/LPCAT1/RAB3D/CD63/ALOX5/NME2/SLC27A2/CD14/TRAPPC1/FABP5/HP/VAMP8/ANXA2/UNC13D/ALDH3B1/DSG1/CD58/A1BG/TBC1D10C/PYCARD/ALDOA/LGALS3/HVCN1/MMP9/AMPD3/OLFM4/METTL7A/CPNE1/MME/IMPDH2/STBD1/TRPM2/HBB/PLAUR/CTSC/PYGL/TYROBP/ADAM8/TTR/RAB31/S100P/HPSE/PKM/TCN1/SNAP25/S100A11/CKAP4/IQGAP2/ADGRE5/ARG1/MIF/CYBA/CAT/FCER1G/GYG1/TIMP2/PTGES2/VAT1/ABR…	81	-5.22222
BP	GO:0048871	multicellular organismal homeostasis	81/2152	485/18670	0.000370127	0.0101075	0.00856963	PLAC8/ACTG1/AZGP1/RDH12/ZG16B/ACACB/TFF3/CORO1A/HSPB1/LPCAT1/HOMER1/RAB3D/ELOVL6/VSIG1/SOX9/FABP5/CTSK/GATM/CIB2/INAVA/PROM1/CYP4F2/ACSL1/HSF1/NCDN/TRPV2/AMPD3/SIRT6/P2RX4/SRC/OXTR/TRPM2/PPARGC1A/TFF1/ADCY1/CYP26B1/USH1C/TMEM119/ADAM8/DBH/GADD45G/FGF21/FA2H/STK39/PDK4/G0S2/ABAT/HOXC10/MKKS/ACHE/ABHD6/ADRB2/CLDN4/BAX/PBLD/METRNL/CDH23/CHMP4B/PPP1R13L/BGLAP/RAC2/GNAS/SCX/MUC13/HADH/SYK/TFF2/OPRPN/A…	81	-3.88889
BP	GO:0098656	anion transmembrane transport	53/2152	288/18670	0.000375004	0.0101587	0.00861312	SLC16A12/SLC7A7/SLC38A4/SLC37A1/ACACB/SLC25A30/THRSP/SLC38A5/SLC1A1/LRRC8B/SLC4A3/SLC12A2/FXYD1/SLC26A1/SLC7A6/SLC6A19/SLC4A11/TTYH1/ABCC1/PRKAG2/CLIC3/SLC6A8/SLC16A3/ANO9/SLC16A11/SLC25A42/SLC38A1/GABRD/SLC16A10/CLIC1/SLC6A6/SLC43A2/SLC25A15/AQP9/SLC7A10/SLC9A1/RGS2/SLC6A12/SLC1A2/STK39/SLC7A1/SLC35D1/CLDN4/PACC1/SLC13A5/SLC17A1/FXYD3/PTAFR/CPT2/SLC27A5/SLC1A5/ANO1/TTYH2	53	-1.23625
BP	GO:0060074	synapse maturation	10/2152	26/18670	0.000375327	0.0101587	0.00861312	CDC20/CLSTN1/PFN1/ADGRL1/NFATC4/NFIA/PALM/YWHAZ/BCAN/SYBU	10	-1.89737
BP	GO:0002791	regulation of peptide secretion	83/2152	500/18670	0.000383761	0.0103189	0.00874888	GAPDH/KCNN4/RHBDF2/SLC2A2/LGALS9/STX1A/KCNB1/ABCG1/ITPR3/SERGEF/GLUL/RAB11FIP5/TNFRSF21/IRS1/WNT5A/ANXA4/RIPK2/IL17RB/CD14/TLR5/TRPM4/PDX1/AACS/AIF1/CD58/TMSB4X/EFNA5/ANG/PYCARD/TNFRSF4/ATP13A2/EXPH5/TGFB1/ITPR2/SRI/ARRB1/TREM2/MDK/CLTRN/SOX4/RAPGEF4/SRC/KCNJ11/SLC2A1/TFR2/CRHBP/ADAM8/DRD4/SLC9B2/ILDR1/SSTR5/PAEP/ABAT/SNAP25/ACHE/SLC25A6/MIF/GPLD1/IGF1/SYBU/SCAMP5/C1QTNF12/IL27RA/TRAF2/TNFSF4/PRK…	83	-3.62222
BP	GO:0032946	positive regulation of mononuclear cell proliferation	29/2152	131/18670	0.000384617	0.0103189	0.00874888	LGALS9/TNFSF9/CORO1A/CD1D/CD320/RIPK2/CD276/CCDC88B/AIF1/PYCARD/TNFRSF4/ZP3/ADA/CLCF1/JAK3/VCAM1/EBI3/SLC39A10/EPO/CD24/MIF/IGF1/NCK2/TNFSF4/TNFSF13B/SYK/RPS3/PELI1/CARD11	29	-4.64238
BP	GO:0050714	positive regulation of protein secretion	50/2152	268/18670	0.00038965	0.0104083	0.00882467	GAPDH/KCNN4/LGALS9/ABCG1/GLUL/WNT5A/RIPK2/IL17RB/CD14/TRPM4/PDX1/AACS/AIF1/CD58/ANG/PYCARD/TNFRSF4/ATP13A2/EXPH5/TGFB1/SRI/ARRB1/TREM2/MDK/CLTRN/SOX4/SRC/ADAM8/PAEP/ABAT/ACHE/MIF/GPLD1/IGF1/SYBU/SCAMP5/C1QTNF12/TNFSF4/PRKCE/ADAM9/SYK/MYRIP/TRIM6/TRPV4/PHPT1/EZR/ANO1/APBB1/GCK/SAA1	50	-2.82843
BP	GO:0006977	DNA damage response, signal transduction by p53 class mediator resulting in cell cycle arrest	16/2152	56/18670	0.000419281	0.0111028	0.00941353	GTSE1/GADD45A/ZNF385A/CCNB1/PRMT1/ARID3A/CNOT6/RPL26/CDK1/SOX4/MUC1/CNOT11/PCBP4/BTG2/BAX/SFN	16	-3.5
BP	GO:1903078	positive regulation of protein localization to plasma membrane	16/2152	56/18670	0.000419281	0.0111028	0.00941353	PIK3R1/WNK3/AGR2/ARHGEF16/RANGRF/VIL1/STX3/LGALS3/ANXA13/TREM2/CLIP3/KCNJ11/RACK1/PRKCE/EZR/CNPY4	16	-2.5
BP	GO:0006575	cellular modified amino acid metabolic process	40/2152	202/18670	0.000421647	0.011114	0.00942301	GSTP1/CKB/HAGH/GSTA2/ALDH5A1/MTHFD1/ALDH9A1/ALDH1L1/PIPOX/BHMT2/SARDH/ATIC/IYD/G6PD/MTHFD1L/POR/GATM/PRODH/SLC6A8/DMGDH/FOLH1/PCYOX1L/DIO1/BHMT/MTHFS/GGT1/SULT1B1/EGLN2/GNMT/LPCAT4/ASS1/EGLN3/GSTZ1/BBOX1/SHMT1/ACADL/PTDSS2/PTGES/MTHFD2/ACADM	40	1.89737
BP	GO:0050796	regulation of insulin secretion	36/2152	176/18670	0.000423338	0.011114	0.00942301	SLC2A2/STX1A/KCNB1/ITPR3/GLUL/IRS1/TRPM4/PDX1/AACS/EFNA5/ITPR2/SRI/ARRB1/CLTRN/SOX4/RAPGEF4/KCNJ11/SLC2A1/SLC9B2/SSTR5/ABAT/SNAP25/SLC25A6/GPLD1/SYBU/C1QTNF12/PRKCE/ADRA2C/ARL2/HADH/MYRIP/SYT7/PHPT1/CDK16/ANO1/GCK	36	-0.333333
BP	GO:0071214	cellular response to abiotic stimulus	59/2152	331/18670	0.000428587	0.011156	0.00945866	ASIC1/ERCC1/ITGA2/RHNO1/PCK1/ARHGEF2/PIK3R1/GPR88/FAS/ECT2/GADD45A/RAB11FIP5/BAK1/NEDD4/ATP1A1/TLR5/SOX9/CDC25A/PBK/CRYAB/RHOB/TSPO/H2AX/BMF/RPL26/HSF1/RELB/HVCN1/TGFB1/NFATC4/CHEK1/EFHD1/MME/MAP3K1/PALM/SLC2A1/EPO/MMP7/SLC9A1/MYLK/TMEM150C/NPM1/STK39/HRAS/ASCL1/BAX/H2AW/GPLD1/CYBA/SCX/AURKB/YBX3/PTAFR/TRPV4/COPS9/AVPR1A/BLM/RAD51/MAPK13	59	-4.03586
BP	GO:0104004	cellular response to environmental stimulus	59/2152	331/18670	0.000428587	0.011156	0.00945866	ASIC1/ERCC1/ITGA2/RHNO1/PCK1/ARHGEF2/PIK3R1/GPR88/FAS/ECT2/GADD45A/RAB11FIP5/BAK1/NEDD4/ATP1A1/TLR5/SOX9/CDC25A/PBK/CRYAB/RHOB/TSPO/H2AX/BMF/RPL26/HSF1/RELB/HVCN1/TGFB1/NFATC4/CHEK1/EFHD1/MME/MAP3K1/PALM/SLC2A1/EPO/MMP7/SLC9A1/MYLK/TMEM150C/NPM1/STK39/HRAS/ASCL1/BAX/H2AW/GPLD1/CYBA/SCX/AURKB/YBX3/PTAFR/TRPV4/COPS9/AVPR1A/BLM/RAD51/MAPK13	59	-4.03586
BP	GO:0046365	monosaccharide catabolic process	18/2152	67/18670	0.00043195	0.0111959	0.00949251	GAPDH/TKFC/GLYCTK/KHK/DCXR/PFKP/HK2/ALDOA/PKLR/ENO1/ALDOB/DHDH/PKM/FUT2/FUT4/SORD/ENO2/GCK	18	-0.471405
BP	GO:0009071	serine family amino acid catabolic process	7/2152	14/18670	0.000439827	0.011257	0.00954428	SDS/AGXT/CDO1/DAO/CSAD/CBS/SHMT1	7	2.64575
BP	GO:0010755	regulation of plasminogen activation	7/2152	14/18670	0.000439827	0.011257	0.00954428	ANXA2/ENO1/SERPINE2/CPB2/MELTF/F12/ANXA2P2	7	-1.13389
BP	GO:0071941	nitrogen cycle metabolic process	7/2152	14/18670	0.000439827	0.011257	0.00954428	CPS1/SLC25A15/ASS1/ARG1/CYP2C9/OTC/NAGS	7	2.64575
BP	GO:0019369	arachidonic acid metabolic process	15/2152	51/18670	0.000447166	0.0113971	0.0096631	CYP2C8/CYP1A2/CYP2U1/CYP1A1/PTGDS/PTGS1/CYP2B6/CYP4F2/PTGES2/CYP2C9/CYP2A6/CYP2A7/PTGES/CYP4A11/EPHX2	15	1.80739
BP	GO:0007597	blood coagulation, intrinsic pathway	8/2152	18/18670	0.000462407	0.0116037	0.00983825	F8/F11/SERPING1/KNG1/F12/F9/KLKB1/SERPINC1	8	2.82843
BP	GO:0009084	glutamine family amino acid biosynthetic process	8/2152	18/18670	0.000462407	0.0116037	0.00983825	GLUL/CPS1/GLS/ASS1/GLS2/PYCR1/OTC/NAGS	8	1.41421
BP	GO:0006690	icosanoid metabolic process	26/2152	114/18670	0.000464678	0.0116037	0.00983825	CYP2C8/CYP1A2/ALOX5/FABP5/CYP2U1/CYP4F3/CYP1A1/PTGDS/PTGS1/ABCC1/CYP2B6/PON1/CYP4F2/GGT1/PRXL2B/MIF/PTGES2/CYP2C9/CES2/SYK/CYP2A6/CYP2A7/AVPR1A/PTGES/CYP4A11/EPHX2	26	0.784465
BP	GO:0014075	response to amine	14/2152	46/18670	0.000467626	0.0116037	0.00983825	ASIC1/HDAC2/ITGA2/NME1/CPS1/CDK1/OXTR/ASS1/PPP1R1B/RGS2/DRD4/DBH/ARG1/RGS10	14	-1.60357
BP	GO:0060443	mammary gland morphogenesis	14/2152	46/18670	0.000467626	0.0116037	0.00983825	WNT5A/TBX3/AREG/TGFB1/DDR1/ELF3/SRC/AR/WNT4/ETV5/TBX2/BAX/ARG1/ESR1	14	-1.06904
BP	GO:0072401	signal transduction involved in DNA integrity checkpoint	19/2152	73/18670	0.00046855	0.0116037	0.00983825	GTSE1/GADD45A/ZNF385A/CCNB1/PRMT1/ARID3A/CNOT6/RPL26/PLK1/CDK1/SOX4/CHEK1/CDC14B/MUC1/CNOT11/PCBP4/BTG2/BAX/SFN	19	-3.44124
BP	GO:0072422	signal transduction involved in DNA damage checkpoint	19/2152	73/18670	0.00046855	0.0116037	0.00983825	GTSE1/GADD45A/ZNF385A/CCNB1/PRMT1/ARID3A/CNOT6/RPL26/PLK1/CDK1/SOX4/CHEK1/CDC14B/MUC1/CNOT11/PCBP4/BTG2/BAX/SFN	19	-3.44124
BP	GO:1902305	regulation of sodium ion transmembrane transport	17/2152	62/18670	0.000476999	0.0117653	0.00997528	TESC/DMD/WNK3/NEDD4/FXYD1/FXYD5/WNK2/FXYD2/RANGRF/ATP1B3/SCN1B/SLC9A1/DRD4/STK39/GPD1L/PRKCE/FXYD3	17	-1.69775
BP	GO:0042098	T cell proliferation	37/2152	184/18670	0.000500866	0.0123044	0.0104323	RPS6/CD151/LGALS9/TNFSF9/CORO1A/CD1D/TNFRSF21/ELF4/RIPK2/CD276/CCDC88B/AIF1/CTLA4/PYCARD/TNFRSF4/LGALS3/TGFB1/ZP3/JAK3/VCAM1/EBI3/WNT4/EPO/CD24/BAX/ARG1/FOXJ1/IGF1/NCK2/TNFSF4/RAC2/TNFSF13B/IL27/SYK/RPS3/PELI1/CARD11	37	-4.76757
BP	GO:0051222	positive regulation of protein transport	71/2152	418/18670	0.000510144	0.0123647	0.0104834	GTSE1/GAPDH/KCNN4/LGALS9/PIK3R1/KCNB1/ABCG1/MTCL1/PRKCD/VPS28/ECT2/MICALL2/GLUL/ITGB1BP1/WNT5A/RIPK2/IL17RB/CD14/TRPM4/PDX1/AACS/NUTF2/AIF1/CD58/ANG/PYCARD/SORL1/CEP131/TNFRSF4/ATP13A2/EXPH5/TGFB1/ANXA13/SRI/ARRB1/TREM2/MDK/CLTRN/SOX4/SRC/ANP32B/SAR1B/ADAM8/HRAS/PAEP/ABAT/RACK1/ACHE/MIF/GPLD1/IGF1/SYBU/SCAMP5/C1QTNF12/TNFSF4/RAC2/PRKCE/ADAM9/SYK/PINK1/MYRIP/TRIM6/TRPV4/PHPT1/SFN/EZR/TRIM28/ANO1/A…	71	-3.67902
BP	GO:0050819	negative regulation of coagulation	16/2152	57/18670	0.000521318	0.0123647	0.0104834	PDGFA/PRKCD/F11/ANXA2/SERPING1/KNG1/PLG/SERPINE2/CPB2/PLAUR/TSPAN8/F12/ABAT/ANXA2P2/KLKB1/HRG	16	0.5
BP	GO:0071398	cellular response to fatty acid	16/2152	57/18670	0.000521318	0.0123647	0.0104834	NME1/P2RY6/IRS1/NME2/CCNB1/CPS1/NFATC4/ID3/SRC/PPARGC1A/ASS1/PDK4/TNFSF4/PRKCE/PTAFR/DGAT2	16	-0.5
BP	GO:0072431	signal transduction involved in mitotic G1 DNA damage checkpoint	16/2152	57/18670	0.000521318	0.0123647	0.0104834	GTSE1/GADD45A/ZNF385A/CCNB1/PRMT1/ARID3A/CNOT6/RPL26/CDK1/SOX4/MUC1/CNOT11/PCBP4/BTG2/BAX/SFN	16	-3.5
BP	GO:1902400	intracellular signal transduction involved in G1 DNA damage checkpoint	16/2152	57/18670	0.000521318	0.0123647	0.0104834	GTSE1/GADD45A/ZNF385A/CCNB1/PRMT1/ARID3A/CNOT6/RPL26/CDK1/SOX4/MUC1/CNOT11/PCBP4/BTG2/BAX/SFN	16	-3.5
BP	GO:0033866	nucleoside bisphosphate biosynthetic process	18/2152	68/18670	0.000525035	0.0123647	0.0104834	ACACB/GCDH/ELOVL6/ACAT1/ELOVL7/SLC26A1/PPCDC/ACSL1/MLYCD/PPT1/CBR4/ACSL5/ACSS1/SCD5/PDK4/GSTZ1/PANK1/PDP1	18	1.41421
BP	GO:0034030	ribonucleoside bisphosphate biosynthetic process	18/2152	68/18670	0.000525035	0.0123647	0.0104834	ACACB/GCDH/ELOVL6/ACAT1/ELOVL7/SLC26A1/PPCDC/ACSL1/MLYCD/PPT1/CBR4/ACSL5/ACSS1/SCD5/PDK4/GSTZ1/PANK1/PDP1	18	1.41421
BP	GO:0034033	purine nucleoside bisphosphate biosynthetic process	18/2152	68/18670	0.000525035	0.0123647	0.0104834	ACACB/GCDH/ELOVL6/ACAT1/ELOVL7/SLC26A1/PPCDC/ACSL1/MLYCD/PPT1/CBR4/ACSL5/ACSS1/SCD5/PDK4/GSTZ1/PANK1/PDP1	18	1.41421
BP	GO:0042542	response to hydrogen peroxide	31/2152	146/18670	0.000531196	0.0123647	0.0104834	HDAC2/PRKCD/ECT2/BAK1/HDAC6/HP/CAPN2/AREG/CRYAB/RHOB/ZNF580/HSF1/CDK1/ADA/SRC/TRPM2/HBB/RACK1/EZH2/NQO1/ARG1/CAT/PYCR1/STAT1/ADAM9/PCGF2/PINK1/RPS3/SPHK1/GNAO1/MAPK13	31	-2.69408
BP	GO:0051384	response to glucocorticoid	31/2152	146/18670	0.000531196	0.0123647	0.0104834	GSTP1/PCK1/BCHE/S100B/AGXT/CDO1/UGT1A1/PDX1/AREG/CPS1/AIF1/PCK2/TGFB1/SMYD3/SRD5A1/MDK/TAT/ASS1/EPO/SSTR2/SSTR5/KLF9/ARG1/CTSV/BGLAP/ADAM9/ABCA3/PTAFR/ALAD/PFKFB1/AVPR1A	31	-0.179605
BP	GO:0006706	steroid catabolic process	10/2152	27/18670	0.000534947	0.0123647	0.0104834	CYP1A2/MT3/HSD17B6/SRD5A1/AKR1D1/CYP39A1/SULT1E1/CYP3A4/CYP7A1/SPP1	10	1.89737
BP	GO:0006735	NADH regeneration	10/2152	27/18670	0.000534947	0.0123647	0.0104834	GAPDH/PFKP/HK2/ALDOA/PKLR/ENO1/ALDOB/PKM/ENO2/GCK	10	-1.26491
BP	GO:0061621	canonical glycolysis	10/2152	27/18670	0.000534947	0.0123647	0.0104834	GAPDH/PFKP/HK2/ALDOA/PKLR/ENO1/ALDOB/PKM/ENO2/GCK	10	-1.26491
BP	GO:0061718	glucose catabolic process to pyruvate	10/2152	27/18670	0.000534947	0.0123647	0.0104834	GAPDH/PFKP/HK2/ALDOA/PKLR/ENO1/ALDOB/PKM/ENO2/GCK	10	-1.26491
BP	GO:0072378	blood coagulation, fibrin clot formation	10/2152	27/18670	0.000534947	0.0123647	0.0104834	F8/F11/SERPING1/F3/KNG1/F12/F9/KLKB1/FBLN1/SERPINC1	10	1.89737
BP	GO:0042119	neutrophil activation	82/2152	498/18670	0.000535661	0.0123647	0.0104834	GSTP1/CFD/PLAC8/IMPDH1/NBEAL2/DOK3/PYGB/PRKCD/SYNGR1/ATAD3B/LPCAT1/RAB3D/CD63/ALOX5/NME2/SLC27A2/CD14/TRAPPC1/FABP5/HP/VAMP8/ANXA2/UNC13D/ALDH3B1/DSG1/CD58/A1BG/TBC1D10C/PYCARD/ALDOA/LGALS3/HVCN1/MMP9/AMPD3/OLFM4/METTL7A/CPNE1/MME/DNASE1L3/IMPDH2/STBD1/TRPM2/HBB/PLAUR/CTSC/PYGL/TYROBP/ADAM8/TTR/RAB31/S100P/HPSE/PKM/TCN1/SNAP25/S100A11/CKAP4/IQGAP2/ADGRE5/ARG1/MIF/CYBA/CAT/FCER1G/GYG1/TIMP2/PTGES2…	82	-5.07985
BP	GO:0051591	response to cAMP	23/2152	97/18670	0.000540596	0.0123851	0.0105007	PCK1/NME1/REN/AGXT/CDO1/AREG/AQP8/CPS1/ITPR2/PKLR/SRD5A1/GPD1/RAPGEF2/AQP9/ASS1/CRHBP/STAT1/BSG/KCNQ1/PTAFR/PFKFB1/DMTN/EZR	23	1.4596
BP	GO:0120162	positive regulation of cold-induced thermogenesis	23/2152	97/18670	0.000540596	0.0123851	0.0105007	PLAC8/ELOVL6/FABP5/GATM/ACSL1/HSF1/TRPV2/SIRT6/OXTR/PPARGC1A/DBH/GADD45G/FGF21/G0S2/ACHE/ADRB2/GNAS/HADH/SYK/ACADL/IGF1R/CPT2/MFAP2	23	0.208514
BP	GO:0035725	sodium ion transmembrane transport	30/2152	140/18670	0.00055148	0.0125873	0.0106722	TESC/ASIC1/ABCB11/DMD/WNK3/NEDD4/SLC17A4/ATP1A1/TRPM4/SLC12A2/FXYD1/FXYD5/WNK2/SLC4A11/FXYD2/RANGRF/ATP1B3/TRPM2/SCN1B/SLC9A1/DRD4/SLC9B2/STK39/SLC17A2/GPD1L/SLC34A2/SLC17A3/PRKCE/FXYD3/SLC41A1	30	-1.82574
BP	GO:0046651	lymphocyte proliferation	50/2152	272/18670	0.000554649	0.0126126	0.0106936	RPS6/IMPDH1/CD151/LGALS9/TNFSF9/PRKCD/CORO1A/CD1D/TNFRSF21/ELF4/CD320/RIPK2/CD276/CCDC88B/AIF1/CTLA4/PYCARD/PKN1/TNFRSF4/LGALS3/TGFB1/ZP3/HELLS/ADA/CLCF1/JAK3/VCAM1/IMPDH2/EBI3/SLC39A10/WNT4/EPO/TYROBP/CD24/BAX/ARG1/FOXJ1/MIF/IGF1/NCK2/TNFSF4/RAC2/TNFSF13B/IL27/SYK/LEF1/RPS3/LST1/PELI1/CARD11	50	-5.9397
BP	GO:0072395	signal transduction involved in cell cycle checkpoint	19/2152	74/18670	0.000563282	0.0127615	0.0108199	GTSE1/GADD45A/ZNF385A/CCNB1/PRMT1/ARID3A/CNOT6/RPL26/PLK1/CDK1/SOX4/CHEK1/CDC14B/MUC1/CNOT11/PCBP4/BTG2/BAX/SFN	19	-3.44124
BP	GO:0002446	neutrophil mediated immunity	82/2152	499/18670	0.000570245	0.0127848	0.0108397	GSTP1/CFD/PLAC8/IMPDH1/NBEAL2/DOK3/PYGB/PRKCD/SYNGR1/ATAD3B/LPCAT1/RAB3D/CD63/ALOX5/NME2/SLC27A2/CD14/TRAPPC1/FABP5/HP/VAMP8/ANXA2/UNC13D/ALDH3B1/DSG1/CD58/A1BG/TBC1D10C/PYCARD/ALDOA/LGALS3/HVCN1/MMP9/AMPD3/OLFM4/METTL7A/CPNE1/MME/DNASE1L3/IMPDH2/STBD1/TRPM2/HBB/PLAUR/CTSC/PYGL/TYROBP/ADAM8/TTR/RAB31/S100P/HPSE/PKM/TCN1/SNAP25/S100A11/CKAP4/IQGAP2/ADGRE5/ARG1/MIF/CYBA/CAT/FCER1G/GYG1/TIMP2/PTGES2…	82	-5.07985
BP	GO:0032273	positive regulation of protein polymerization	29/2152	134/18670	0.000570583	0.0127848	0.0108397	ARPC1B/CORO1A/VASP/FCHSD1/MAPRE1/PFN1/CCL26/VIL1/PYCARD/CDC42EP2/TPPP3/SPIRE2/BIN1/CARMIL1/BAIAP2L2/CDC42EP1/TTBK1/WASF1/IQGAP2/NCK2/PRKCE/TPPP2/ARL2/PINK1/PSRC1/RPS3/ABI2/RHOBTB2/WASHC1	29	-3.52821
BP	GO:0046683	response to organophosphorus	29/2152	134/18670	0.000570583	0.0127848	0.0108397	PCK1/NME1/P2RY6/REN/AGXT/CDO1/TRPM4/AREG/AQP8/CPS1/CIB2/ITPR2/PKLR/SRD5A1/GPD1/P2RX4/RAPGEF2/AQP9/KCNJ11/ASS1/CRHBP/PDXP/STAT1/BSG/KCNQ1/PTAFR/PFKFB1/DMTN/EZR	29	0.557086
BP	GO:1904377	positive regulation of protein localization to cell periphery	17/2152	63/18670	0.000584078	0.0130327	0.0110498	PIK3R1/WNK3/AGR2/ARHGEF16/RANGRF/VIL1/STX3/LGALS3/ANXA13/TREM2/GPSM2/CLIP3/KCNJ11/RACK1/PRKCE/EZR/CNPY4	17	-2.66789
BP	GO:0016125	sterol metabolic process	34/2152	166/18670	0.00058737	0.0130327	0.0110498	APOF/CYP11A1/GPAM/ABCG1/ACACB/ELOVL6/APOA5/HMGCS1/MSMO1/G6PD/MT3/POR/PRKAG2/CYP4V2/ACAA2/SEC14L2/SORL1/PON1/LCAT/AKR1D1/CYP8B1/CYP26B1/CYP26A1/SC5D/INSIG1/CYP39A1/CES1/CAT/ACADL/CYP7A1/ANGPTL3/DGAT2/EPHX2/FDX2	34	4.11597
BP	GO:0002576	platelet degranulation	28/2152	128/18670	0.000588068	0.0130327	0.0110498	CFD/PDGFA/F8/TOR4A/TUBA4A/CD63/ABCC4/SERPING1/A1BG/TMSB4X/SELENOP/ALDOA/TGFB1/PCYOX1L/KNG1/PLG/SERPINA4/LHFPL2/TIMP1/VEGFB/IGF1/FCER1G/QSOX1/SYK/DMTN/LGALS3BP/HRG/OLA1	28	-1.88982
BP	GO:0051099	positive regulation of binding	36/2152	179/18670	0.000590168	0.0130327	0.0110498	ITGA2/NIBAN2/CDCA5/CDT1/NME1/WNT5A/LFNG/RIPK2/PLXND1/EIF3D/PDX1/ANXA2/MAPRE1/CTHRC1/PON1/HSF1/LGALS3/MMP9/TGFB1/ARRB1/RAPGEF2/PLAUR/BAMBI/DDX11/GPSM1/ANXA2P2/IGF1/EIF3E/TRAF2/MFNG/GMNN/S100A10/STMN1/TRIM6/CTBP2/TRIM28	36	-4.66667
BP	GO:0006754	ATP biosynthetic process	33/2152	160/18670	0.000617198	0.0135806	0.0115143	GAPDH/PFKFB4/PFKP/HK2/TMSB4X/FBP1/PRKAG2/ENTPD5/ALDOA/ATP5MC2/ATP5MC1/TGFB1/PKLR/TREM2/ENO1/GPD1/SIRT6/PPARGC1A/GCKR/ALDOB/OGDHL/PKM/ATP5F1EP2/PPARA/UQCC3/HKDC1/IGF1/ATP5F1E/PINK1/PFKFB1/DHTKD1/ENO2/GCK	33	-0.522233
BP	GO:0022900	electron transport chain	37/2152	186/18670	0.000620629	0.0136071	0.0115368	CYP1A2/ALDH5A1/CYB5A/ALDH2/CCNB1/UQCRH/POR/HSD17B6/SH3BGRL3/DMGDH/XDH/COX6B1/SRD5A1/GPD1/CDK1/UQCRB/HAAO/GPD2/NDUFB7/PPARGC1A/NDUFS6/DHDH/C15orf48/NDUFA3/NQO1/ETFDH/UQCC3/QDPR/CYBA/NDUFA13/NDUFA4L2/PTGES2/PINK1/AOX1/NDUFB9/RDH16/FDX2	37	-0.493197
BP	GO:0019319	hexose biosynthetic process	22/2152	92/18670	0.0006249	0.0136518	0.0115748	GAPDH/PCK1/SDS/G6PC3/PCK2/FBP1/ALDOA/ENO1/GPD1/GPD2/PPARGC1A/GNMT/ALDOB/KAT2B/SOGA1/PPARA/SORD/C1QTNF12/PFKFB1/DGAT2/ENO2/GCK	22	1.2792
BP	GO:0009310	amine catabolic process	9/2152	23/18670	0.000635801	0.0138202	0.0117175	ACMSD/SARDH/DMGDH/KMO/BHMT/HAAO/TDO2/AADAT/SMOX	9	2.33333
BP	GO:0000050	urea cycle	6/2152	11/18670	0.000642579	0.0138202	0.0117175	CPS1/SLC25A15/ASS1/ARG1/OTC/NAGS	6	2.44949
BP	GO:0046185	aldehyde catabolic process	6/2152	11/18670	0.000642579	0.0138202	0.0117175	HAGH/ADH4/AGXT/ALDH3B1/PDXP/AGXT2	6	1.63299
BP	GO:0070254	mucus secretion	6/2152	11/18670	0.000642579	0.0138202	0.0117175	VAMP8/AGR2/ADA/NLRP6/CYBA/PRKCE	6	-0.816497
BP	GO:0017001	antibiotic catabolic process	16/2152	58/18670	0.000643905	0.0138202	0.0117175	PCK1/ADH4/ALDH2/UGT1A1/HP/ALDH3B1/MT3/PCK2/SULT1B1/HBB/SULT2A1/SULT1E1/CAT/GNPDA1/ALDH1B1/RENBP	16	2
BP	GO:0001889	liver development	29/2152	135/18670	0.000648115	0.013862	0.0117529	ITGA2/PCK1/BAAT/ARID5B/HMGCS1/RGN/SOX9/UGT1A1/PDX1/HNF1B/ACAT1/AACS/CPS1/CYP1A1/PCK2/TGFB1/SRD5A1/MDK/ADA/MESP1/CPB2/ASNS/WNT4/ASS1/PKM/EZH2/ARG1/QDPR/OTC	29	0.185695
BP	GO:0032943	mononuclear cell proliferation	50/2152	274/18670	0.000658525	0.0140355	0.0119001	RPS6/IMPDH1/CD151/LGALS9/TNFSF9/PRKCD/CORO1A/CD1D/TNFRSF21/ELF4/CD320/RIPK2/CD276/CCDC88B/AIF1/CTLA4/PYCARD/PKN1/TNFRSF4/LGALS3/TGFB1/ZP3/HELLS/ADA/CLCF1/JAK3/VCAM1/IMPDH2/EBI3/SLC39A10/WNT4/EPO/TYROBP/CD24/BAX/ARG1/FOXJ1/MIF/IGF1/NCK2/TNFSF4/RAC2/TNFSF13B/IL27/SYK/LEF1/RPS3/LST1/PELI1/CARD11	50	-5.9397
BP	GO:0043062	extracellular structure organization	71/2152	422/18670	0.00067015	0.0142019	0.0120411	EFEMP2/ITGA2/PDGFA/LPA/LOXL4/KAZALD1/MPV17/SERPINH1/COL11A1/ITGB4/ABCG1/PLTP/LAMB1/SCUBE1/ITGAE/APOA5/SOX9/ECM2/ANXA2/CAPN2/CTSK/SPINT1/MMP1/MMP11/LCAT/LAMC1/MMP9/APOC4/TGFB1/FGFR4/DDR1/ELF3/AGRN/CHADL/COL16A1/PLG/VCAM1/MATN3/CPB2/ITGB5/MMP10/MMP7/COL5A3/ADAM8/TTR/MMP14/CAPNS1/MELTF/CREB3L1/ANXA2P2/TIMP1/BCAN/COL9A2/CTSV/FSCN1/TIMP2/KLKB1/SCX/BSG/QSOX1/MTTP/COL8A2/FBLN1/WASHC1/SPINT2/SPP1/LAMA4/M…	71	-5.10316
BP	GO:0002793	positive regulation of peptide secretion	52/2152	288/18670	0.000670974	0.0142019	0.0120411	GAPDH/KCNN4/LGALS9/ABCG1/GLUL/WNT5A/RIPK2/IL17RB/CD14/TRPM4/PDX1/AACS/AIF1/CD58/ANG/PYCARD/TNFRSF4/ATP13A2/EXPH5/TGFB1/SRI/ARRB1/TREM2/MDK/CLTRN/SOX4/SRC/TFR2/ADAM8/ILDR1/PAEP/ABAT/ACHE/MIF/GPLD1/IGF1/SYBU/SCAMP5/C1QTNF12/TNFSF4/PRKCE/ADAM9/SYK/MYRIP/TRIM6/TRPV4/PHPT1/EZR/ANO1/APBB1/GCK/SAA1	52	-2.7735
BP	GO:0010043	response to zinc ion	15/2152	53/18670	0.000701747	0.0147579	0.0125125	KHK/MT1X/CPS1/MT3/TSPO/HVCN1/ATP13A2/P2RX4/HAAO/VCAM1/ASS1/ARG1/BGLAP/ALAD/OTC	15	0.258199
BP	GO:0051346	negative regulation of hydrolase activity	77/2152	466/18670	0.000702068	0.0147579	0.0125125	PPP1R35/GAPDH/LPA/IFIT1/PTTG1/PPP1R14B/SERPINH1/SFI1/PKMYT1/PZP/PPP1R14D/SERPINI1/MICAL1/ELFN1/BIRC5/RGN/ITIH1/MGAT5/PPP1R9B/SERPING1/PPP4R4/CRYAB/MT3/POR/SPINT1/VIL1/PPP1R15A/SORL1/PPP1R14C/LGALS3/PAPLN/MMP9/BIN1/ARRB1/KNG1/BCL2L12/SERPINA10/BEX3/SRC/SERPINE2/FETUB/RCC2/PLAUR/GPC3/SERPINA4/PPP1R1B/GMIP/RGS2/PCSK1N/HRAS/DLG3/GPSM1/MKKS/TIMP1/SPRED1/IQGAP2/ARFGEF3/SEMA4D/PPP1R37/TIMP2/ARL2/NLE1/BI…	77	-3.98862
BP	GO:0043270	positive regulation of ion transport	50/2152	275/18670	0.000716689	0.0149463	0.0126722	TESC/PRKCD/P2RY6/DMD/WNK3/HOMER1/BAK1/ACE2/RGN/G6PD/VAMP8/FXYD1/ANXA2/WNK2/TSPO/TMSB4X/S100A1/ATP1B3/CYP4F2/LGALS3/TRPV2/SRI/TREM2/KMO/ABCB4/P2RX4/SCN1B/KCNH2/KCNJ11/GDNF/KCNE5/SLC9A1/DRD4/MYLK/STK39/ABAT/ANXA2P2/GPD1L/ADRB2/BAX/CNTN1/MIF/THY1/KCNQ1/PINK1/PTAFR/AVPR1A/CACNG4/SLC6A1/CYP4A11	50	-2.54558
BP	GO:0046653	tetrahydrofolate metabolic process	8/2152	19/18670	0.000718359	0.0149463	0.0126722	MTHFD1/ALDH1L1/PIPOX/ATIC/MTHFD1L/MTHFS/SHMT1/MTHFD2	8	0.707107
BP	GO:0052695	cellular glucuronidation	8/2152	19/18670	0.000718359	0.0149463	0.0126722	UGT2B4/UGT1A1/UGT1A9/UGT2B17/UGT2B15/UGT1A4/UGT2B7/PRKCE	8	2.82843
BP	GO:0052547	regulation of peptidase activity	75/2152	452/18670	0.000724064	0.0150139	0.0127296	GAPDH/LPA/PTTG1/LGALS9/SERPINH1/FAS/PZP/SERPINI1/MICAL1/BAK1/BIRC5/RIPK2/ITIH1/MAPK12/SERPING1/CRYAB/MT3/F3/POR/SPINT1/VIL1/PYCARD/SORL1/BBC3/HSF1/ATP13A2/PAPLN/XDH/MMP9/BIN1/ARRB1/KNG1/BCL2L12/SERPINA10/BEX3/SRC/SERPINE2/ANP32B/FETUB/PLAUR/GPC3/SERPINA4/EGLN3/PCSK1N/IFT57/PMAIP1/TTBK1/TIMP1/RACK1/BAX/NDUFA13/EFNA3/TIMP2/TRAF2/NLE1/BIRC7/SPINK1/SYK/PI3/LEF1/PRR7/PINK1/RPS3/OPRPN/SERPINA11/SFN/FBL…	75	-4.04145
BP	GO:0009109	coenzyme catabolic process	7/2152	15/18670	0.000742805	0.0150779	0.0127838	ALDH1L1/NUDT17/ACAT1/ASPDH/CYP4F2/MTHFS/PDXP	7	1.88982
BP	GO:0009812	flavonoid metabolic process	7/2152	15/18670	0.000742805	0.0150779	0.0127838	UGT1A1/POR/CYP1A1/UGT1A9/SULT1B1/PPARGC1A/UGT1A4	7	2.64575
BP	GO:0034310	primary alcohol catabolic process	7/2152	15/18670	0.000742805	0.0150779	0.0127838	ALDH2/ALDH3B1/SULT1B1/SULT2A1/SULT1E1/ALDH1B1/HAO1	7	1.88982
BP	GO:0043650	dicarboxylic acid biosynthetic process	7/2152	15/18670	0.000742805	0.0150779	0.0127838	MTHFD1/ACMSD/MTHFD1L/KMO/HAAO/GLS/GLS2	7	1.13389
BP	GO:0070365	hepatocyte differentiation	7/2152	15/18670	0.000742805	0.0150779	0.0127838	ITGA2/PCK1/HNF1B/CPS1/CYP1A1/PCK2/MESP1	7	0.377964
BP	GO:0042730	fibrinolysis	10/2152	28/18670	0.000746868	0.0150779	0.0127838	F11/ANXA2/SERPING1/PLG/CPB2/PLAUR/F12/ANXA2P2/KLKB1/HRG	10	1.26491
BP	GO:0061615	glycolytic process through fructose-6-phosphate	10/2152	28/18670	0.000746868	0.0150779	0.0127838	GAPDH/PFKP/HK2/ALDOA/PKLR/ENO1/ALDOB/PKM/ENO2/GCK	10	-1.26491
BP	GO:0061620	glycolytic process through glucose-6-phosphate	10/2152	28/18670	0.000746868	0.0150779	0.0127838	GAPDH/PFKP/HK2/ALDOA/PKLR/ENO1/ALDOB/PKM/ENO2/GCK	10	-1.26491
BP	GO:0045933	positive regulation of muscle contraction	14/2152	48/18670	0.000753482	0.0151614	0.0128546	ITGA2/ATP1A1/ACE2/TRPM4/ENO1/ADA/OXTR/RGS2/ABAT/KCNQ1/PTAFR/SPHK1/ADRA1B/ADRA1A	14	-1.60357
BP	GO:0032970	regulation of actin filament-based process	66/2152	388/18670	0.000757332	0.0151889	0.0128779	PDGFA/TMSB10/CAPG/PIK3R1/PRKCD/ARPC1B/CORO1A/ECT2/ITGB1BP1/ARHGAP18/ATP1A1/LIMK1/RND2/TRPM4/VASP/FCHSD1/PFN1/RHOB/TMSB4X/EFNA5/CCL26/RANGRF/VIL1/PYCARD/DBN1/CDC42EP2/TGFB1/SPIRE2/RHOV/BIN1/CARMIL1/SRI/MDK/BAIAP2L2/CDC42EP1/VANGL2/TRPM2/MYADM/C9orf72/WNT4/SMIM22/SLC9A1/PDXP/ARHGAP44/HRAS/MKKS/WASF1/SPTBN2/IQGAP2/SH3BP1/TNNC1/FSCN1/NCK2/PRKCE/S100A10/DMTN/STMN1/ABI2/RHOBTB2/PHPT1/WASHC1/COTL1/PLEKH…	66	-6.15457
BP	GO:0050670	regulation of lymphocyte proliferation	40/2152	208/18670	0.000772906	0.0153885	0.0130472	LGALS9/TNFSF9/CORO1A/CD1D/TNFRSF21/CD320/RIPK2/CD276/CCDC88B/AIF1/CTLA4/PYCARD/PKN1/TNFRSF4/LGALS3/TGFB1/ZP3/ADA/CLCF1/JAK3/VCAM1/EBI3/SLC39A10/EPO/TYROBP/CD24/ARG1/FOXJ1/MIF/IGF1/NCK2/TNFSF4/RAC2/TNFSF13B/IL27/SYK/RPS3/LST1/PELI1/CARD11	40	-5.05964
BP	GO:0030833	regulation of actin filament polymerization	33/2152	162/18670	0.000774832	0.0153885	0.0130472	TMSB10/CAPG/PRKCD/ARPC1B/CORO1A/ARHGAP18/VASP/FCHSD1/PFN1/TMSB4X/CCL26/VIL1/PYCARD/DBN1/CDC42EP2/SPIRE2/BIN1/CARMIL1/BAIAP2L2/CDC42EP1/MYADM/MKKS/WASF1/SPTBN2/IQGAP2/NCK2/PRKCE/DMTN/ABI2/RHOBTB2/WASHC1/COTL1/PLEKHG2	33	-4.7001
BP	GO:0031960	response to corticosteroid	33/2152	162/18670	0.000774832	0.0153885	0.0130472	GSTP1/PCK1/BCHE/S100B/AGXT/CDO1/UGT1A1/PDX1/AREG/CPS1/AIF1/PCK2/TGFB1/SMYD3/SRD5A1/MDK/TAT/SRC/ASS1/EPO/SSTR2/SSTR5/KLF9/ARG1/CTSV/CYBA/BGLAP/ADAM9/ABCA3/PTAFR/ALAD/PFKFB1/AVPR1A	33	-0.522233
BP	GO:0072413	signal transduction involved in mitotic cell cycle checkpoint	16/2152	59/18670	0.000790278	0.0155438	0.0131789	GTSE1/GADD45A/ZNF385A/CCNB1/PRMT1/ARID3A/CNOT6/RPL26/CDK1/SOX4/MUC1/CNOT11/PCBP4/BTG2/BAX/SFN	16	-3.5
BP	GO:1902402	signal transduction involved in mitotic DNA damage checkpoint	16/2152	59/18670	0.000790278	0.0155438	0.0131789	GTSE1/GADD45A/ZNF385A/CCNB1/PRMT1/ARID3A/CNOT6/RPL26/CDK1/SOX4/MUC1/CNOT11/PCBP4/BTG2/BAX/SFN	16	-3.5
BP	GO:1902403	signal transduction involved in mitotic DNA integrity checkpoint	16/2152	59/18670	0.000790278	0.0155438	0.0131789	GTSE1/GADD45A/ZNF385A/CCNB1/PRMT1/ARID3A/CNOT6/RPL26/CDK1/SOX4/MUC1/CNOT11/PCBP4/BTG2/BAX/SFN	16	-3.5
BP	GO:0044706	multi-multicellular organism process	42/2152	222/18670	0.000817829	0.0159914	0.0135583	SYDE1/ITGA2/LGALS9/PZP/LIF/CAPN2/DSG1/CYP1A1/HSF1/MMP9/TGFB1/RPL29/DDR1/COL16A1/SERPINE2/OXTR/AR/WNT4/SLC2A1/EPO/MMP7/CRHBP/RGS2/LDOC1/PGF/TIMP1/CLDN4/ARG1/CTSV/PTHLH/TRO/ADRA2C/BSG/DHODH/PTAFR/ESR1/FBLN1/AVPR1A/SPP1/TRIM28/AGO2/SH3PXD2B	42	-3.39467
BP	GO:0052548	regulation of endopeptidase activity	71/2152	425/18670	0.00081826	0.0159914	0.0135583	GAPDH/LPA/PTTG1/LGALS9/SERPINH1/FAS/PZP/SERPINI1/MICAL1/BAK1/BIRC5/RIPK2/ITIH1/SERPING1/CRYAB/MT3/F3/POR/SPINT1/VIL1/PYCARD/SORL1/BBC3/HSF1/ATP13A2/PAPLN/XDH/MMP9/BIN1/ARRB1/KNG1/BCL2L12/SERPINA10/BEX3/SRC/SERPINE2/ANP32B/FETUB/PLAUR/SERPINA4/EGLN3/PCSK1N/IFT57/PMAIP1/TTBK1/TIMP1/RACK1/BAX/NDUFA13/EFNA3/TIMP2/TRAF2/NLE1/BIRC7/SPINK1/SYK/PI3/LEF1/PRR7/RPS3/OPRPN/SERPINA11/SFN/SPINT2/S100A9/RENBP/C…	71	-3.91638
BP	GO:0030198	extracellular matrix organization	63/2152	368/18670	0.000833907	0.0162453	0.0137736	EFEMP2/ITGA2/PDGFA/LOXL4/KAZALD1/MPV17/SERPINH1/COL11A1/ITGB4/LAMB1/SCUBE1/ITGAE/SOX9/ECM2/ANXA2/CAPN2/CTSK/SPINT1/MMP1/MMP11/LAMC1/MMP9/TGFB1/FGFR4/DDR1/ELF3/AGRN/CHADL/COL16A1/PLG/VCAM1/MATN3/CPB2/ITGB5/MMP10/MMP7/COL5A3/ADAM8/TTR/MMP14/CAPNS1/MELTF/CREB3L1/ANXA2P2/TIMP1/BCAN/COL9A2/CTSV/FSCN1/TIMP2/KLKB1/SCX/BSG/QSOX1/COL8A2/FBLN1/WASHC1/SPINT2/SPP1/LAMA4/MFAP2/P3H4/SH3PXD2B	63	-5.92144
BP	GO:0007052	mitotic spindle organization	24/2152	106/18670	0.000841717	0.0163453	0.0138584	CDC20/NDC80/WDR62/NUF2/BIRC5/TTK/TPX2/CCNB1/NEK2/PLK1/GPSM2/KIFC1/MISP/CHMP4C/KIF11/CHMP4B/TACC3/AURKB/BORA/PSRC1/SPC25/STMN1/MYBL2/KIF23	24	-4.89898
BP	GO:0032944	regulation of mononuclear cell proliferation	40/2152	209/18670	0.000851654	0.016486	0.0139777	LGALS9/TNFSF9/CORO1A/CD1D/TNFRSF21/CD320/RIPK2/CD276/CCDC88B/AIF1/CTLA4/PYCARD/PKN1/TNFRSF4/LGALS3/TGFB1/ZP3/ADA/CLCF1/JAK3/VCAM1/EBI3/SLC39A10/EPO/TYROBP/CD24/ARG1/FOXJ1/MIF/IGF1/NCK2/TNFSF4/RAC2/TNFSF13B/IL27/SYK/RPS3/LST1/PELI1/CARD11	40	-5.05964
BP	GO:1902850	microtubule cytoskeleton organization involved in mitosis	28/2152	131/18670	0.000864221	0.0166212	0.0140924	CDC20/ARHGEF2/NDC80/WDR62/ACTL8/NUF2/BIRC5/TTK/SAPCD2/TPX2/CCNB1/NEK2/PLK1/CENPA/GPSM2/KIFC1/MISP/CHMP4C/KIF11/CHMP4B/TACC3/AURKB/BORA/PSRC1/SPC25/STMN1/MYBL2/KIF23	28	-5.2915
BP	GO:0035384	thioester biosynthetic process	15/2152	54/18670	0.00086951	0.0166212	0.0140924	ACACB/GCDH/ELOVL6/ACAT1/ELOVL7/ACSL1/MLYCD/PPT1/CBR4/ACSL5/ACSS1/SCD5/PDK4/GSTZ1/PDP1	15	1.29099
BP	GO:0061005	cell differentiation involved in kidney development	15/2152	54/18670	0.00086951	0.0166212	0.0140924	SIX2/LIF/AMER1/BASP1/PROM1/MMP9/WNT4/GDNF/CD24/JAG1/FOXJ1/STAT1/GLIS2/KLF15/PRKX	15	-2.32379
BP	GO:0071616	acyl-CoA biosynthetic process	15/2152	54/18670	0.00086951	0.0166212	0.0140924	ACACB/GCDH/ELOVL6/ACAT1/ELOVL7/ACSL1/MLYCD/PPT1/CBR4/ACSL5/ACSS1/SCD5/PDK4/GSTZ1/PDP1	15	1.29099
BP	GO:0010951	negative regulation of endopeptidase activity	46/2152	250/18670	0.000883254	0.0168314	0.0142705	GAPDH/LPA/PTTG1/SERPINH1/PZP/SERPINI1/MICAL1/BIRC5/ITIH1/SERPING1/CRYAB/MT3/POR/SPINT1/VIL1/SORL1/PAPLN/MMP9/BIN1/ARRB1/KNG1/BCL2L12/SERPINA10/BEX3/SRC/SERPINE2/FETUB/PLAUR/SERPINA4/PCSK1N/TIMP1/TIMP2/NLE1/BIRC7/SPINK1/PI3/LEF1/OPRPN/SERPINA11/SFN/SPINT2/RENBP/CST2/SERPINC1/HRG/C3P1	46	-2.35907
BP	GO:0036315	cellular response to sterol	9/2152	24/18670	0.00091399	0.0172558	0.0146304	HMGCS1/AACS/GRAMD1B/GRAMD1A/INSIG1/GPLD1/CYP7A1/OSBPL7/RORA	9	0.333333
BP	GO:0042738	exogenous drug catabolic process	9/2152	24/18670	0.00091399	0.0172558	0.0146304	CYP2C8/CYP1A2/CYP2U1/CYP2B6/NR1I2/CYP2C9/CYP2A6/CYP3A4/CYP2A7	9	3
BP	GO:0046835	carbohydrate phosphorylation	9/2152	24/18670	0.00091399	0.0172558	0.0146304	TKFC/FGGY/KHK/PFKFB4/HK2/GNE/HKDC1/PFKFB1/GCK	9	1
BP	GO:0042866	pyruvate biosynthetic process	26/2152	119/18670	0.00092361	0.0173838	0.0147389	GAPDH/SDS/AGXT/PFKFB4/PFKP/HK2/FBP1/PRKAG2/ENTPD5/ALDOA/PKLR/ENO1/GPD1/SIRT6/PPARGC1A/GCKR/ALDOB/OGDHL/PKM/PPARA/HKDC1/IGF1/PFKFB1/DHTKD1/ENO2/GCK	26	1.1767
BP	GO:0061008	hepaticobiliary system development	29/2152	138/18670	0.00093879	0.0176153	0.0149352	ITGA2/PCK1/BAAT/ARID5B/HMGCS1/RGN/SOX9/UGT1A1/PDX1/HNF1B/ACAT1/AACS/CPS1/CYP1A1/PCK2/TGFB1/SRD5A1/MDK/ADA/MESP1/CPB2/ASNS/WNT4/ASS1/PKM/EZH2/ARG1/QDPR/OTC	29	0.185695
BP	GO:0051306	mitotic sister chromatid separation	16/2152	60/18670	0.000964025	0.0180335	0.0152897	CDC20/PTTG1/CDC6/CDT1/NDC80/PPP2R1A/TTK/CCNB1/PLK1/TRIP13/BUB1/CENPF/BUB1B/TACC3/AURKB/DLGAP5	16	-4
BP	GO:0030330	DNA damage response, signal transduction by p53 class mediator	24/2152	107/18670	0.00096865	0.0180647	0.0153162	GTSE1/NDRG1/GADD45A/ZNF385A/CCNB1/PRMT1/ARID3A/CNOT6/RPL26/BATF/MSX1/CDK1/SOX4/MUC1/CNOT11/PCBP4/BTG2/PMAIP1/SPRED1/BAX/EEF1E1/MIF/SFN/FOXM1	24	-4.49073
BP	GO:0006094	gluconeogenesis	21/2152	89/18670	0.00098886	0.018357	0.015564	GAPDH/PCK1/SDS/G6PC3/PCK2/FBP1/ALDOA/ENO1/GPD1/GPD2/PPARGC1A/GNMT/ALDOB/KAT2B/SOGA1/PPARA/C1QTNF12/PFKFB1/DGAT2/ENO2/GCK	21	1.09109
BP	GO:0042102	positive regulation of T cell proliferation	22/2152	95/18670	0.000990322	0.018357	0.015564	LGALS9/TNFSF9/CORO1A/CD1D/RIPK2/CD276/CCDC88B/AIF1/PYCARD/ZP3/JAK3/VCAM1/EBI3/EPO/CD24/IGF1/NCK2/TNFSF4/TNFSF13B/SYK/RPS3/CARD11	22	-3.83761
BP	GO:0007568	aging	56/2152	321/18670	0.00100299	0.0185356	0.0157154	ERCC1/PCK1/RAD54L/PRKCD/NUDT1/RBL1/BAK1/RGN/DNMT3A/PDX1/SLC12A2/TBX3/SERPING1/CRYAB/TSPO/CYP1A1/H2AX/CACYBP/HMGA1/TGFB1/KMO/CDK1/CHEK1/ADA/MME/BCL2L12/VCAM1/PPARGC1A/CTSC/ASS1/EPO/MMP7/DKK1/NDUFS6/SLC1A2/NPM1/HRAS/TBX2/ABAT/TIMP1/NQO1/ARG1/CTSV/EEF1E1/MIF/CAT/ROMO1/TIMP2/BGLAP/AURKB/CD68/GNAO1/LMNA/CDKN1C/ADRA1A/FOXM1	56	-3.4744
BP	GO:0007080	mitotic metaphase plate congression	13/2152	44/18670	0.00100853	0.0185818	0.0157547	CHMP4A/CDCA5/CDT1/NDC80/NUF2/CCNB1/KIF2C/CDCA8/KIFC1/CHMP4C/CHMP4B/PSRC1/KIF18A	13	-3.60555
BP	GO:0009132	nucleoside diphosphate metabolic process	32/2152	158/18670	0.00102134	0.0187614	0.0159069	GAPDH/NME1/ENTPD2/NME2/PFKFB4/PFKP/HK2/NME2P1/FBP1/PRKAG2/ENTPD5/ALDOA/AMPD3/PKLR/ENO1/GPD1/SIRT6/PPARGC1A/GCKR/ALDOB/OGDHL/PKM/PPARA/HKDC1/IGF1/PFKFB1/DHTKD1/NUDT18/DTYMK/ENO2/GCK/CARD11	32	-0.707107
BP	GO:0032506	cytokinetic process	12/2152	39/18670	0.00105234	0.0190107	0.0161183	CHMP4A/ANLN/ANXA11/ECT2/KIF20A/SPIRE2/CHMP4C/CHMP3/CHMP4B/AURKB/CEP55/KIF23	12	-3.4641
BP	GO:2000816	negative regulation of mitotic sister chromatid separation	12/2152	39/18670	0.00105234	0.0190107	0.0161183	CDC20/PTTG1/CDT1/NDC80/TTK/CCNB1/PLK1/TRIP13/BUB1/CENPF/BUB1B/AURKB	12	-3.4641
BP	GO:0006814	sodium ion transport	41/2152	218/18670	0.00105577	0.0190107	0.0161183	TESC/ASIC1/SLC10A1/SLC38A4/ABCB11/DMD/WNK3/NEDD4/SLC17A4/ATP1A1/TRPM4/SLC12A2/FXYD1/FXYD5/WNK2/SLC4A11/FXYD2/RANGRF/ATP1B3/SLC6A8/TGFB1/SLC38A1/P2RX4/SERPINE2/TRPM2/SCN1B/SLC9A1/DRD4/SLC9B2/STK39/SLC17A2/GPD1L/ADRB2/SLC13A5/CNTN1/SLC34A2/SLC17A1/SLC17A3/PRKCE/FXYD3/SLC41A1	41	-1.71791
BP	GO:0070665	positive regulation of leukocyte proliferation	29/2152	139/18670	0.00105818	0.0190107	0.0161183	LGALS9/TNFSF9/CORO1A/CD1D/CD320/RIPK2/CD276/CCDC88B/AIF1/PYCARD/TNFRSF4/ZP3/ADA/CLCF1/JAK3/VCAM1/EBI3/SLC39A10/EPO/CD24/MIF/IGF1/NCK2/TNFSF4/TNFSF13B/SYK/RPS3/PELI1/CARD11	29	-4.64238
BP	GO:0007094	mitotic spindle assembly checkpoint	11/2152	34/18670	0.00106288	0.0190107	0.0161183	CDC20/CDT1/NDC80/TTK/CCNB1/PLK1/TRIP13/BUB1/CENPF/BUB1B/AURKB	11	-3.31662
BP	GO:0010765	positive regulation of sodium ion transport	11/2152	34/18670	0.00106288	0.0190107	0.0161183	TESC/DMD/WNK3/FXYD1/WNK2/ATP1B3/SCN1B/SLC9A1/DRD4/GPD1L/CNTN1	11	-1.50756
BP	GO:0031577	spindle checkpoint	11/2152	34/18670	0.00106288	0.0190107	0.0161183	CDC20/CDT1/NDC80/TTK/CCNB1/PLK1/TRIP13/BUB1/CENPF/BUB1B/AURKB	11	-3.31662
BP	GO:0071173	spindle assembly checkpoint	11/2152	34/18670	0.00106288	0.0190107	0.0161183	CDC20/CDT1/NDC80/TTK/CCNB1/PLK1/TRIP13/BUB1/CENPF/BUB1B/AURKB	11	-3.31662
BP	GO:0071174	mitotic spindle checkpoint	11/2152	34/18670	0.00106288	0.0190107	0.0161183	CDC20/CDT1/NDC80/TTK/CCNB1/PLK1/TRIP13/BUB1/CENPF/BUB1B/AURKB	11	-3.31662
BP	GO:0097164	ammonium ion metabolic process	39/2152	205/18670	0.00110348	0.0196792	0.0166851	SGPP2/SMPD2/BCHE/PRKCD/ALDH9A1/LPCAT1/APOA5/SARDH/FABP5/CAPN2/DAO/POR/PLBD1/DMGDH/PON1/LCAT/SRD5A1/MFSD2A/BHMT/LPCAT4/CBR4/DRD4/DBH/TMEM86B/GDPD3/SMPDL3B/ABAT/ACHE/BBOX1/GPLD1/SRM/SMOX/SHMT1/ACADL/SLC44A3/SPHK1/RAB38/CHKB/ACADM	39	0.160128
BP	GO:0015837	amine transport	23/2152	102/18670	0.00113334	0.0201531	0.0170869	SYT8/STX1A/KCNB1/DTNBP1/ACE2/RHCG/KMO/OXTR/AQP9/GDNF/RGS2/DRD4/STK39/ABAT/ARG1/SYT13/ADRA2C/SNCG/PINK1/SYT7/AVPR1A/CHRNA4/SLC6A1	23	0.625543
BP	GO:0016072	rRNA metabolic process	46/2152	253/18670	0.00114259	0.0202438	0.0171637	RPS6/RRP7BP/RPP25/FBLL1/RPS9/RCL1/EXOSC4/MACROH2A2/RPS27/EXOSC5/RPL7A/SNU13/RPS8/RPS24/RPS21/RPL27/NOP56/ANG/RPL26/NPM3/RPL7/RPL5/FBL/RPS14/RPL35/RPS28/RPS17/ISG20/RPL14/RPL10A/DDX11/RPS19/GTF3C6/SMARCA4/DCAF13/EMG1/RPS15/RPL35A/SLFN13/RPS16/RPS7/PES1/BOP1/RPS2/TCOF1/NOP53	46	-6.19256
BP	GO:0007565	female pregnancy	37/2152	192/18670	0.00114506	0.0202438	0.0171637	SYDE1/ITGA2/LGALS9/PZP/LIF/CAPN2/DSG1/HSF1/MMP9/TGFB1/RPL29/DDR1/COL16A1/OXTR/AR/WNT4/SLC2A1/EPO/MMP7/CRHBP/RGS2/LDOC1/PGF/TIMP1/CLDN4/ARG1/CTSV/PTHLH/TRO/ADRA2C/BSG/DHODH/ESR1/FBLN1/SPP1/TRIM28/AGO2	37	-3.45238
BP	GO:0006068	ethanol catabolic process	6/2152	12/18670	0.00115997	0.0203311	0.0172378	ALDH2/ALDH3B1/SULT1B1/SULT2A1/SULT1E1/ALDH1B1	6	1.63299
BP	GO:0006568	tryptophan metabolic process	6/2152	12/18670	0.00115997	0.0203311	0.0172378	ACMSD/GCDH/KMO/HAAO/TDO2/AADAT	6	2.44949
BP	GO:0072697	protein localization to cell cortex	6/2152	12/18670	0.00115997	0.0203311	0.0172378	ANLN/SAPCD2/PLK1/GPSM2/MISP/EZR	6	-2.44949
BP	GO:0008064	regulation of actin polymerization or depolymerization	35/2152	179/18670	0.00117796	0.0205874	0.0174551	TMSB10/CAPG/PRKCD/ARPC1B/CORO1A/ARHGAP18/VASP/FCHSD1/PFN1/TMSB4X/CCL26/VIL1/PYCARD/DBN1/CDC42EP2/SPIRE2/BIN1/CARMIL1/BAIAP2L2/CDC42EP1/MYADM/PDXP/MKKS/WASF1/SPTBN2/IQGAP2/SH3BP1/NCK2/PRKCE/DMTN/ABI2/RHOBTB2/WASHC1/COTL1/PLEKHG2	35	-4.56383
BP	GO:0006165	nucleoside diphosphate phosphorylation	28/2152	134/18670	0.00124719	0.0216736	0.018376	GAPDH/NME1/NME2/PFKFB4/PFKP/HK2/NME2P1/FBP1/PRKAG2/ENTPD5/ALDOA/PKLR/ENO1/GPD1/SIRT6/PPARGC1A/GCKR/ALDOB/OGDHL/PKM/PPARA/HKDC1/IGF1/PFKFB1/DHTKD1/DTYMK/ENO2/GCK	28	0
BP	GO:0006766	vitamin metabolic process	28/2152	134/18670	0.00124719	0.0216736	0.018376	CYP11A1/MTHFD1/CYB5A/PLTP/ALDH1L1/CD320/SLC52A2/RGN/MTHFD1L/CYP1A1/ABCC1/CYP4F2/KMO/HAAO/MTHFS/CYP26B1/SLC2A1/CYP26A1/PDXP/BTD/TCN1/MMUT/PNPO/SHMT1/CYP3A4/AOX1/MTHFD2/TTPA	28	1.88982
BP	GO:0071236	cellular response to antibiotic	30/2152	147/18670	0.00127045	0.0220152	0.0186657	HDAC2/PRKCD/ECT2/DNMT3A/UGT1A1/HDAC6/RHOB/EFNA5/RPL23/ZNF580/HSF1/ITPR2/CDK1/ID3/SRC/TRPM2/ADCY1/SLC9A1/DDX11/RACK1/EZH2/NQO1/ARG1/PYCR1/PRKCE/PCGF2/PINK1/RPS3/SPHK1/MAPK13	30	-2.55604
BP	GO:0031639	plasminogen activation	9/2152	25/18670	0.00128331	0.0221752	0.0188013	F11/ANXA2/ENO1/SERPINE2/CPB2/MELTF/F12/ANXA2P2/KLKB1	9	-0.333333
BP	GO:0030832	regulation of actin filament length	35/2152	180/18670	0.0013036	0.0224623	0.0190447	TMSB10/CAPG/PRKCD/ARPC1B/CORO1A/ARHGAP18/VASP/FCHSD1/PFN1/TMSB4X/CCL26/VIL1/PYCARD/DBN1/CDC42EP2/SPIRE2/BIN1/CARMIL1/BAIAP2L2/CDC42EP1/MYADM/PDXP/MKKS/WASF1/SPTBN2/IQGAP2/SH3BP1/NCK2/PRKCE/DMTN/ABI2/RHOBTB2/WASHC1/COTL1/PLEKHG2	35	-4.56383
BP	GO:0090183	regulation of kidney development	15/2152	56/18670	0.00130806	0.0224758	0.0190562	PDGFA/SIX2/LIF/SOX9/HNF1B/BASP1/PROM1/MMP9/TGFB1/WNT4/GDNF/CD24/HOXB7/STAT1/PRKX	15	-3.35659
BP	GO:0030073	insulin secretion	39/2152	207/18670	0.00133195	0.0228222	0.0193499	SLC2A2/STX1A/KCNB1/ITPR3/GLUL/RAB11FIP5/IRS1/FAM3B/TRPM4/PDX1/HNF1B/AACS/EFNA5/ITPR2/SRI/ARRB1/CLTRN/SOX4/RAPGEF4/KCNJ11/SLC2A1/SLC9B2/SSTR5/ABAT/SNAP25/SLC25A6/GPLD1/SYBU/C1QTNF12/PRKCE/ADRA2C/ARL2/HADH/MYRIP/SYT7/PHPT1/CDK16/ANO1/GCK	39	-0.800641
BP	GO:1905819	negative regulation of chromosome separation	12/2152	40/18670	0.00134767	0.0229906	0.0194927	CDC20/PTTG1/CDT1/NDC80/TTK/CCNB1/PLK1/TRIP13/BUB1/CENPF/BUB1B/AURKB	12	-3.4641
BP	GO:1905475	regulation of protein localization to membrane	36/2152	187/18670	0.00134929	0.0229906	0.0194927	PIK3R1/KCNB1/MTCL1/PKDCC/ITGB1BP1/WNK3/VAMP8/AGR2/ARHGEF16/RANGRF/VIL1/STX3/BBC3/LGALS3/DAB2/TGFB1/ANXA13/TREM2/CLIP3/AR/KCNJ11/GPC3/YWHAZ/LYPD1/MMP14/PMAIP1/ARHGAP44/HRAS/RACK1/GPC4/PRKCE/DMTN/SFN/MRAP2/EZR/CNPY4	36	-4.33333
BP	GO:0010466	negative regulation of peptidase activity	47/2152	262/18670	0.00135939	0.0230983	0.019584	GAPDH/LPA/PTTG1/SERPINH1/PZP/SERPINI1/MICAL1/BIRC5/ITIH1/SERPING1/CRYAB/MT3/POR/SPINT1/VIL1/SORL1/PAPLN/MMP9/BIN1/ARRB1/KNG1/BCL2L12/SERPINA10/BEX3/SRC/SERPINE2/FETUB/PLAUR/GPC3/SERPINA4/PCSK1N/TIMP1/TIMP2/NLE1/BIRC7/SPINK1/PI3/LEF1/OPRPN/SERPINA11/SFN/SPINT2/RENBP/CST2/SERPINC1/HRG/C3P1	47	-2.4797
BP	GO:0046320	regulation of fatty acid oxidation	10/2152	30/18670	0.00137804	0.0233503	0.0197976	ACACB/IRS1/PRKAG2/MLYCD/ETFBKMT/PPARGC1A/PDK4/PPARA/ACADL/DGAT2	10	3.16228
BP	GO:0042455	ribonucleoside biosynthetic process	11/2152	35/18670	0.0013905	0.0234316	0.0198665	UPP2/IMPDH1/UCK2/NME1/PRTFDC1/NME2/NME2P1/ADA/IMPDH2/UPP1/DHODH	11	-2.11058
BP	GO:0051954	positive regulation of amine transport	11/2152	35/18670	0.0013905	0.0234316	0.0198665	STX1A/KCNB1/ACE2/KMO/OXTR/GDNF/DRD4/ABAT/PINK1/AVPR1A/SLC6A1	11	1.50756
BP	GO:0001505	regulation of neurotransmitter levels	60/2152	354/18670	0.00139957	0.0235197	0.0199413	ASIC1/DPYS/GLYAT/ALDH5A1/SYT8/STX1A/BCHE/SDS/BAAT/GLUL/DTNBP1/NCS1/ALDH9A1/SLC1A1/AGXT/SARDH/RGN/CPS1/TSPO/AIF1/SLC30A1/POR/STX3/PAH/DMGDH/SRD5A1/STX1B/SLC38A1/KMO/PPT1/SEPTIN5/BHMT/P2RX4/HBB/APBA1/ADCY1/GDNF/ASS1/RGS2/DRD4/DBH/SLC1A2/SLC6A11/ABAT/SNAP25/ACHE/NQO1/UPB1/GIPC1/SHMT1/SNCG/SYT7/AGXT2/KCNMB4/CTBP2/CHRNA4/GIT1/SLC6A1/ADRA1A/RORA	60	1.80739
BP	GO:0006213	pyrimidine nucleoside metabolic process	14/2152	51/18670	0.00144974	0.024296	0.0205995	UPP2/DPYS/UCK2/NME1/NME2/NME2P1/APOBEC3D/NT5C/UPP1/NT5C3A/APOBEC3C/UPB1/DHODH/DTYMK	14	-1.60357
BP	GO:0090276	regulation of peptide hormone secretion	39/2152	208/18670	0.00146096	0.0244172	0.0207022	SLC2A2/STX1A/KCNB1/ITPR3/GLUL/IRS1/TRPM4/PDX1/AACS/EFNA5/ITPR2/SRI/ARRB1/CLTRN/SOX4/RAPGEF4/KCNJ11/SLC2A1/TFR2/CRHBP/SLC9B2/ILDR1/SSTR5/ABAT/SNAP25/SLC25A6/GPLD1/SYBU/C1QTNF12/PRKCE/ADRA2C/ARL2/HADH/MYRIP/SYT7/PHPT1/CDK16/ANO1/GCK	39	-0.160128
BP	GO:0070661	leukocyte proliferation	52/2152	298/18670	0.00147826	0.024639	0.0208903	GSTP1/RPS6/IMPDH1/CD151/LGALS9/TNFSF9/PRKCD/CORO1A/CD1D/TNFRSF21/ELF4/CD320/RIPK2/CD276/CCDC88B/AIF1/CTLA4/PYCARD/PKN1/TNFRSF4/LGALS3/TGFB1/TREM2/ZP3/HELLS/ADA/CLCF1/JAK3/VCAM1/IMPDH2/EBI3/SLC39A10/WNT4/EPO/TYROBP/CD24/BAX/ARG1/FOXJ1/MIF/IGF1/NCK2/TNFSF4/RAC2/TNFSF13B/IL27/SYK/LEF1/RPS3/LST1/PELI1/CARD11	52	-6.1017
BP	GO:0009141	nucleoside triphosphate metabolic process	61/2152	362/18670	0.00148254	0.0246432	0.0208938	GPHN/GAPDH/IMPDH1/UCK2/DCTPP1/NME1/NUDT1/NME2/CCNB1/PFKFB4/PFKP/HK2/UQCRH/TSPO/TMSB4X/DGUOK/NME2P1/FBP1/PRKAG2/ENTPD5/ALDOA/ATP5MC2/COX6B1/ATP5MC1/TGFB1/AMPD3/PKLR/TREM2/ENO1/GPD1/CDK1/ITPA/SIRT6/ADA/UQCRB/IMPDH2/NDUFB7/PPARGC1A/GCKR/SLC25A25/NDUFS6/ALDOB/OGDHL/PKM/ATP5F1EP2/PPARA/NDUFA3/BEND3/UQCC3/HKDC1/IGF1/NDUFA13/ATP5F1E/PINK1/PFKFB1/DHTKD1/NDUFB9/DTYMK/ENO2/GCK/OLA1	61	-3.457
BP	GO:0070663	regulation of leukocyte proliferation	41/2152	222/18670	0.00151547	0.0251223	0.0213	GSTP1/LGALS9/TNFSF9/CORO1A/CD1D/TNFRSF21/CD320/RIPK2/CD276/CCDC88B/AIF1/CTLA4/PYCARD/PKN1/TNFRSF4/LGALS3/TGFB1/ZP3/ADA/CLCF1/JAK3/VCAM1/EBI3/SLC39A10/EPO/TYROBP/CD24/ARG1/FOXJ1/MIF/IGF1/NCK2/TNFSF4/RAC2/TNFSF13B/IL27/SYK/RPS3/LST1/PELI1/CARD11	41	-5.15373
BP	GO:0072524	pyridine-containing compound metabolic process	37/2152	195/18670	0.00152988	0.0252926	0.0214444	GAPDH/ACMSD/DCXR/PFKFB4/NUDT17/G6PD/PFKP/HK2/ASPDH/FBP1/PRKAG2/ENTPD5/ALDOA/PKLR/ENO1/GPD1/KMO/SIRT6/HAAO/GPD2/PPARGC1A/GCKR/ALDOB/PGLS/PDXP/OGDHL/PKM/PPARA/GPD1L/HKDC1/IGF1/PNPO/AOX1/PFKFB1/DHTKD1/ENO2/GCK	37	1.15079
BP	GO:0003333	amino acid transmembrane transport	20/2152	86/18670	0.00155897	0.025622	0.0217237	SLC16A12/SLC7A7/SLC38A4/SLC38A5/SLC1A1/SLC7A6/SLC6A19/SLC6A8/SLC38A1/SLC16A10/SLC6A6/SLC43A2/SLC25A15/SLC7A10/RGS2/SLC6A12/SLC1A2/STK39/SLC7A1/SLC1A5	20	-1.34164
BP	GO:0030277	maintenance of gastrointestinal epithelium	8/2152	21/18670	0.0015654	0.025622	0.0217237	TFF3/VSIG1/SOX9/INAVA/TFF1/PBLD/MUC13/TFF2	8	-2.12132
BP	GO:1902307	positive regulation of sodium ion transmembrane transport	8/2152	21/18670	0.0015654	0.025622	0.0217237	TESC/DMD/WNK3/FXYD1/WNK2/ATP1B3/SLC9A1/DRD4	8	-0.707107
BP	GO:0032535	regulation of cellular component size	62/2152	370/18670	0.00156655	0.025622	0.0217237	ARHGAP4/SEMA4A/PEX11G/TMSB10/VAV1/KCNN4/CAPG/PRKCD/ARPC1B/CORO1A/CDHR2/WNT5A/ARHGAP18/LIMK1/RND2/VASP/SLC12A2/FCHSD1/PFN1/MT3/TMSB4X/EFNA5/CCL26/VIL1/PPP1R15A/PYCARD/DBN1/RAP1GAP2/SEMA6A/CDC42EP2/ATP13A2/TRPV2/SPIRE2/BIN1/CARMIL1/BAIAP2L2/CRABP2/CDC42EP1/MYADM/USH1C/PDXP/LAMTOR4/PLXNA3/MKKS/PTPRS/WASF1/SPTBN2/IQGAP2/SH3BP1/SEMA4D/NCK2/PRKCE/DMTN/ABI2/SEMA4F/RHOBTB2/TRPV4/WASHC1/SPP1/EZR/COTL1/PLE…	62	-6.35001
BP	GO:0046939	nucleotide phosphorylation	28/2152	136/18670	0.00157747	0.0257317	0.0218167	GAPDH/NME1/NME2/PFKFB4/PFKP/HK2/NME2P1/FBP1/PRKAG2/ENTPD5/ALDOA/PKLR/ENO1/GPD1/SIRT6/PPARGC1A/GCKR/ALDOB/OGDHL/PKM/PPARA/HKDC1/IGF1/PFKFB1/DHTKD1/DTYMK/ENO2/GCK	28	0
BP	GO:0010965	regulation of mitotic sister chromatid separation	15/2152	57/18670	0.00158903	0.0257828	0.02186	CDC20/PTTG1/CDC6/CDT1/NDC80/TTK/CCNB1/PLK1/TRIP13/BUB1/CENPF/BUB1B/TACC3/AURKB/DLGAP5	15	-3.87298
BP	GO:0019320	hexose catabolic process	15/2152	57/18670	0.00158903	0.0257828	0.02186	GAPDH/TKFC/GLYCTK/KHK/PFKP/HK2/ALDOA/PKLR/ENO1/ALDOB/PKM/FUT2/FUT4/ENO2/GCK	15	-0.774597
BP	GO:0000075	cell cycle checkpoint	40/2152	216/18670	0.00162972	0.026373	0.0223604	GTSE1/RHNO1/RPS6/CDC20/RPL24/CDC6/CDT1/NDC80/GADD45A/ZNF385A/TTK/CCNB1/PRMT1/ARID3A/H2AX/CNOT6/RPL26/PLK1/TRIP13/TGFB1/CDK1/SOX4/CHEK1/CDC14B/BUB1/MUC1/CDC45/CNOT11/PCBP4/BTG2/CHMP4C/HRAS/CENPF/BAX/ORC1/BUB1B/AURKB/SFN/BLM/NOP53	40	-5.6921
BP	GO:0000819	sister chromatid segregation	36/2152	189/18670	0.00163824	0.0264097	0.0223916	CHMP4A/STAG3L4/CDC20/PTTG1/CDC6/CDCA5/CDT1/NDC80/NUF2/PPP2R1A/TTK/DSCC1/CCNB1/SGO2/KIF2C/NEK2/PLK1/TRIP13/CDCA8/BUB1/NCAPH/KIFC1/NCAPD2/NCAPG/CHMP4C/DDX11/CENPF/CHMP4B/BUB1B/TACC3/AURKB/KIF18B/PSRC1/DLGAP5/KIF18A/KIF23	36	-6
BP	GO:0009144	purine nucleoside triphosphate metabolic process	58/2152	342/18670	0.00164063	0.0264097	0.0223916	GPHN/GAPDH/IMPDH1/NME1/NUDT1/NME2/CCNB1/PFKFB4/PFKP/HK2/UQCRH/TSPO/TMSB4X/DGUOK/NME2P1/FBP1/PRKAG2/ENTPD5/ALDOA/ATP5MC2/COX6B1/ATP5MC1/TGFB1/AMPD3/PKLR/TREM2/ENO1/GPD1/CDK1/ITPA/SIRT6/ADA/UQCRB/IMPDH2/NDUFB7/PPARGC1A/GCKR/SLC25A25/NDUFS6/ALDOB/OGDHL/PKM/ATP5F1EP2/PPARA/NDUFA3/BEND3/UQCC3/HKDC1/IGF1/NDUFA13/ATP5F1E/PINK1/PFKFB1/DHTKD1/NDUFB9/ENO2/GCK/OLA1	58	-3.15135
BP	GO:0042129	regulation of T cell proliferation	31/2152	156/18670	0.00166935	0.0268016	0.0227238	LGALS9/TNFSF9/CORO1A/CD1D/TNFRSF21/RIPK2/CD276/CCDC88B/AIF1/CTLA4/PYCARD/LGALS3/TGFB1/ZP3/JAK3/VCAM1/EBI3/EPO/CD24/ARG1/FOXJ1/IGF1/NCK2/TNFSF4/RAC2/TNFSF13B/IL27/SYK/RPS3/PELI1/CARD11	31	-4.13092
BP	GO:0031571	mitotic G1 DNA damage checkpoint	16/2152	63/18670	0.00169093	0.0269361	0.0228378	GTSE1/GADD45A/ZNF385A/CCNB1/PRMT1/ARID3A/CNOT6/RPL26/CDK1/SOX4/MUC1/CNOT11/PCBP4/BTG2/BAX/SFN	16	-3.5
BP	GO:0044819	mitotic G1/S transition checkpoint	16/2152	63/18670	0.00169093	0.0269361	0.0228378	GTSE1/GADD45A/ZNF385A/CCNB1/PRMT1/ARID3A/CNOT6/RPL26/CDK1/SOX4/MUC1/CNOT11/PCBP4/BTG2/BAX/SFN	16	-3.5
BP	GO:0046686	response to cadmium ion	16/2152	63/18670	0.00169093	0.0269361	0.0228378	ERCC1/CYP1A2/CYB5A/NUDT1/MT1X/MT3/SLC30A1/HSF1/MMP9/CDK1/HAAO/ARG1/SORD/CAT/ALAD/DTYMK	16	0.5
BP	GO:0035337	fatty-acyl-CoA metabolic process	12/2152	41/18670	0.00170822	0.0271408	0.0230114	ACSM2A/GCDH/ELOVL6/ACAT1/ELOVL7/HSD17B4/ACSL1/PPT1/CBR4/ACSL5/SCD5/DGAT2	12	1.73205
BP	GO:0072001	renal system development	51/2152	293/18670	0.0017237	0.0273158	0.0231598	PDGFA/MPV17/EPCAM/SIX2/ITGB4/LZTS2/ARID5B/WNT5A/LIF/REN/AMER1/RGN/SOX9/HNF1B/ACAT1/BASP1/GDF11/PROM1/MMP9/TGFB1/SOX4/MME/VANGL2/ID3/NFIA/FRAS1/CYP26B1/WNT4/GPC3/GDNF/ASS1/CYP26A1/CD24/PGF/HOXB7/JAG1/GCNT3/ENPEP/CENPF/BAX/FOXJ1/CAT/STAT1/NLE1/ZBTB16/JMJD6/GLIS2/KLF15/CEP55/CDKN1C/PRKX	51	-3.22064
BP	GO:0001838	embryonic epithelial tube formation	26/2152	124/18670	0.00173385	0.0274056	0.0232359	MTHFD1/FZD2/ST14/WNT5A/SOX9/TEAD2/VASP/HNF1B/MTHFD1L/IFT52/PFN1/CTHRC1/SPINT1/TGFB1/SOX4/CC2D2A/VANGL2/FZD1/PTK7/WNT4/GDNF/IFT57/RPS7/DEAF1/TRIM71/SPINT2	26	-3.92232
BP	GO:0070227	lymphocyte apoptotic process	17/2152	69/18670	0.00175941	0.0276667	0.0234573	RPS6/LGALS9/TNFRSF21/WNT5A/BAK1/PKN1/LGALS3/ADA/JAK3/SLC39A10/ADAM8/BAX/MIF/AURKB/BIRC7/PDCD1/NFKBID	17	-3.63803
BP	GO:2000243	positive regulation of reproductive process	17/2152	69/18670	0.00175941	0.0276667	0.0234573	SYDE1/HDAC2/WNT5A/LFNG/SOX9/CDC25A/CDC25B/MSX1/ZP3/SRC/OXTR/AR/WNT4/LHFPL2/CACNA1H/PTAFR/AGO2	17	-3.15296
BP	GO:0033273	response to vitamin	21/2152	93/18670	0.00178766	0.0278907	0.0236472	GSTP1/ITGA2/BCHE/HMGCS1/DNMT3A/PDX1/TSPO/CYP1A1/TGFB1/ADA/CYP26B1/EPO/CYP26A1/ASCL1/ARG1/CAT/BGLAP/ALAD/GDAP1/OTC/SPP1	21	-0.654654
BP	GO:0009112	nucleobase metabolic process	11/2152	36/18670	0.00179646	0.0278907	0.0236472	DPYS/MTHFD1/MTHFD1L/CPS1/XDH/ALDH6A1/ADA/TTR/SHMT1/DHODH/AOX1	11	2.11058
BP	GO:0033762	response to glucagon	11/2152	36/18670	0.00179646	0.0278907	0.0236472	PCK1/CDO1/CPS1/ADCY1/ASS1/FGF21/GCGR/ARG1/QDPR/PFKFB1/PRKAR1B	11	2.7136
BP	GO:0045841	negative regulation of mitotic metaphase/anaphase transition	11/2152	36/18670	0.00179646	0.0278907	0.0236472	CDC20/CDT1/NDC80/TTK/CCNB1/PLK1/TRIP13/BUB1/CENPF/BUB1B/AURKB	11	-3.31662
BP	GO:0071392	cellular response to estradiol stimulus	11/2152	36/18670	0.00179646	0.0278907	0.0236472	ITGA2/UGT1A1/HSF1/SRD5A1/PPARGC1A/CRHBP/SSTR2/ZNF703/SSTR1/ESR1/KIF18A	11	0.301511
BP	GO:0000097	sulfur amino acid biosynthetic process	7/2152	17/18670	0.00182253	0.0279332	0.0236832	MTHFD1/BHMT2/CDO1/CBS/BHMT/GGT1/CTH	7	1.88982
BP	GO:0009070	serine family amino acid biosynthetic process	7/2152	17/18670	0.00182253	0.0279332	0.0236832	MTHFD1/AGXT/CBS/GGT1/CTH/SHMT1/AGXT2	7	1.88982
BP	GO:0070242	thymocyte apoptotic process	7/2152	17/18670	0.00182253	0.0279332	0.0236832	WNT5A/BAK1/ADA/JAK3/ADAM8/BAX/NFKBID	7	-1.88982
BP	GO:2001267	regulation of cysteine-type endopeptidase activity involved in apoptotic signaling pathway	7/2152	17/18670	0.00182253	0.0279332	0.0236832	LGALS9/FAS/MMP9/PLAUR/BAX/NLE1/PRR7	7	-1.88982
BP	GO:0010458	exit from mitosis	10/2152	31/18670	0.00182659	0.0279332	0.0236832	RPL24/ANLN/CDCA5/PPP1R9B/UBE2S/TGFB1/CDC14B/UBE2C/CHMP4B/CDKN1C	10	-2.52982
BP	GO:1903319	positive regulation of protein maturation	10/2152	31/18670	0.00182659	0.0279332	0.0236832	C6/ENO1/SOX4/SRC/TFR2/ADAM8/MMP14/MELTF/F12/KLKB1	10	-0.632456
BP	GO:0046883	regulation of hormone secretion	47/2152	266/18670	0.00187179	0.028553	0.0242088	NMB/SLC2A2/STX1A/KCNB1/ITPR3/GLUL/RAB11FIP5/IRS1/LIF/REN/TRPM4/PDX1/VAMP8/AACS/EFNA5/ITPR2/SRI/ARRB1/CLTRN/SOX4/RAPGEF4/KCNJ11/SLC2A1/TFR2/CRHBP/SLC9B2/ILDR1/SSTR5/ABAT/SNAP25/SLC25A6/GPLD1/SYBU/INHA/C1QTNF12/PRKCE/GNAS/ADRA2C/ARL2/HADH/MYRIP/SYT7/PHPT1/SPP1/CDK16/ANO1/GCK	47	-1.02105
BP	GO:0009437	carnitine metabolic process	6/2152	13/18670	0.00194491	0.0293754	0.024906	ALDH9A1/POR/BBOX1/SHMT1/ACADL/ACADM	6	2.44949
BP	GO:0015812	gamma-aminobutyric acid transport	6/2152	13/18670	0.00194491	0.0293754	0.024906	SLC6A13/APBA1/SLC6A12/SLC6A11/ABAT/SLC6A1	6	1.63299
BP	GO:0046415	urate metabolic process	6/2152	13/18670	0.00194491	0.0293754	0.024906	SLC16A9/CARMIL1/GCKR/ABCG2/SLC17A1/SLC17A3	6	0.816497
BP	GO:1900025	negative regulation of substrate adhesion-dependent cell spreading	6/2152	13/18670	0.00194491	0.0293754	0.024906	ITGB1BP1/EFNA5/RCC2/MELTF/DMTN/FBLN1	6	-2.44949
BP	GO:0045471	response to ethanol	26/2152	125/18670	0.00195409	0.0294413	0.0249619	GSTP1/HDAC2/BAK1/CDO1/CD14/DNMT3A/UGT1A1/G6PD/AACS/RGS19/ITPR2/CDK1/VCAM1/CRHBP/RGS2/DRD4/DBH/RPS4X/RPL10A/ADH6/ABAT/NQO1/CAT/BGLAP/PRKCE/ALAD	26	-0.784465
BP	GO:1903580	positive regulation of ATP metabolic process	13/2152	47/18670	0.00196573	0.0295439	0.0250489	CCNB1/PFKFB4/TMSB4X/ENTPD5/TREM2/ENO1/GPD1/CDK1/PPARGC1A/BEND3/IGF1/PINK1/PFKFB1	13	-0.27735
BP	GO:0009135	purine nucleoside diphosphate metabolic process	28/2152	138/18670	0.0019805	0.0296204	0.0251137	GAPDH/ENTPD2/PFKFB4/PFKP/HK2/FBP1/PRKAG2/ENTPD5/ALDOA/AMPD3/PKLR/ENO1/GPD1/SIRT6/PPARGC1A/GCKR/ALDOB/OGDHL/PKM/PPARA/HKDC1/IGF1/PFKFB1/DHTKD1/NUDT18/ENO2/GCK/CARD11	28	0
BP	GO:0009179	purine ribonucleoside diphosphate metabolic process	28/2152	138/18670	0.0019805	0.0296204	0.0251137	GAPDH/ENTPD2/PFKFB4/PFKP/HK2/FBP1/PRKAG2/ENTPD5/ALDOA/AMPD3/PKLR/ENO1/GPD1/SIRT6/PPARGC1A/GCKR/ALDOB/OGDHL/PKM/PPARA/HKDC1/IGF1/PFKFB1/DHTKD1/NUDT18/ENO2/GCK/CARD11	28	0
BP	GO:1902903	regulation of supramolecular fiber organization	59/2152	352/18670	0.0019899	0.0296883	0.0251713	TMSB10/CAPG/ARHGEF2/PIK3R1/PRKCD/ARPC1B/CORO1A/ITGB1BP1/ARHGAP18/LIMK1/VASP/HDAC6/FCHSD1/MAPRE1/CRYAB/PFN1/TMSB4X/CCL26/RANGRF/VIL1/PYCARD/DBN1/CDC42EP2/SPIRE2/BIN1/CARMIL1/BAIAP2L2/CDC42EP1/CHADL/CLIP3/MYADM/C9orf72/WNT4/SLC9A1/PDXP/MKKS/WASF1/SPTBN2/IQGAP2/SH3BP1/NCK2/EML2/PRKCE/ARL2/S100A10/PSRC1/RPS3/DMTN/STMN1/ABI2/RHOBTB2/TRPV4/WASHC1/COTL1/PLEKHG2/BMERB1/FHOD1/STMN2/SH3PXD2B	59	-5.33775
BP	GO:0044783	G1 DNA damage checkpoint	16/2152	64/18670	0.00201753	0.0300274	0.0254588	GTSE1/GADD45A/ZNF385A/CCNB1/PRMT1/ARID3A/CNOT6/RPL26/CDK1/SOX4/MUC1/CNOT11/PCBP4/BTG2/BAX/SFN	16	-3.5
BP	GO:0046890	regulation of lipid biosynthetic process	37/2152	198/18670	0.0020227	0.0300313	0.0254621	PDGFA/NSMAF/GPAM/SMPD2/ABCG1/ACACB/PRKCD/THRSP/LPCAT1/ELOVL6/ATP1A1/APOA5/HMGCS1/RGN/FABP5/CAPN2/TSPO/POR/PRKAG2/SEC14L2/FGFR4/ZP3/PPARGC1A/WNT4/SC5D/INSIG1/PDK4/RACK1/ABHD6/GPLD1/HSD17B13/ACADL/CYP7A1/SPHK1/RAB38/AVPR1A/DGAT2	37	0.821995
BP	GO:0006767	water-soluble vitamin metabolic process	20/2152	88/18670	0.00209242	0.0309911	0.0262759	MTHFD1/CYB5A/ALDH1L1/CD320/SLC52A2/RGN/MTHFD1L/ABCC1/KMO/HAAO/MTHFS/SLC2A1/PDXP/BTD/TCN1/MMUT/PNPO/SHMT1/AOX1/MTHFD2	20	1.34164
BP	GO:0019674	NAD metabolic process	18/2152	76/18670	0.00210802	0.03104	0.0263174	GAPDH/ACMSD/NUDT17/PFKP/HK2/ASPDH/ALDOA/PKLR/ENO1/GPD1/KMO/HAAO/GPD2/ALDOB/PKM/GPD1L/ENO2/GCK	18	-0.471405
BP	GO:0061045	negative regulation of wound healing	18/2152	76/18670	0.00210802	0.03104	0.0263174	PDGFA/EPPK1/PRKCD/F11/ANXA2/SERPING1/KNG1/PLG/SERPINE2/CPB2/PLAUR/TSPAN8/WNT4/F12/ABAT/ANXA2P2/KLKB1/HRG	18	0
BP	GO:1905954	positive regulation of lipid localization	19/2152	82/18670	0.00211094	0.03104	0.0263174	ABCG1/ACACB/PRKCD/PLTP/ANXA2/HILPDA/PON1/CYP4F2/APOC4/ABCB4/P2RX4/ANXA2P2/MIF/FITM1/IKBKE/SCP2/SPP1/LIPG/CYP4A11	19	-0.229416
BP	GO:0033048	negative regulation of mitotic sister chromatid segregation	12/2152	42/18670	0.00214437	0.031456	0.02667	CDC20/PTTG1/CDT1/NDC80/TTK/CCNB1/PLK1/TRIP13/BUB1/CENPF/BUB1B/AURKB	12	-3.4641
BP	GO:0097305	response to alcohol	42/2152	233/18670	0.00215853	0.0315715	0.026768	GSTP1/HDAC2/P2RY6/BAK1/HMGCS1/CDO1/CD14/DNMT3A/UGT1A1/G6PD/AACS/EFNA5/RGS19/GRAMD1B/TGFB1/ITPR2/CDK1/VCAM1/ADCY1/CRHBP/RGS2/DRD4/DBH/RPS4X/GRAMD1A/RPL10A/KLF9/ADH6/ABAT/NQO1/GPLD1/CYBA/CAT/BGLAP/TNFSF4/PRKCE/ALAD/CYP7A1/AVPR1A/OSBPL7/BLM/RAD51	42	-1.23443
BP	GO:0071320	cellular response to cAMP	14/2152	53/18670	0.00216257	0.0315715	0.026768	PCK1/AQP8/CPS1/ITPR2/SRD5A1/GPD1/RAPGEF2/AQP9/ASS1/CRHBP/KCNQ1/PTAFR/DMTN/EZR	14	1.60357
BP	GO:0031334	positive regulation of protein complex assembly	47/2152	268/18670	0.00218608	0.0318386	0.0269945	ERCC1/CDT1/ARPC1B/CORO1A/VASP/HDAC6/HNF1B/FCHSD1/MAPRE1/PFN1/CCL26/BMF/VIL1/CNOT6/MMP1/PYCARD/CDC42EP2/TPPP3/TGFB1/SPIRE2/BIN1/CARMIL1/CLTRN/BAIAP2L2/CDC42EP1/SRC/ASAP1/PMAIP1/CDH17/TTBK1/RACK1/WASF1/IQGAP2/BAX/FSCN1/NCK2/PRKCE/TPPP2/ARL2/SYK/PINK1/PSRC1/RPS3/ESR1/ABI2/RHOBTB2/WASHC1	47	-4.52181
BP	GO:0051195	negative regulation of cofactor metabolic process	8/2152	22/18670	0.00221373	0.0320127	0.0271421	HDAC6/HP/MT3/FBP1/SIRT6/PPARGC1A/PPARA/PFKFB1	8	1.41421
BP	GO:1901798	positive regulation of signal transduction by p53 class mediator	8/2152	22/18670	0.00221373	0.0320127	0.0271421	ZNF385A/RPL23/RPL26/MSX1/PMAIP1/SPRED1/EEF1E1/RPS7	8	-2.82843
BP	GO:1904666	regulation of ubiquitin protein ligase activity	8/2152	22/18670	0.00221373	0.0320127	0.0271421	CDC20/UBE2S/RPL23/PLK1/RPL5/CDC14B/UBE2C/RPS7	8	-2.12132
BP	GO:1902100	negative regulation of metaphase/anaphase transition of cell cycle	11/2152	37/18670	0.00229397	0.0330949	0.0280596	CDC20/CDT1/NDC80/TTK/CCNB1/PLK1/TRIP13/BUB1/CENPF/BUB1B/AURKB	11	-3.31662
BP	GO:0045834	positive regulation of lipid metabolic process	29/2152	146/18670	0.00232716	0.0333609	0.0282851	NSMAF/SMPD2/ABCG1/PRKCD/IRS1/AADAC/APOA5/RGN/CAPN2/POR/MLYCD/TGFB1/ZP3/SRC/PPARGC1A/WNT4/FGF21/PPARA/RACK1/ABHD6/GPLD1/HSD17B13/PRKCE/FGFR3/CYP7A1/RAB38/AVPR1A/ANGPTL3/DGAT2	29	0.928477
BP	GO:2000241	regulation of reproductive process	29/2152	146/18670	0.00232716	0.0333609	0.0282851	SYDE1/HDAC2/CDC20/PPP2R1A/WNT5A/LIF/LFNG/TTK/SOX9/CDC25A/CDC25B/TRIP13/MSX1/ZP3/ADA/SRC/OXTR/AR/WNT4/PHLDA2/LHFPL2/PAEP/TIMP1/IGF1/CACNA1H/SPINK1/PTAFR/ESR1/AGO2	29	-3.8996
BP	GO:0001894	tissue homeostasis	41/2152	227/18670	0.00232877	0.0333609	0.0282851	ACTG1/AZGP1/RDH12/ZG16B/TFF3/CORO1A/HSPB1/LPCAT1/HOMER1/RAB3D/VSIG1/SOX9/CTSK/CIB2/INAVA/PROM1/NCDN/P2RX4/SRC/TFF1/USH1C/TMEM119/ADAM8/STK39/PDK4/MKKS/ADRB2/BAX/PBLD/CDH23/CHMP4B/BGLAP/RAC2/GNAS/SCX/MUC13/SYK/TFF2/OPRPN/PIWIL4/SPP1	41	-4.52904
BP	GO:0042770	signal transduction in response to DNA damage	27/2152	133/18670	0.00233913	0.0334309	0.0283445	GTSE1/NDRG1/GADD45A/ZNF385A/CCNB1/PRMT1/ARID3A/CNOT6/RPL26/BATF/PLK1/MSX1/CDK1/SOX4/CHEK1/CDC14B/MUC1/CNOT11/PCBP4/BTG2/PMAIP1/SPRED1/BAX/EEF1E1/MIF/SFN/FOXM1	27	-4.42635
BP	GO:0051952	regulation of amine transport	21/2152	95/18670	0.00235943	0.0336425	0.0285239	SYT8/STX1A/KCNB1/DTNBP1/ACE2/KMO/OXTR/GDNF/RGS2/DRD4/STK39/ABAT/ARG1/SYT13/ADRA2C/SNCG/PINK1/SYT7/AVPR1A/CHRNA4/SLC6A1	21	0.218218
BP	GO:0006730	one-carbon metabolic process	9/2152	27/18670	0.00237855	0.0337577	0.0286216	MTHFD1/MAT1A/ALDH1L1/MTHFD1L/MTHFS/GNMT/SFXN3/SHMT1/MTHFD2	9	1
BP	GO:0015721	bile acid and bile salt transport	9/2152	27/18670	0.00237855	0.0337577	0.0286216	SLCO1B1/SLC10A1/ABCB11/SLCO2B1/STARD5/AQP9/SLC51A/SLCO1B3/SLC27A5	9	3
BP	GO:0009069	serine family amino acid metabolic process	13/2152	48/18670	0.00241599	0.0342098	0.0290049	GLYAT/MTHFD1/SDS/BAAT/AGXT/CDO1/DAO/CSAD/CBS/GGT1/CTH/SHMT1/AGXT2	13	3.05085
BP	GO:0030168	platelet activation	30/2152	153/18670	0.00243079	0.0342606	0.0290479	PDGFA/MERTK/VAV1/F8/ACTG1/PIK3R1/ITPR3/PRKCD/ENTPD2/HSPB1/MYL9/ITPR2/ARRB1/SRC/CLIC1/SERPINE2/HBB/DGKA/GNA15/YWHAZ/TYRO3/ABAT/FCER1G/PRKCE/GNAS/ADRA2C/SYK/DMTN/HRG/SAA1	30	-2.19089
BP	GO:0045807	positive regulation of endocytosis	30/2152	153/18670	0.00243079	0.0342606	0.0290479	ITGA2/MERTK/CD151/MFGE8/VPS28/WNT5A/CD63/DNM1/APOA5/CD14/IL2RG/ANXA2/MBL2/PYCARD/DAB2/IL15RA/ARRB1/TREM2/PPT1/CLIP3/GPC3/TFR2/RAB31/ANXA2P2/SIRPG/SELE/CYBA/FCER1G/ABR/SYK	30	-2.92119
BP	GO:0046879	hormone secretion	53/2152	312/18670	0.00244278	0.0342606	0.0290479	NMB/NIBAN2/SLC2A2/STX1A/KCNB1/ITPR3/GLUL/RAB11FIP5/IRS1/LIF/REN/FAM3B/TRPM4/PDX1/TBX3/VAMP8/HNF1B/AACS/EFNA5/ITPR2/SRI/ARRB1/CLTRN/SOX4/RAPGEF4/KCNJ11/SLC2A1/TFR2/CRHBP/SLC9B2/SELENOM/ILDR1/SSTR5/ABAT/SNAP25/SLC25A6/GPLD1/SYBU/INHA/C1QTNF12/PRKCE/GNAS/ADRA2C/ARL2/HADH/MYRIP/SYT7/TRPV4/PHPT1/SPP1/CDK16/ANO1/GCK	53	-1.51097
BP	GO:0042440	pigment metabolic process	17/2152	71/18670	0.00244509	0.0342606	0.0290479	MTHFD1/HPX/WNT5A/UGT1A1/MTHFD1L/TSPO/ALAS1/UGT1A9/ADA/PPARGC1A/RAPGEF2/UGT1A4/OCA2/BLVRA/GIPC1/SHMT1/ALAD	17	1.21268
BP	GO:0006970	response to osmotic stress	19/2152	83/18670	0.00244758	0.0342606	0.0290479	ITGA2/ARHGEF2/SLC12A2/TSPO/PKN1/RELB/KMO/EFHD1/AQP9/SLC2A1/EPO/MYLK/PAPPA2/STK39/BAX/SORD/YBX3/TRPV4/MAPK13	19	-1.60591
BP	GO:0009185	ribonucleoside diphosphate metabolic process	28/2152	140/18670	0.00246881	0.0344788	0.029233	GAPDH/ENTPD2/PFKFB4/PFKP/HK2/FBP1/PRKAG2/ENTPD5/ALDOA/AMPD3/PKLR/ENO1/GPD1/SIRT6/PPARGC1A/GCKR/ALDOB/OGDHL/PKM/PPARA/HKDC1/IGF1/PFKFB1/DHTKD1/NUDT18/ENO2/GCK/CARD11	28	0
BP	GO:0090068	positive regulation of cell cycle process	51/2152	298/18670	0.00248656	0.0345146	0.0292633	GTSE1/RHNO1/CDC6/CDCA5/CDT1/NDC80/SMARCD3/TGFA/ECT2/GADD45A/ZNF385A/WNT5A/CCNB1/CDC25A/PRMT1/ARID3A/CDC25B/AIF1/CYP1A1/RPL23/CNOT6/RPL26/TGFB1/MSX1/CDK1/GPSM2/SOX4/CSPP1/CDC14B/MUC1/CDC45/CNOT11/RCC2/PCBP4/MTA3/WNT4/UBE2C/BTG2/SSTR5/NPM1/DDX11/EZH2/BAX/IGF1/GIPC1/PRKCE/AURKB/DLGAP5/SPHK1/SFN/KIF23	51	-5.46109
BP	GO:0006364	rRNA processing	39/2152	214/18670	0.0024883	0.0345146	0.0292633	RPS6/RRP7BP/RPP25/FBLL1/RPS9/RCL1/EXOSC4/RPS27/EXOSC5/RPL7A/SNU13/RPS8/RPS24/RPS21/RPL27/NOP56/RPL26/NPM3/RPL7/RPL5/FBL/RPS14/RPL35/RPS28/RPS17/ISG20/RPL14/RPL10A/RPS19/DCAF13/EMG1/RPS15/RPL35A/RPS16/RPS7/PES1/BOP1/RPS2/NOP53	39	-5.92474
BP	GO:0015893	drug transport	39/2152	214/18670	0.0024883	0.0345146	0.0292633	SLC16A12/SYT8/SLC31A1/SLC25A30/DTNBP1/SLC38A5/SLC1A1/CD320/SLC52A2/SLC4A11/ABCC1/SLC6A8/MFSD10/SLC25A42/NR1I2/HBB/SLC25A15/NFKBIE/SLC25A25/GDNF/SLC7A10/SLC47A1/RGS2/DRD4/SLC1A2/TCN1/ABAT/SLC7A1/SLC22A1/SLC13A5/ARG1/SLC25A6/SYT13/SLC17A3/SNCG/PINK1/SYT7/CHRNA4/SLC1A5	39	0.160128
BP	GO:0032355	response to estradiol	27/2152	134/18670	0.00261466	0.035948	0.0304786	GSTP1/ITGA2/CYP1A2/ARNT2/ARPC1B/DNMT3A/UGT1A1/AREG/CRYAB/HSF1/TGFB1/SRD5A1/GGT1/OXTR/PPARGC1A/KCNJ11/ASS1/CRHBP/SSTR2/ZNF703/EZH2/NQO1/CAT/SSTR1/ESR1/KIF18A/SLC6A1	27	-1.34715
BP	GO:0007091	metaphase/anaphase transition of mitotic cell cycle	14/2152	54/18670	0.00261514	0.035948	0.0304786	CDC20/CDC6/CDT1/NDC80/TTK/CCNB1/PLK1/TRIP13/BUB1/CENPF/BUB1B/TACC3/AURKB/DLGAP5	14	-3.74166
BP	GO:0009066	aspartate family amino acid metabolic process	14/2152	54/18670	0.00261514	0.035948	0.0304786	MTHFD1/MAT1A/GCDH/SDS/ASPA/PIPOX/BHMT2/BHMT/ASNS/GNMT/AADAT/ASS1/ASRGL1/AASS	14	2.67261
BP	GO:0050994	regulation of lipid catabolic process	14/2152	54/18670	0.00261514	0.035948	0.0304786	ACACB/PRKCD/IRS1/AADAC/APOA5/PDE3B/SORL1/MLYCD/ETFBKMT/FGF21/PPARA/GPLD1/PRKCE/ANGPTL3	14	3.20713
BP	GO:0009163	nucleoside biosynthetic process	12/2152	43/18670	0.00266741	0.0365023	0.0309486	UPP2/IMPDH1/UCK2/NME1/PRTFDC1/NME2/NME2P1/ADA/IMPDH2/UPP1/DHODH/DTYMK	12	-2.3094
BP	GO:0060612	adipose tissue development	12/2152	43/18670	0.00266741	0.0365023	0.0309486	ARID5B/AMER1/TRPM4/ACAT1/AACS/SORL1/DYRK1B/PPARGC1A/SLC25A25/SELENOM/DGAT2/SH3PXD2B	12	0
BP	GO:0042632	cholesterol homeostasis	21/2152	96/18670	0.0026988	0.0368495	0.0312429	MYLIP/ABCG1/ACSM3/APOA5/LCAT/GRAMD1B/FGFR4/ACSM1/CD24/ABCG5/INSIG1/CYP39A1/MTTP/CYP7A1/RALY/ANGPTL3/LIPG/ABCG8/DGAT2/RORA/EPHX2	21	1.96396
BP	GO:0006096	glycolytic process	24/2152	115/18670	0.00272342	0.0371029	0.0314578	GAPDH/PFKFB4/PFKP/HK2/FBP1/PRKAG2/ENTPD5/ALDOA/PKLR/ENO1/GPD1/SIRT6/PPARGC1A/GCKR/ALDOB/OGDHL/PKM/PPARA/HKDC1/IGF1/PFKFB1/DHTKD1/ENO2/GCK	24	0.816497
BP	GO:0001843	neural tube closure	20/2152	90/18670	0.00277232	0.0376851	0.0319514	MTHFD1/FZD2/ST14/WNT5A/TEAD2/VASP/MTHFD1L/PFN1/CTHRC1/SPINT1/TGFB1/CC2D2A/VANGL2/FZD1/PTK7/IFT57/RPS7/DEAF1/TRIM71/SPINT2	20	-3.57771
BP	GO:0031345	negative regulation of cell projection organization	35/2152	188/18670	0.00280214	0.0380059	0.0322234	ARHGAP4/SEMA4A/HDAC2/LGALS1/MYLIP/CRMP1/VIM/DAB1/PRKCD/WNT5A/MT3/DGUOK/ITM2C/RAP1GAP2/SEMA6A/STX1B/NFATC4/RAPGEF2/DKK1/INPP5F/ASAP1/ARHGAP44/PLXNA3/PTPRS/SEMA4D/THY1/LINGO1/SEMA4F/TRPV4/RAP1GAP/SPP1/HRG/TBC1D30/PLXNB3/STMN2	35	-4.22577
BP	GO:0046889	positive regulation of lipid biosynthetic process	19/2152	84/18670	0.00282812	0.0382734	0.0324502	NSMAF/SMPD2/ABCG1/PRKCD/APOA5/RGN/CAPN2/POR/ZP3/PPARGC1A/WNT4/RACK1/ABHD6/GPLD1/HSD17B13/CYP7A1/RAB38/AVPR1A/DGAT2	19	0.229416
BP	GO:0032024	positive regulation of insulin secretion	17/2152	72/18670	0.00286377	0.0386704	0.0327868	GLUL/TRPM4/PDX1/AACS/SRI/ARRB1/CLTRN/SOX4/ABAT/GPLD1/SYBU/C1QTNF12/PRKCE/MYRIP/PHPT1/ANO1/GCK	17	0.242536
BP	GO:1905477	positive regulation of protein localization to membrane	25/2152	122/18670	0.00291504	0.039276	0.0333003	PIK3R1/KCNB1/MTCL1/ITGB1BP1/WNK3/AGR2/ARHGEF16/RANGRF/VIL1/STX3/BBC3/LGALS3/TGFB1/ANXA13/TREM2/CLIP3/KCNJ11/YWHAZ/PMAIP1/HRAS/RACK1/PRKCE/SFN/EZR/CNPY4	25	-3.4
BP	GO:0071229	cellular response to acid chemical	38/2152	209/18670	0.00292191	0.0392821	0.0333054	TESC/HDAC2/PCK1/NME1/P2RY6/IRS1/WNT5A/NME2/CCNB1/DNMT3A/SOX9/TEAD2/CAPN2/CPS1/CASTOR3/CPEB3/HSF1/NFATC4/ABCB4/ID3/COL16A1/SRC/PPARGC1A/PTK7/CYP26B1/ASS1/LAMTOR4/PDK4/CYBA/FZD7/NDUFA13/TNFSF4/PRKCE/SHMT1/PINK1/PTAFR/AVPR1A/DGAT2	38	-1.62221
BP	GO:0032091	negative regulation of protein binding	22/2152	103/18670	0.00296761	0.0395271	0.0335132	IFIT1/TLE5/CRMP1/PRKCD/DTNBP1/ITGB1BP1/NES/CFHR5/SORL1/DAB2/NFATC4/CSNK1E/DKK1/DDX11/TTBK1/GPSM1/PPARA/ADRB2/BAX/AURKB/LEF1/STMN1	22	-2.13201
BP	GO:0051983	regulation of chromosome segregation	22/2152	103/18670	0.00296761	0.0395271	0.0335132	CDC20/PTTG1/CDC6/CDCA5/CDT1/NDC80/ECT2/TTK/CCNB1/KIF2C/NEK2/PLK1/TRIP13/BUB1/RCC2/MKI67/DDX11/CENPF/BUB1B/TACC3/AURKB/DLGAP5	22	-4.69042
BP	GO:0009068	aspartate family amino acid catabolic process	8/2152	23/18670	0.00305529	0.0395271	0.0335132	MAT1A/GCDH/SDS/ASPA/PIPOX/AADAT/ASRGL1/AASS	8	2.12132
BP	GO:0019400	alditol metabolic process	8/2152	23/18670	0.00305529	0.0395271	0.0335132	TKFC/PCK1/PCK2/GPD2/MOGAT2/SORD/ANGPTL3/DGAT2	8	2.12132
BP	GO:0032373	positive regulation of sterol transport	8/2152	23/18670	0.00305529	0.0395271	0.0335132	ABCG1/PLTP/ANXA2/PON1/ABCB4/ANXA2P2/SCP2/LIPG	8	0
BP	GO:0032376	positive regulation of cholesterol transport	8/2152	23/18670	0.00305529	0.0395271	0.0335132	ABCG1/PLTP/ANXA2/PON1/ABCB4/ANXA2P2/SCP2/LIPG	8	0
BP	GO:2000050	regulation of non-canonical Wnt signaling pathway	8/2152	23/18670	0.00305529	0.0395271	0.0335132	WNT5A/MLLT3/PLEKHA4/DAB2/CSNK1E/GPC3/DKK1/DAAM2	8	-1.41421
BP	GO:0006757	ATP generation from ADP	24/2152	116/18670	0.00306678	0.0395271	0.0335132	GAPDH/PFKFB4/PFKP/HK2/FBP1/PRKAG2/ENTPD5/ALDOA/PKLR/ENO1/GPD1/SIRT6/PPARGC1A/GCKR/ALDOB/OGDHL/PKM/PPARA/HKDC1/IGF1/PFKFB1/DHTKD1/ENO2/GCK	24	0.816497
BP	GO:0006268	DNA unwinding involved in DNA replication	6/2152	14/18670	0.00307373	0.0395271	0.0335132	HMGA1/RECQL4/MCM4/MCM7/BLM/RAD51	6	-2.44949
BP	GO:0010248	establishment or maintenance of transmembrane electrochemical gradient	6/2152	14/18670	0.00307373	0.0395271	0.0335132	BAK1/ATP1A1/FXYD2/ATP1B3/SLC22A1/BAX	6	-1.63299
BP	GO:0050667	homocysteine metabolic process	6/2152	14/18670	0.00307373	0.0395271	0.0335132	BLMH/CPS1/CBS/BHMT/MMUT/CTH	6	1.63299
BP	GO:0051917	regulation of fibrinolysis	6/2152	14/18670	0.00307373	0.0395271	0.0335132	F11/PLG/CPB2/F12/KLKB1/HRG	6	2.44949
BP	GO:0035774	positive regulation of insulin secretion involved in cellular response to glucose stimulus	10/2152	33/18670	0.00307487	0.0395271	0.0335132	TRPM4/PDX1/SRI/ARRB1/CLTRN/GPLD1/SYBU/C1QTNF12/PHPT1/ANO1	10	-0.632456
BP	GO:0036314	response to sterol	10/2152	33/18670	0.00307487	0.0395271	0.0335132	HMGCS1/AACS/GRAMD1B/TGFB1/GRAMD1A/INSIG1/GPLD1/CYP7A1/OSBPL7/RORA	10	0
BP	GO:0060603	mammary gland duct morphogenesis	10/2152	33/18670	0.00307487	0.0395271	0.0335132	WNT5A/TBX3/AREG/TGFB1/DDR1/SRC/AR/WNT4/ETV5/ESR1	10	-0.632456
BP	GO:0010771	negative regulation of cell morphogenesis involved in differentiation	21/2152	97/18670	0.0030783	0.0395271	0.0335132	ARHGAP4/SEMA4A/DAB1/ITGB1BP1/WNT5A/MT3/EFNA5/SEMA6A/NFATC4/RAPGEF2/RCC2/MELTF/PLXNA3/PTPRS/SEMA4D/THY1/LINGO1/DMTN/SEMA4F/FBLN1/SPP1	21	-3.27327
BP	GO:0055092	sterol homeostasis	21/2152	97/18670	0.0030783	0.0395271	0.0335132	MYLIP/ABCG1/ACSM3/APOA5/LCAT/GRAMD1B/FGFR4/ACSM1/CD24/ABCG5/INSIG1/CYP39A1/MTTP/CYP7A1/RALY/ANGPTL3/LIPG/ABCG8/DGAT2/RORA/EPHX2	21	1.96396
BP	GO:0006569	tryptophan catabolic process	5/2152	10/18670	0.00309522	0.0395271	0.0335132	ACMSD/KMO/HAAO/TDO2/AADAT	5	2.23607
BP	GO:0006570	tyrosine metabolic process	5/2152	10/18670	0.00309522	0.0395271	0.0335132	IYD/PAH/TAT/HPD/GSTZ1	5	2.23607
BP	GO:0006971	hypotonic response	5/2152	10/18670	0.00309522	0.0395271	0.0335132	ITGA2/TSPO/MYLK/STK39/TRPV4	5	-1.34164
BP	GO:0035999	tetrahydrofolate interconversion	5/2152	10/18670	0.00309522	0.0395271	0.0335132	MTHFD1/MTHFD1L/MTHFS/SHMT1/MTHFD2	5	0.447214
BP	GO:0042436	indole-containing compound catabolic process	5/2152	10/18670	0.00309522	0.0395271	0.0335132	ACMSD/KMO/HAAO/TDO2/AADAT	5	2.23607
BP	GO:0046218	indolalkylamine catabolic process	5/2152	10/18670	0.00309522	0.0395271	0.0335132	ACMSD/KMO/HAAO/TDO2/AADAT	5	2.23607
BP	GO:0052646	alditol phosphate metabolic process	5/2152	10/18670	0.00309522	0.0395271	0.0335132	GPAM/GPD1/GPD2/GPD1L/ABHD6	5	0.447214
BP	GO:0001655	urogenital system development	55/2152	330/18670	0.00313053	0.0398947	0.0338249	PDGFA/MPV17/EPHB3/EPCAM/SIX2/ITGB4/LZTS2/ARID5B/WNT5A/LIF/REN/AMER1/RGN/SOX9/HNF1B/ACAT1/BASP1/GDF11/PROM1/MMP9/TGFB1/SRD5A1/SOX4/MME/VANGL2/ID3/NFIA/AR/FRAS1/CYP26B1/WNT4/GPC3/GDNF/ASS1/CYP26A1/CD24/PGF/HOXB7/JAG1/GCNT3/ENPEP/CENPF/BAX/FOXJ1/CAT/STAT1/NLE1/ZBTB16/JMJD6/ESR1/GLIS2/KLF15/CEP55/CDKN1C/PRKX	55	-2.83164
BP	GO:0006760	folic acid-containing compound metabolic process	9/2152	28/18670	0.00315145	0.0399946	0.0339096	MTHFD1/ALDH1L1/PIPOX/ATIC/MTHFD1L/FOLH1/MTHFS/SHMT1/MTHFD2	9	1
BP	GO:0033137	negative regulation of peptidyl-serine phosphorylation	9/2152	28/18670	0.00315145	0.0399946	0.0339096	DMD/BAK1/DKK1/INPP5F/RACK1/GPD1L/BAX/NCK2/DMTN	9	-2.33333
BP	GO:0051100	negative regulation of binding	32/2152	169/18670	0.00316181	0.040043	0.0339506	HDAC2/IFIT1/TLE5/CRMP1/PRKCD/DTNBP1/ITGB1BP1/NES/TMSB4X/CFHR5/NEK2/SORL1/DAB2/MSX1/NFATC4/SRI/CPNE1/ID3/CSNK1E/C9orf72/DKK1/DDX11/TTBK1/HEY1/GPSM1/PPARA/ADRB2/BAX/AURKB/MDFI/LEF1/STMN1	32	-3.18198
BP	GO:0060606	tube closure	20/2152	91/18670	0.00317633	0.0401439	0.0340361	MTHFD1/FZD2/ST14/WNT5A/TEAD2/VASP/MTHFD1L/PFN1/CTHRC1/SPINT1/TGFB1/CC2D2A/VANGL2/FZD1/PTK7/IFT57/RPS7/DEAF1/TRIM71/SPINT2	20	-3.57771
BP	GO:0009116	nucleoside metabolic process	25/2152	123/18670	0.00326703	0.041205	0.0349358	UPP2/GPHN/DPYS/IMPDH1/UCK2/NME1/PRTFDC1/NME2/ATIC/DGUOK/NME2P1/AMPD3/APOBEC3D/ADA/IMPDH2/GNMT/NT5C/UPP1/NT5C3A/APOBEC3C/UPB1/DHODH/NUDT18/DTYMK/CARD11	25	-2.6
BP	GO:0006195	purine nucleotide catabolic process	12/2152	44/18670	0.00328948	0.0412332	0.0349596	NUDT1/ACAT1/MLYCD/XDH/AMPD3/PDE7A/ITPA/ADA/NT5C/PDE9A/PDE4A/NUDT18	12	-1.73205
BP	GO:0033046	negative regulation of sister chromatid segregation	12/2152	44/18670	0.00328948	0.0412332	0.0349596	CDC20/PTTG1/CDT1/NDC80/TTK/CCNB1/PLK1/TRIP13/BUB1/CENPF/BUB1B/AURKB	12	-3.4641
BP	GO:0035850	epithelial cell differentiation involved in kidney development	12/2152	44/18670	0.00328948	0.0412332	0.0349596	SIX2/LIF/BASP1/PROM1/MMP9/GDNF/CD24/JAG1/FOXJ1/STAT1/KLF15/PRKX	12	-2.3094
BP	GO:0045787	positive regulation of cell cycle	63/2152	389/18670	0.00330049	0.0412865	0.0350049	GTSE1/RHNO1/CDC6/MEIS2/CDCA5/CDT1/NDC80/SMARCD3/TGFA/ECT2/GADD45A/ZNF385A/WNT5A/LFNG/CCNB1/CDC25A/PRMT1/ARID3A/TBX3/CDC25B/AIF1/CYP1A1/RPL23/CNOT6/RPL26/HSF1/TGFB1/MSX1/CDK1/GPSM2/SOX4/CSPP1/CHEK1/CDC14B/MUC1/SRC/CDC45/CNOT11/CKS2/RCC2/ASNS/PCBP4/MTA3/WNT4/UBE2C/BTG2/SSTR5/NPM1/DDX11/ASCL1/EZH2/BAX/MIF/IGF1/GIPC1/PRKCE/AURKB/PSRC1/DLGAP5/SPHK1/SFN/USP2/KIF23	63	-5.66947
BP	GO:0030879	mammary gland development	28/2152	143/18670	0.00339204	0.0423451	0.0359024	ITGA2/NME1/WNT5A/CDO1/SOX9/TBX3/HK2/AREG/XDH/TGFB1/MSX1/DDR1/ELF3/SRC/OXTR/AR/WNT4/ETV5/ZNF703/TBX2/BAX/ARG1/HOXA5/DEAF1/LEF1/DHODH/ESR1/SERPINC1	28	-1.88982
BP	GO:0007051	spindle organization	32/2152	170/18670	0.00347459	0.0432873	0.0367012	CDC20/NDC80/WDR62/LZTS2/NUF2/PPP2R1A/BIRC5/TTK/TPX2/CCNB1/SAC3D1/MAPRE1/NEK2/PLK1/GPSM2/CENPW/CHD3/KIFC1/MISP/CHMP4C/KIF11/CHMP4B/TACC3/AURKB/BORA/PSRC1/RPS3/SPC25/STMN1/MYBL2/EZR/KIF23	32	-5.65685
BP	GO:0016331	morphogenesis of embryonic epithelium	29/2152	150/18670	0.00351921	0.0436654	0.0370218	MTHFD1/FZD2/ST14/WNT5A/SOX9/TEAD2/VASP/PDX1/HNF1B/MTHFD1L/IFT52/PFN1/CTHRC1/JAG2/SPINT1/TGFB1/SOX4/CC2D2A/VANGL2/FZD1/AR/PTK7/WNT4/GDNF/IFT57/RPS7/DEAF1/TRIM71/SPINT2	29	-3.8996
BP	GO:0072525	pyridine-containing compound biosynthetic process	29/2152	150/18670	0.00351921	0.0436654	0.0370218	GAPDH/ACMSD/PFKFB4/PFKP/HK2/ASPDH/FBP1/PRKAG2/ENTPD5/ALDOA/PKLR/ENO1/GPD1/KMO/SIRT6/HAAO/PPARGC1A/GCKR/ALDOB/OGDHL/PKM/PPARA/HKDC1/IGF1/PNPO/PFKFB1/DHTKD1/ENO2/GCK	29	1.67126
BP	GO:0034656	nucleobase-containing small molecule catabolic process	13/2152	50/18670	0.00357028	0.04412	0.0374073	UPP2/DPYS/NUDT1/ENTPD2/ENTPD5/APOBEC3D/ADA/NT5C/UPP1/NT5C3A/APOBEC3C/UPB1/NUDT18	13	-1.38675
BP	GO:0042398	cellular modified amino acid biosynthetic process	13/2152	50/18670	0.00357028	0.04412	0.0374073	CKB/HAGH/MTHFD1/ALDH9A1/ATIC/MTHFD1L/GATM/MTHFS/GGT1/BBOX1/SHMT1/PTDSS2/ACADM	13	0.83205
BP	GO:0007162	negative regulation of cell adhesion	49/2152	289/18670	0.00360681	0.0444816	0.0377138	LGALS1/EPCAM/LGALS9/PIK3R1/DAB1/PRKCD/ITGB1BP1/TNFRSF21/PLXND1/FXYD5/PDE3B/EFNA5/CTLA4/SEMA6A/LGALS3/TGFB1/KNG1/MDK/MUC1/JAK3/SRC/PLG/SERPINE2/RCC2/MYADM/PLXNA1/ASS1/MMP14/MELTF/ZNF703/JAG1/PLXNA3/ABAT/PPARA/TNFAIP8L2/SEMA4D/ARG1/FOXJ1/FZD7/B4GALNT2/TNFSF4/NFKBID/DMTN/TRPV4/FBLN1/SPINT2/HRG/PELI1/PLXNB3	49	-4.14286
BP	GO:0008207	C21-steroid hormone metabolic process	11/2152	39/18670	0.00362227	0.0444928	0.0377234	CYP11A1/TSPO/AFP/SRD5A1/AKR1D1/PPARGC1A/WNT4/CYP17A1/STARD3NL/CACNA1H/FDX2	11	-0.301511
BP	GO:0033574	response to testosterone	11/2152	39/18670	0.00362227	0.0444928	0.0377234	NME1/AACS/TSPO/HSF1/SRD5A1/AR/KCNJ11/EPO/CA9/BGLAP/SPP1	11	-2.11058
BP	GO:0110053	regulation of actin filament organization	45/2152	261/18670	0.00372864	0.0457076	0.0387533	TMSB10/CAPG/PIK3R1/PRKCD/ARPC1B/CORO1A/ITGB1BP1/ARHGAP18/LIMK1/VASP/FCHSD1/PFN1/TMSB4X/CCL26/VIL1/PYCARD/DBN1/CDC42EP2/SPIRE2/BIN1/CARMIL1/BAIAP2L2/CDC42EP1/MYADM/C9orf72/WNT4/SLC9A1/PDXP/MKKS/WASF1/SPTBN2/IQGAP2/SH3BP1/NCK2/PRKCE/S100A10/DMTN/STMN1/ABI2/RHOBTB2/WASHC1/COTL1/PLEKHG2/FHOD1/SH3PXD2B	45	-4.91935
BP	GO:0009435	NAD biosynthetic process	14/2152	56/18670	0.00375433	0.0457474	0.0387871	GAPDH/ACMSD/PFKP/HK2/ASPDH/ALDOA/PKLR/ENO1/KMO/HAAO/ALDOB/PKM/ENO2/GCK	14	0
BP	GO:0044784	metaphase/anaphase transition of cell cycle	14/2152	56/18670	0.00375433	0.0457474	0.0387871	CDC20/CDC6/CDT1/NDC80/TTK/CCNB1/PLK1/TRIP13/BUB1/CENPF/BUB1B/TACC3/AURKB/DLGAP5	14	-3.74166
BP	GO:0060688	regulation of morphogenesis of a branching structure	14/2152	56/18670	0.00375433	0.0457474	0.0387871	PDGFA/SIX2/WNT5A/SOX9/HNF1B/TGFB1/MDK/SIRT6/AR/GDNF/PGF/HOXB7/ETV5/ESR1	14	-1.60357
BP	GO:0001841	neural tube formation	22/2152	105/18670	0.00380156	0.0462032	0.0391735	MTHFD1/FZD2/ST14/WNT5A/TEAD2/VASP/MTHFD1L/IFT52/PFN1/CTHRC1/SPINT1/TGFB1/SOX4/CC2D2A/VANGL2/FZD1/PTK7/IFT57/RPS7/DEAF1/TRIM71/SPINT2	22	-3.83761
BP	GO:0007096	regulation of exit from mitosis	7/2152	19/18670	0.00383704	0.0462032	0.0391735	ANLN/CDCA5/PPP1R9B/TGFB1/CDC14B/UBE2C/CDKN1C	7	-1.88982
BP	GO:0033189	response to vitamin A	7/2152	19/18670	0.00383704	0.0462032	0.0391735	DNMT3A/CYP1A1/CYP26B1/EPO/CYP26A1/ARG1/CAT	7	0.377964
BP	GO:0045063	T-helper 1 cell differentiation	7/2152	19/18670	0.00383704	0.0462032	0.0391735	SEMA4A/RIPK2/RELB/JAK3/TNFSF4/IL27/LEF1	7	-1.88982
BP	GO:0060231	mesenchymal to epithelial transition	7/2152	19/18670	0.00383704	0.0462032	0.0391735	SIX2/LIF/BASP1/WNT4/GDNF/FZD7/STAT1	7	-1.88982
BP	GO:2000696	regulation of epithelial cell differentiation involved in kidney development	7/2152	19/18670	0.00383704	0.0462032	0.0391735	LIF/PROM1/MMP9/GDNF/CD24/STAT1/PRKX	7	-1.88982
BP	GO:0010676	positive regulation of cellular carbohydrate metabolic process	15/2152	62/18670	0.00385757	0.0462682	0.0392286	P2RY6/IRS1/RGN/SRC/PPARGC1A/KAT2B/PMAIP1/PPARA/GPLD1/IGF1/PRKCE/PTAFR/PFKFB1/DGAT2/GCK	15	1.80739
BP	GO:1905818	regulation of chromosome separation	15/2152	62/18670	0.00385757	0.0462682	0.0392286	CDC20/PTTG1/CDC6/CDT1/NDC80/TTK/CCNB1/PLK1/TRIP13/BUB1/CENPF/BUB1B/TACC3/AURKB/DLGAP5	15	-3.87298
BP	GO:0009164	nucleoside catabolic process	10/2152	34/18670	0.0039132	0.0467521	0.0396389	UPP2/DPYS/APOBEC3D/ADA/NT5C/UPP1/NT5C3A/APOBEC3C/UPB1/NUDT18	10	-1.26491
BP	GO:0042558	pteridine-containing compound metabolic process	10/2152	34/18670	0.0039132	0.0467521	0.0396389	MTHFD1/ALDH1L1/PIPOX/ATIC/MTHFD1L/FOLH1/MTHFS/QDPR/SHMT1/MTHFD2	10	1.26491
BP	GO:0030838	positive regulation of actin filament polymerization	21/2152	99/18670	0.00397223	0.0473648	0.0401584	ARPC1B/CORO1A/VASP/FCHSD1/PFN1/CCL26/VIL1/PYCARD/CDC42EP2/SPIRE2/BIN1/CARMIL1/BAIAP2L2/CDC42EP1/WASF1/IQGAP2/NCK2/PRKCE/ABI2/RHOBTB2/WASHC1	21	-3.7097
BP	GO:0009199	ribonucleoside triphosphate metabolic process	56/2152	341/18670	0.00399189	0.047416	0.0402018	GPHN/GAPDH/IMPDH1/UCK2/NME1/NME2/CCNB1/PFKFB4/PFKP/HK2/UQCRH/TSPO/TMSB4X/NME2P1/FBP1/PRKAG2/ENTPD5/ALDOA/ATP5MC2/COX6B1/ATP5MC1/TGFB1/AMPD3/PKLR/TREM2/ENO1/GPD1/CDK1/ITPA/SIRT6/UQCRB/IMPDH2/NDUFB7/PPARGC1A/GCKR/SLC25A25/NDUFS6/ALDOB/OGDHL/PKM/ATP5F1EP2/PPARA/NDUFA3/BEND3/UQCC3/HKDC1/IGF1/NDUFA13/ATP5F1E/PINK1/PFKFB1/DHTKD1/NDUFB9/ENO2/GCK/OLA1	56	-2.93987
BP	GO:0044272	sulfur compound biosynthetic process	35/2152	192/18670	0.00399203	0.047416	0.0402018	GSTP1/HAGH/GSTA2/CHST11/MTHFD1/B3GNT3/MAT1A/ACACB/GCDH/ELOVL6/BHMT2/CDO1/CHST1/ACAT1/ELOVL7/SLC26A1/CSAD/ACSL1/MLYCD/CBS/PPT1/BHMT/GGT1/CHST12/CBR4/ACSL5/ACSS1/SCD5/PDK4/GSTZ1/SLC35D1/BCAN/CTH/ST3GAL6/PDP1	35	1.85934
BP	GO:0051985	negative regulation of chromosome segregation	12/2152	45/18670	0.00402363	0.0476987	0.0404415	CDC20/PTTG1/CDT1/NDC80/TTK/CCNB1/PLK1/TRIP13/BUB1/CENPF/BUB1B/AURKB	12	-3.4641
BP	GO:0006109	regulation of carbohydrate metabolic process	37/2152	206/18670	0.00405755	0.0479388	0.040645	ACACB/TFF3/P2RY6/KHK/IGFBP3/IRS1/PPP1R3D/RGN/PFKFB4/FBP1/PRKAG2/ENTPD5/MLYCD/TGFB1/GPD1/SIRT6/SRC/PPARGC1A/GCKR/GNMT/KAT2B/SOGA1/PHLDA2/PMAIP1/PPP1R3B/PDK4/PPARA/GCGR/GPLD1/IGF1/C1QTNF12/PRKCE/PTAFR/PFKFB1/DGAT2/GCK/RORA	37	1.80839
BP	GO:0042180	cellular ketone metabolic process	43/2152	248/18670	0.00405955	0.0479388	0.040645	COQ10A/CYP11A1/HAGH/SLC7A7/ACMSD/ADH4/ACACB/IRS1/APOA5/RGN/FABP5/PRKAG2/CYP2B6/AFP/CYP4F2/MLYCD/SRD5A2/FGFR4/SRD5A1/ETFBKMT/GPD1/KMO/BHMT/GPD2/PPARGC1A/TDO2/AADAT/WNT4/CBR4/CYP17A1/INSIG1/PDK4/PPARA/NQO1/GSTZ1/ALDH8A1/CACNA1H/PRKCE/ACADL/CYP7A1/PDP1/AVPR1A/DGAT2	43	3.81246
BP	GO:0010669	epithelial structure maintenance	9/2152	29/18670	0.00410912	0.0481649	0.0408367	TFF3/VSIG1/SOX9/INAVA/TFF1/PBLD/MUC13/TFF2/PIWIL4	9	-2.33333
BP	GO:0042219	cellular modified amino acid catabolic process	9/2152	29/18670	0.00410912	0.0481649	0.0408367	ALDH1L1/SARDH/PRODH/DMGDH/PCYOX1L/BHMT/MTHFS/GGT1/ACADL	9	1.66667
BP	GO:0001783	B cell apoptotic process	8/2152	24/18670	0.00412594	0.0481649	0.0408367	TNFRSF21/BAK1/PKN1/ADA/SLC39A10/BAX/MIF/AURKB	8	-2.82843
BP	GO:0042537	benzene-containing compound metabolic process	8/2152	24/18670	0.00412594	0.0481649	0.0408367	UGT1A1/KMO/HAAO/ACSM1/TDO2/AADAT/ALDH8A1/ACAA1	8	2.82843
BP	GO:0046135	pyrimidine nucleoside catabolic process	8/2152	24/18670	0.00412594	0.0481649	0.0408367	UPP2/DPYS/APOBEC3D/NT5C/UPP1/NT5C3A/APOBEC3C/UPB1	8	-0.707107
BP	GO:0050996	positive regulation of lipid catabolic process	8/2152	24/18670	0.00412594	0.0481649	0.0408367	PRKCD/IRS1/AADAC/APOA5/FGF21/PPARA/PRKCE/ANGPTL3	8	2.12132
BP	GO:1903034	regulation of response to wounding	33/2152	179/18670	0.0042485	0.0493928	0.0418778	PDGFA/EPPK1/PRKCD/F11/ANXA2/SERPING1/F3/VIL1/KNG1/MDK/PLG/SERPINE2/CPB2/PLAUR/TSPAN8/WNT4/INPP5F/MYLK/HPSE/F12/HRAS/ABAT/ANXA2P2/PTPRS/SIGLEC10/FCER1G/KLKB1/PRKCE/SYK/DMTN/SPP1/SERPINC1/HRG	33	-1.5667
BP	GO:0072175	epithelial tube formation	26/2152	132/18670	0.00427191	0.0493928	0.0418778	MTHFD1/FZD2/ST14/WNT5A/SOX9/TEAD2/VASP/HNF1B/MTHFD1L/IFT52/PFN1/CTHRC1/SPINT1/TGFB1/SOX4/CC2D2A/VANGL2/FZD1/PTK7/WNT4/GDNF/IFT57/RPS7/DEAF1/TRIM71/SPINT2	26	-3.92232
BP	GO:0006112	energy reserve metabolic process	19/2152	87/18670	0.00427739	0.0493928	0.0418778	PYGB/KHK/IRS1/PPP1R3D/MT3/PRKAG2/GYS1/STBD1/GNMT/PYGL/PHLDA2/PPP1R3B/GCGR/GYS2/IGF1/GYG1/GNAS/MRAP2/GCK	19	0.688247
BP	GO:0051781	positive regulation of cell division	19/2152	87/18670	0.00427739	0.0493928	0.0418778	PDGFA/CDC6/TGFA/PROK1/ECT2/ITGB1BP1/CDC25B/TGFB1/MDK/CSPP1/CDC14B/PGF/SSTR5/VEGFB/CAT/GIPC1/PRKCE/AURKB/KIF23	19	-2.52357
BP	GO:0007566	embryo implantation	13/2152	51/18670	0.00429573	0.0493928	0.0418778	SYDE1/LIF/MMP9/RPL29/DDR1/EPO/TIMP1/TRO/BSG/FBLN1/SPP1/TRIM28/AGO2	13	-3.05085
BP	GO:0030071	regulation of mitotic metaphase/anaphase transition	13/2152	51/18670	0.00429573	0.0493928	0.0418778	CDC20/CDC6/CDT1/NDC80/TTK/CCNB1/PLK1/TRIP13/BUB1/CENPF/BUB1B/AURKB/DLGAP5	13	-3.60555
BP	GO:0048146	positive regulation of fibroblast proliferation	13/2152	51/18670	0.00429573	0.0493928	0.0418778	PDGFA/S100A6/CDC6/WNT5A/CCNB1/ANXA2/TGFB1/SIRT6/ANXA2P2/MIF/IGF1/ESR1/SPHK1	13	-1.94145
BP	GO:0072523	purine-containing compound catabolic process	13/2152	51/18670	0.00429573	0.0493928	0.0418778	NUDT1/ACAT1/MLYCD/XDH/AMPD3/PDE7A/ITPA/ADA/NT5C/PDE9A/AOX1/PDE4A/NUDT18	13	-1.38675
BP	GO:0009205	purine ribonucleoside triphosphate metabolic process	55/2152	335/18670	0.0043258	0.0496452	0.0420918	GPHN/GAPDH/IMPDH1/NME1/NME2/CCNB1/PFKFB4/PFKP/HK2/UQCRH/TSPO/TMSB4X/NME2P1/FBP1/PRKAG2/ENTPD5/ALDOA/ATP5MC2/COX6B1/ATP5MC1/TGFB1/AMPD3/PKLR/TREM2/ENO1/GPD1/CDK1/ITPA/SIRT6/UQCRB/IMPDH2/NDUFB7/PPARGC1A/GCKR/SLC25A25/NDUFS6/ALDOB/OGDHL/PKM/ATP5F1EP2/PPARA/NDUFA3/BEND3/UQCC3/HKDC1/IGF1/NDUFA13/ATP5F1E/PINK1/PFKFB1/DHTKD1/NDUFB9/ENO2/GCK/OLA1	55	-2.83164
BP	GO:0045981	positive regulation of nucleotide metabolic process	14/2152	57/18670	0.0044593	0.0507962	0.0430677	CCNB1/PFKFB4/TMSB4X/ENTPD5/TREM2/ENO1/GPD1/CDK1/PPARGC1A/GUCA2A/BEND3/IGF1/PINK1/PFKFB1	14	-0.534522
BP	GO:0051310	metaphase plate congression	14/2152	57/18670	0.0044593	0.0507962	0.0430677	CHMP4A/CDCA5/CDT1/NDC80/NUF2/CCNB1/KIF2C/CDCA8/KIFC1/CHMP4C/CENPF/CHMP4B/PSRC1/KIF18A	14	-3.74166
BP	GO:0061178	regulation of insulin secretion involved in cellular response to glucose stimulus	14/2152	57/18670	0.0044593	0.0507962	0.0430677	TRPM4/PDX1/EFNA5/SRI/ARRB1/CLTRN/SLC9B2/GPLD1/SYBU/C1QTNF12/PRKCE/PHPT1/CDK16/ANO1	14	-0.534522
BP	GO:1900544	positive regulation of purine nucleotide metabolic process	14/2152	57/18670	0.0044593	0.0507962	0.0430677	CCNB1/PFKFB4/TMSB4X/ENTPD5/TREM2/ENO1/GPD1/CDK1/PPARGC1A/GUCA2A/BEND3/IGF1/PINK1/PFKFB1	14	-0.534522
BP	GO:0019835	cytolysis	11/2152	40/18670	0.00448505	0.0509119	0.0431658	C8B/MMD/C9/CFHR5/TGFB1/C6/GPLD1/ROMO1/HRG/C8A/GZMM	11	0.904534
BP	GO:0022600	digestive system process	21/2152	100/18670	0.00449443	0.0509119	0.0431658	KCNN4/SLC2A2/TFF3/WNK3/APOA5/VSIG1/SOX9/VIL1/INAVA/OXTR/TFF1/ABCG5/MOGAT2/STK39/GCNT3/PBLD/KCNQ1/MUC13/TFF2/EZR/ABCG8	21	-1.52753
BP	GO:0061640	cytoskeleton-dependent cytokinesis	21/2152	100/18670	0.00449443	0.0509119	0.0431658	CHMP4A/SEPTIN2/ANLN/CDT1/CECR2/LZTS2/ECT2/KIF20A/RHOB/SEPTIN4/PLK1/CENPA/SPIRE2/SEPTIN5/CHMP4C/CHMP3/CHMP4B/AURKB/STMN1/CEP55/KIF23	21	-3.27327
BP	GO:0001822	kidney development	47/2152	278/18670	0.00454089	0.0512939	0.0434897	PDGFA/MPV17/EPCAM/SIX2/LZTS2/ARID5B/LIF/REN/AMER1/RGN/SOX9/HNF1B/ACAT1/BASP1/GDF11/PROM1/MMP9/TGFB1/SOX4/MME/VANGL2/ID3/FRAS1/CYP26B1/WNT4/GPC3/GDNF/ASS1/CYP26A1/CD24/PGF/HOXB7/JAG1/GCNT3/ENPEP/CENPF/BAX/FOXJ1/CAT/STAT1/NLE1/ZBTB16/JMJD6/GLIS2/KLF15/CDKN1C/PRKX	47	-3.35489
BP	GO:0046031	ADP metabolic process	25/2152	126/18670	0.00454492	0.0512939	0.0434897	GAPDH/PFKFB4/PFKP/HK2/FBP1/PRKAG2/ENTPD5/ALDOA/AMPD3/PKLR/ENO1/GPD1/SIRT6/PPARGC1A/GCKR/ALDOB/OGDHL/PKM/PPARA/HKDC1/IGF1/PFKFB1/DHTKD1/ENO2/GCK	25	0.6
BP	GO:0035264	multicellular organism growth	28/2152	146/18670	0.00459208	0.0517307	0.04386	ERCC1/PLAC8/RAI1/PKDCC/ARID5B/ETNK2/GDF15/VIL1/HSF1/GPD2/APBA1/AR/FOXS1/SLC25A25/NDUFS6/SELENOM/SLC1A2/MKKS/SPTBN2/ADRB2/IGF1/HOXA5/PPP1R13L/GNAS/GHR/EZR/CDKN1C/SH3PXD2B	28	-1.88982
BP	GO:0033540	fatty acid beta-oxidation using acyl-CoA oxidase	6/2152	15/18670	0.00462768	0.0517505	0.0438768	AMACR/HSD17B4/EHHADH/SCP2/ACAA1/ACOX2	6	2.44949
BP	GO:0043517	positive regulation of DNA damage response, signal transduction by p53 class mediator	6/2152	15/18670	0.00462768	0.0517505	0.0438768	ZNF385A/RPL26/MSX1/PMAIP1/SPRED1/EEF1E1	6	-2.44949
BP	GO:0060026	convergent extension	6/2152	15/18670	0.00462768	0.0517505	0.0438768	WNT5A/VANGL2/MESP1/PTK7/MKKS/TRIM28	6	-1.63299
BP	GO:0090177	establishment of planar polarity involved in neural tube closure	6/2152	15/18670	0.00462768	0.0517505	0.0438768	FZD2/WNT5A/CTHRC1/VANGL2/FZD1/PTK7	6	-1.63299
BP	GO:0030072	peptide hormone secretion	43/2152	250/18670	0.00470755	0.0525476	0.0445527	SLC2A2/STX1A/KCNB1/ITPR3/GLUL/RAB11FIP5/IRS1/FAM3B/TRPM4/PDX1/HNF1B/AACS/EFNA5/ITPR2/SRI/ARRB1/CLTRN/SOX4/RAPGEF4/KCNJ11/SLC2A1/TFR2/CRHBP/SLC9B2/ILDR1/SSTR5/ABAT/SNAP25/SLC25A6/GPLD1/SYBU/C1QTNF12/PRKCE/ADRA2C/ARL2/HADH/MYRIP/SYT7/TRPV4/PHPT1/CDK16/ANO1/GCK	43	-0.762493
BP	GO:0042133	neurotransmitter metabolic process	29/2152	153/18670	0.00472161	0.0526043	0.0446007	DPYS/GLYAT/ALDH5A1/BCHE/SDS/BAAT/ALDH9A1/AGXT/SARDH/RGN/CPS1/TSPO/AIF1/POR/PAH/DMGDH/SRD5A1/BHMT/P2RX4/HBB/ASS1/DBH/ABAT/ACHE/NQO1/UPB1/SHMT1/AGXT2/RORA	29	3.52821
BP	GO:0023061	signal release	72/2152	462/18670	0.00472983	0.0526043	0.0446007	ASIC1/NMB/SYT8/NIBAN2/SLC2A2/STX1A/KCNB1/ITPR3/GLUL/DTNBP1/NCS1/RAB11FIP5/IRS1/LIF/REN/FAM3B/TRPM4/PDX1/TBX3/VAMP8/HNF1B/AACS/SLC30A1/EFNA5/STX3/ITPR2/STX1B/SRI/ARRB1/KMO/CLTRN/SOX4/PPT1/SEPTIN5/RAPGEF4/APBA1/ADCY1/KCNJ11/SLC2A1/TFR2/CRHBP/SLC9B2/SELENOM/ILDR1/SSTR5/ABAT/SNAP25/SLC25A6/GPLD1/SYBU/INHA/C1QTNF12/GIPC1/PRKCE/GNAS/ADRA2C/ARL2/SNCG/HADH/MYRIP/SYT7/TRPV4/PHPT1/SPP1/KCNMB4/CTBP2/CDK16/C…	72	-1.88562
BP	GO:0010721	negative regulation of cell development	56/2152	344/18670	0.00481385	0.0534416	0.0453106	ARHGAP4/SEMA4A/HDAC2/LGALS1/RFLNA/MYLIP/ARHGEF2/CRMP1/VIM/DAB1/ITGB1BP1/WNT5A/SOX9/G6PD/GDF11/MT3/TSPO/HES4/DGUOK/EFNA5/ITM2C/SORL1/RAP1GAP2/SEMA6A/TGFB1/STX1B/NFATC4/ID3/RAPGEF2/RCC2/DKK1/RGS2/INPP5F/ASAP1/MELTF/JAG1/HEY1/PAEP/ASCL1/PLXNA3/PPARA/PTPRS/DAAM2/SEMA4D/IGF1/PTHLH/THY1/LINGO1/DMTN/SEMA4F/TRPV4/FBLN1/SPP1/BMERB1/TTPA/STMN2	56	-4.54344
BP	GO:0034644	cellular response to UV	18/2152	82/18670	0.00504321	0.0557854	0.0472978	ERCC1/RHNO1/PIK3R1/BAK1/NEDD4/CDC25A/PBK/BMF/RPL26/NFATC4/CHEK1/MME/NPM1/BAX/H2AW/AURKB/COPS9/MAPK13	18	-2.82843
BP	GO:0071158	positive regulation of cell cycle arrest	18/2152	82/18670	0.00504321	0.0557854	0.0472978	GTSE1/GADD45A/ZNF385A/CCNB1/PRMT1/ARID3A/RPL23/CNOT6/RPL26/TGFB1/CDK1/SOX4/MUC1/CNOT11/PCBP4/BTG2/BAX/SFN	18	-3.77124
BP	GO:0019359	nicotinamide nucleotide biosynthetic process	28/2152	147/18670	0.0050639	0.0558124	0.0473207	GAPDH/ACMSD/PFKFB4/PFKP/HK2/ASPDH/FBP1/PRKAG2/ENTPD5/ALDOA/PKLR/ENO1/GPD1/KMO/SIRT6/HAAO/PPARGC1A/GCKR/ALDOB/OGDHL/PKM/PPARA/HKDC1/IGF1/PFKFB1/DHTKD1/ENO2/GCK	28	1.51186
BP	GO:0019363	pyridine nucleotide biosynthetic process	28/2152	147/18670	0.0050639	0.0558124	0.0473207	GAPDH/ACMSD/PFKFB4/PFKP/HK2/ASPDH/FBP1/PRKAG2/ENTPD5/ALDOA/PKLR/ENO1/GPD1/KMO/SIRT6/HAAO/PPARGC1A/GCKR/ALDOB/OGDHL/PKM/PPARA/HKDC1/IGF1/PFKFB1/DHTKD1/ENO2/GCK	28	1.51186
BP	GO:0045839	negative regulation of mitotic nuclear division	13/2152	52/18670	0.00513541	0.0558363	0.047341	CDC20/PTTG1/CDT1/NDC80/TTK/CCNB1/PLK1/TRIP13/CHEK1/BUB1/CENPF/BUB1B/AURKB	13	-3.60555
BP	GO:0051438	regulation of ubiquitin-protein transferase activity	13/2152	52/18670	0.00513541	0.0558363	0.047341	CDC20/ARRDC4/DCUN1D5/LIMK1/UBE2S/RPL23/PLK1/RPL5/CDC14B/UBE2C/RPS7/PINK1/RPS2	13	-1.94145
BP	GO:0006183	GTP biosynthetic process	5/2152	11/18670	0.0051391	0.0558363	0.047341	IMPDH1/NME1/NME2/NME2P1/IMPDH2	5	-2.23607
BP	GO:0006702	androgen biosynthetic process	5/2152	11/18670	0.0051391	0.0558363	0.047341	HSD17B6/SRD5A2/SRD5A1/WNT4/CYP17A1	5	1.34164
BP	GO:0010269	response to selenium ion	5/2152	11/18670	0.0051391	0.0558363	0.047341	SELENOW/SELENOP/SELENOM/ARG1/ALAD	5	0.447214
BP	GO:0033539	fatty acid beta-oxidation using acyl-CoA dehydrogenase	5/2152	11/18670	0.0051391	0.0558363	0.047341	GCDH/ETFBKMT/ETFDH/ACADL/ACADM	5	2.23607
BP	GO:0046950	cellular ketone body metabolic process	5/2152	11/18670	0.0051391	0.0558363	0.047341	ACAT1/AACS/BDH1/ACSS3/SLC27A5	5	1.34164
BP	GO:1901569	fatty acid derivative catabolic process	5/2152	11/18670	0.0051391	0.0558363	0.047341	CYP4F3/ACAT1/CYP4F2/BDH1/CYP4A11	5	2.23607
BP	GO:0050870	positive regulation of T cell activation	36/2152	202/18670	0.00516673	0.0560371	0.0475112	LGALS1/VAV1/LGALS9/PIK3R1/TNFSF9/CORO1A/CD1D/RIPK2/CD276/CCDC88B/AIF1/CTLA4/PYCARD/TGFB1/MDK/ZP3/ADA/JAK3/SRC/VCAM1/EBI3/EPO/ADAM8/CD24/SIRPG/IGF1/NCK2/TNFSF4/THY1/TNFSF13B/ZBTB16/SYK/RPS3/PDCD1/NFKBID/CARD11	36	-4.66667
BP	GO:0000038	very long-chain fatty acid metabolic process	9/2152	30/18670	0.00527958	0.056958	0.048292	ACOT1/ELOVL6/SLC27A2/ELOVL7/HSD17B4/CYP4F2/ACOT2/SLC27A5/ACAA1	9	2.33333
BP	GO:0042759	long-chain fatty acid biosynthetic process	9/2152	30/18670	0.00527958	0.056958	0.048292	CYP2C8/CYP1A2/ELOVL6/ALOX5/CYP1A1/ACOT12/CYP2C9/CYP3A4/EPHX2	9	2.33333
BP	GO:0090200	positive regulation of release of cytochrome c from mitochondria	9/2152	30/18670	0.00527958	0.056958	0.048292	BAK1/BMF/PYCARD/BBC3/MMP9/PLAUR/PMAIP1/BAX/PINK1	9	-2.33333
BP	GO:0035773	insulin secretion involved in cellular response to glucose stimulus	15/2152	64/18670	0.00530519	0.0570264	0.04835	RAB11FIP5/TRPM4/PDX1/EFNA5/SRI/ARRB1/CLTRN/SLC9B2/GPLD1/SYBU/C1QTNF12/PRKCE/PHPT1/CDK16/ANO1	15	-0.774597
BP	GO:0009123	nucleoside monophosphate metabolic process	60/2152	375/18670	0.005313	0.0570264	0.04835	UPP2/GAPDH/IMPDH1/UCK2/CCNB1/ATIC/PFKFB4/PFKP/HK2/UQCRH/TSPO/TMSB4X/DGUOK/FBP1/PRKAG2/ENTPD5/ALDOA/ATP5MC2/COX6B1/ATP5MC1/TGFB1/AMPD3/PKLR/TREM2/ENO1/GPD1/CDK1/SIRT6/ADA/UQCRB/IMPDH2/NDUFB7/PPARGC1A/GCKR/SLC25A25/NDUFS6/ALDOB/UPP1/OGDHL/PKM/ATP5F1EP2/PPARA/NDUFA3/BEND3/UQCC3/HKDC1/IGF1/NDUFA13/ATP5F1E/SHMT1/PINK1/DHODH/PFKFB1/DHTKD1/NDUFB9/DTYMK/ENO2/GCK/CARD11/OLA1	60	-2.84019
BP	GO:0006071	glycerol metabolic process	7/2152	20/18670	0.00532321	0.0570264	0.04835	TKFC/PCK1/PCK2/GPD2/MOGAT2/ANGPTL3/DGAT2	7	1.88982
BP	GO:0071397	cellular response to cholesterol	7/2152	20/18670	0.00532321	0.0570264	0.04835	HMGCS1/AACS/GRAMD1B/GRAMD1A/GPLD1/CYP7A1/OSBPL7	7	-0.377964
BP	GO:1903829	positive regulation of cellular protein localization	53/2152	324/18670	0.00541131	0.0578689	0.0490643	GTSE1/CDT1/PIK3R1/KCNB1/NDC80/MTCL1/PRKCD/VPS28/ECT2/MICALL2/ITGB1BP1/WNK3/LIF/CCT3/AGR2/NUTF2/MEAK7/ARHGEF16/RANGRF/VIL1/STX3/SORL1/PLK1/CEP131/BBC3/LGALS3/TGFB1/ANXA13/TREM2/CDK1/GPSM2/ABHD17C/SRC/CLIP3/ANP32B/KCNJ11/SAR1B/TYROBP/YWHAZ/PMAIP1/WRAP53/HRAS/RACK1/GPD1L/FCER1G/RAC2/PRKCE/PINK1/GLIS2/SFN/EZR/TRIM28/CNPY4	53	-5.35706
BP	GO:0019362	pyridine nucleotide metabolic process	34/2152	189/18670	0.00555872	0.0591096	0.0501163	GAPDH/ACMSD/DCXR/PFKFB4/NUDT17/G6PD/PFKP/HK2/ASPDH/FBP1/PRKAG2/ENTPD5/ALDOA/PKLR/ENO1/GPD1/KMO/SIRT6/HAAO/GPD2/PPARGC1A/GCKR/ALDOB/PGLS/OGDHL/PKM/PPARA/GPD1L/HKDC1/IGF1/PFKFB1/DHTKD1/ENO2/GCK	34	0.685994
BP	GO:0046496	nicotinamide nucleotide metabolic process	34/2152	189/18670	0.00555872	0.0591096	0.0501163	GAPDH/ACMSD/DCXR/PFKFB4/NUDT17/G6PD/PFKP/HK2/ASPDH/FBP1/PRKAG2/ENTPD5/ALDOA/PKLR/ENO1/GPD1/KMO/SIRT6/HAAO/GPD2/PPARGC1A/GCKR/ALDOB/PGLS/OGDHL/PKM/PPARA/GPD1L/HKDC1/IGF1/PFKFB1/DHTKD1/ENO2/GCK	34	0.685994
BP	GO:0035148	tube formation	28/2152	148/18670	0.0055756	0.0591096	0.0501163	MTHFD1/FZD2/ITGB1BP1/ST14/WNT5A/ATOH8/SOX9/TEAD2/VASP/HNF1B/MTHFD1L/IFT52/PFN1/CTHRC1/SPINT1/TGFB1/SOX4/CC2D2A/VANGL2/FZD1/PTK7/WNT4/GDNF/IFT57/RPS7/DEAF1/TRIM71/SPINT2	28	-3.77964
BP	GO:0061041	regulation of wound healing	28/2152	148/18670	0.0055756	0.0591096	0.0501163	PDGFA/EPPK1/PRKCD/F11/ANXA2/SERPING1/F3/VIL1/KNG1/PLG/SERPINE2/CPB2/PLAUR/TSPAN8/WNT4/MYLK/HPSE/F12/HRAS/ABAT/ANXA2P2/FCER1G/KLKB1/PRKCE/SYK/DMTN/SERPINC1/HRG	28	-0.755929
BP	GO:0030100	regulation of endocytosis	47/2152	281/18670	0.00557565	0.0591096	0.0501163	ANKRD13D/ITGA2/MERTK/CD151/MTMR2/MFGE8/VPS28/WNT5A/CD63/DNM1/APOA5/CD14/IL2RG/ANXA2/MBL2/PYCARD/LGALS3/DAB2/TGFB1/IL15RA/BIN1/STX1B/ARRB1/TREM2/PPT1/SRC/CLIP3/PIP4P2/PACSIN1/GPC3/DKK1/TFR2/ANKRD13B/DRD4/RAB31/ANXA2P2/RACK1/SIRPG/SELE/CYBA/FCER1G/SCAMP5/ABR/C4BPA/SYK/SYT7/SPHK1	47	-3.93835
BP	GO:0009161	ribonucleoside monophosphate metabolic process	57/2152	354/18670	0.00566001	0.0599001	0.0507865	UPP2/GAPDH/IMPDH1/UCK2/CCNB1/ATIC/PFKFB4/PFKP/HK2/UQCRH/TSPO/TMSB4X/FBP1/PRKAG2/ENTPD5/ALDOA/ATP5MC2/COX6B1/ATP5MC1/TGFB1/AMPD3/PKLR/TREM2/ENO1/GPD1/CDK1/SIRT6/ADA/UQCRB/IMPDH2/NDUFB7/PPARGC1A/GCKR/SLC25A25/NDUFS6/ALDOB/UPP1/OGDHL/PKM/ATP5F1EP2/PPARA/NDUFA3/BEND3/UQCC3/HKDC1/IGF1/NDUFA13/ATP5F1E/PINK1/DHODH/PFKFB1/DHTKD1/NDUFB9/ENO2/GCK/CARD11/OLA1	57	-2.78152
BP	GO:0010977	negative regulation of neuron projection development	29/2152	155/18670	0.00570131	0.0601292	0.0509807	ARHGAP4/SEMA4A/HDAC2/LGALS1/MYLIP/CRMP1/VIM/DAB1/WNT5A/MT3/DGUOK/ITM2C/RAP1GAP2/SEMA6A/STX1B/NFATC4/RAPGEF2/DKK1/INPP5F/ASAP1/PLXNA3/PTPRS/SEMA4D/THY1/LINGO1/SEMA4F/TRPV4/SPP1/STMN2	29	-3.8996
BP	GO:1902652	secondary alcohol metabolic process	29/2152	155/18670	0.00570131	0.0601292	0.0509807	APOF/CYP11A1/GPAM/ABCG1/ACACB/ELOVL6/APOA5/HMGCS1/MSMO1/G6PD/MT3/POR/ACAA2/SEC14L2/SORL1/PON1/LCAT/AKR1D1/SC5D/INSIG1/CYP39A1/CES1/CAT/ACADL/CYP3A4/CYP7A1/ANGPTL3/DGAT2/EPHX2	29	4.27099
BP	GO:0045913	positive regulation of carbohydrate metabolic process	18/2152	83/18670	0.005762	0.0606646	0.0514347	P2RY6/IRS1/RGN/PFKFB4/ENTPD5/GPD1/SRC/PPARGC1A/KAT2B/PMAIP1/PPARA/GPLD1/IGF1/PRKCE/PTAFR/PFKFB1/DGAT2/GCK	18	1.88562
BP	GO:1901659	glycosyl compound biosynthetic process	12/2152	47/18670	0.00588407	0.0618434	0.0524341	UPP2/IMPDH1/UCK2/NME1/PRTFDC1/NME2/NME2P1/ADA/IMPDH2/UPP1/DHODH/DTYMK	12	-2.3094
BP	GO:0000302	response to reactive oxygen species	40/2152	232/18670	0.00598785	0.0628262	0.0532673	GSTP1/HDAC2/MPV17/PRKCD/ECT2/BAK1/RGN/HDAC6/HP/SOD3/CAPN2/AREG/CRYAB/MT3/RHOB/ZNF580/HSF1/MMP9/CDK1/ADA/SRC/TRPM2/HBB/PPARGC1A/RACK1/EZH2/NQO1/ARG1/CAT/ROMO1/PYCR1/TRAF2/STAT1/ADAM9/PCGF2/PINK1/RPS3/SPHK1/GNAO1/MAPK13	40	-3.16228
BP	GO:0070228	regulation of lymphocyte apoptotic process	13/2152	53/18670	0.00610158	0.0636917	0.0540012	LGALS9/WNT5A/LGALS3/ADA/JAK3/SLC39A10/ADAM8/BAX/MIF/AURKB/BIRC7/PDCD1/NFKBID	13	-3.05085
BP	GO:1902099	regulation of metaphase/anaphase transition of cell cycle	13/2152	53/18670	0.00610158	0.0636917	0.0540012	CDC20/CDC6/CDT1/NDC80/TTK/CCNB1/PLK1/TRIP13/BUB1/CENPF/BUB1B/AURKB/DLGAP5	13	-3.60555
BP	GO:1903307	positive regulation of regulated secretory pathway	13/2152	53/18670	0.00610158	0.0636917	0.0540012	STX1A/KCNB1/RAB3D/VAMP8/UNC13D/ZP3/CLTRN/FCER1G/SCAMP5/CACNA1H/SYK/PTAFR/SYT7	13	-1.94145
BP	GO:0006007	glucose catabolic process	10/2152	36/18670	0.00612453	0.0637138	0.05402	GAPDH/PFKP/HK2/ALDOA/PKLR/ENO1/ALDOB/PKM/ENO2/GCK	10	-1.26491
BP	GO:2001171	positive regulation of ATP biosynthetic process	10/2152	36/18670	0.00612453	0.0637138	0.05402	PFKFB4/TMSB4X/ENTPD5/TREM2/ENO1/GPD1/PPARGC1A/IGF1/PINK1/PFKFB1	10	0.632456
BP	GO:0014823	response to activity	15/2152	65/18670	0.00617821	0.0640544	0.0543087	ITGA2/PCK1/HSF1/SRD5A1/CDK1/FNDC5/PPARGC1A/SLC25A25/FGF21/CYBA/CAT/METRNL/BGLAP/HADH/ALAD	15	0.774597
BP	GO:0051187	cofactor catabolic process	15/2152	65/18670	0.00617821	0.0640544	0.0543087	ALDH1L1/UGT1A1/NUDT17/HP/ACAT1/MT3/ASPDH/CYP4F2/MTHFS/GGT1/HBB/UGT1A4/PDXP/BLVRA/CAT	15	1.80739
BP	GO:0007229	integrin-mediated signaling pathway	21/2152	103/18670	0.00641245	0.0663705	0.0562724	ITGA2/VAV1/ITGB4/ITGB1BP1/ITGAE/CD63/NME2/FYB2/COL16A1/SRC/RCC2/ITGB5/TYROBP/CDH17/TIMP1/FCER1G/THY1/ADAM9/SYK/DMTN/ANGPTL3	21	-3.7097
BP	GO:0042326	negative regulation of phosphorylation	72/2152	468/18670	0.00645011	0.0666475	0.0565073	TESC/GSTP1/CTDSPL/DUSP9/DUSP4/PRKCD/PMEPA1/DUSP5/DNAJC10/HSPB1/UCHL1/DTNBP1/ITGB1BP1/PPP2R1A/GADD45A/DMD/IGFBP3/MICAL1/BAK1/LIF/RGN/CCNB1/PBK/WNK2/PKIB/FBP1/PRKAG2/PYCARD/SORL1/PLK1/SEMA6A/PKN1/XDH/TGFB1/SMYD3/ARRB1/SIRT6/INKA1/PPARGC1A/NLRP6/GCKR/MYADM/C9orf72/DKK1/PPP1R1B/RGS2/INPP5F/KAT2B/NPM1/PPARA/RACK1/GPD1L/SPRED1/SEMA4D/BAX/PBLD/INHA/NCK2/THY1/SPINK1/KIRREL2/PINK1/PFKFB1/IGF1R/DMTN/PRKAR1…	72	-4.71405
BP	GO:0032354	response to follicle-stimulating hormone	6/2152	16/18670	0.00669046	0.0682562	0.0578712	HMGCS1/POR/EFNA5/SRD5A1/PPARGC1A/ASNS	6	0.816497
BP	GO:0042447	hormone catabolic process	6/2152	16/18670	0.00669046	0.0682562	0.0578712	HSD17B6/SRD5A1/ACHE/SULT1E1/SPP1/ACAA1	6	0.816497
BP	GO:0043252	sodium-independent organic anion transport	6/2152	16/18670	0.00669046	0.0682562	0.0578712	SLCO1B1/SLC16A2/MFSD10/SLCO4A1/SLCO2B1/SLCO1B3	6	0.816497
BP	GO:0045989	positive regulation of striated muscle contraction	6/2152	16/18670	0.00669046	0.0682562	0.0578712	ATP1A1/ACE2/TRPM4/RGS2/KCNQ1/ADRA1A	6	-0.816497
BP	GO:0048385	regulation of retinoic acid receptor signaling pathway	6/2152	16/18670	0.00669046	0.0682562	0.0578712	CRABP2/CYP26B1/CYP26A1/EZH2/PRAME/CTBP2	6	-1.63299
BP	GO:2000651	positive regulation of sodium ion transmembrane transporter activity	6/2152	16/18670	0.00669046	0.0682562	0.0578712	TESC/DMD/WNK3/WNK2/SLC9A1/DRD4	6	-0.816497
BP	GO:0003401	axis elongation	9/2152	31/18670	0.00669217	0.0682562	0.0578712	WNT5A/SOX9/HNF1B/AREG/TGFB1/VANGL2/PTK7/ESR1/TRIM28	9	-1.66667
BP	GO:0010907	positive regulation of glucose metabolic process	11/2152	42/18670	0.00669507	0.0682562	0.0578712	IRS1/RGN/SRC/PPARGC1A/KAT2B/PMAIP1/PPARA/GPLD1/IGF1/DGAT2/GCK	11	2.11058
BP	GO:0008203	cholesterol metabolic process	28/2152	150/18670	0.00672883	0.0684863	0.0580663	APOF/CYP11A1/GPAM/ABCG1/ACACB/ELOVL6/APOA5/HMGCS1/MSMO1/G6PD/MT3/POR/ACAA2/SEC14L2/SORL1/PON1/LCAT/AKR1D1/SC5D/INSIG1/CYP39A1/CES1/CAT/ACADL/CYP7A1/ANGPTL3/DGAT2/EPHX2	28	4.15761
BP	GO:0014020	primary neural tube formation	20/2152	97/18670	0.00676515	0.0687008	0.0582481	MTHFD1/FZD2/ST14/WNT5A/TEAD2/VASP/MTHFD1L/PFN1/CTHRC1/SPINT1/TGFB1/CC2D2A/VANGL2/FZD1/PTK7/IFT57/RPS7/DEAF1/TRIM71/SPINT2	20	-3.57771
BP	GO:0098739	import across plasma membrane	22/2152	110/18670	0.00677237	0.0687008	0.0582481	KCNJ8/SLC31A1/KCNJ4/SLC1A1/ATP1A1/TRPM4/SLC12A2/SLC30A1/FXYD2/ATP1B3/ABCC9/TRPM2/SLC39A10/KCNH2/SLC39A4/KCNJ11/SLC9A1/RGS2/SLC1A2/SLC7A1/SLC39A6/SLC1A5	22	-1.70561
BP	GO:0072593	reactive oxygen species metabolic process	47/2152	284/18670	0.00680404	0.0689078	0.0584236	GSTP1/CYP1A2/VAV1/MPV17/PRKCD/GADD45A/NCF1C/ACE2/RGN/HDAC6/HP/G6PD/HK2/SOD3/CPS1/CRYAB/MT3/TSPO/AIF1/POR/CYP1A1/BCO2/INAVA/XDH/TGFB1/NCF4/P2RX4/HBB/ASS1/TYROBP/STK17A/PMAIP1/GLS2/PDK4/NQO1/CYBA/CAT/NDUFA13/ROMO1/RAC2/SYK/PINK1/AGXT2/FOXM1/RORA/SH3PXD2B/EPHX2	47	-1.02105
BP	GO:0061572	actin filament bundle organization	29/2152	157/18670	0.0068451	0.0692091	0.0586791	RFLNA/MARCKS/PIK3R1/ITGB1BP1/MYO1B/LIMK1/RND2/PFN1/RHOB/AIF1/VIL1/SPIRE2/CARMIL1/ARRB1/BAIAP2L2/SRC/ITGB5/WNT4/USH1C/SLC9A1/PDXP/MKKS/FSCN1/S100A10/DMTN/STMN1/EZR/FHOD1/SH3PXD2B	29	-3.8996
BP	GO:0000910	cytokinesis	31/2152	171/18670	0.00700799	0.0706696	0.0599175	CHMP4A/SEPTIN2/ANLN/CDC6/CDT1/CECR2/LZTS2/ANXA11/ECT2/KIF20A/CDC25B/RHOB/SEPTIN4/PLK1/CENPA/SPIRE2/CSPP1/SEPTIN5/CDC14B/PDXP/CHMP4C/SSTR5/CHMP3/GIPC1/CHMP4B/PRKCE/AURKB/STMN1/GIT1/CEP55/KIF23	31	-3.4125
BP	GO:0032272	negative regulation of protein polymerization	16/2152	72/18670	0.00701267	0.0706696	0.0599175	TMSB10/CAPG/PRKCD/MAPRE1/PFN1/TMSB4X/VIL1/CARMIL1/CLIP3/MYADM/MKKS/SPTBN2/EML2/DMTN/STMN1/STMN2	16	-3.5
BP	GO:1901136	carbohydrate derivative catabolic process	34/2152	192/18670	0.00710638	0.0712774	0.0604328	UPP2/DPYS/DCTPP1/PRKCD/NUDT1/ACAT1/MLYCD/TGFB1/AMPD3/GBA3/PDE7A/APOBEC3D/GPD1/ITPA/AGRN/ADA/GPD2/SDC3/NT5C/GPC3/SLC9A1/UPP1/PDE9A/NT5C3A/HPSE/GPD1L/APOBEC3C/GPC4/BCAN/UPB1/GNPDA1/PDE4A/NUDT18/RENBP	34	-3.42997
BP	GO:0021591	ventricular system development	8/2152	26/18670	0.00710793	0.0712774	0.0604328	ANP32B/RAPGEF2/TSKU/NUMBL/MBOAT7/CENPF/DPCD/C12orf57	8	-1.41421
BP	GO:0071377	cellular response to glucagon stimulus	8/2152	26/18670	0.00710793	0.0712774	0.0604328	PCK1/CPS1/ADCY1/ASS1/FGF21/GCGR/ARG1/PRKAR1B	8	2.12132
BP	GO:0071887	leukocyte apoptotic process	21/2152	104/18670	0.007184	0.0715184	0.060637	RPS6/MERTK/LGALS9/PIK3CD/TNFRSF21/WNT5A/BAK1/PKN1/LGALS3/ADA/JAK3/SLC39A10/RAPGEF2/ADAM8/BAX/MIF/FCER1G/AURKB/BIRC7/PDCD1/NFKBID	21	-3.27327
BP	GO:0000470	maturation of LSU-rRNA	7/2152	21/18670	0.00720211	0.0715184	0.060637	RPL7A/SNU13/RPL7/RPL35/RPL10A/PES1/BOP1	7	-2.64575
BP	GO:0006144	purine nucleobase metabolic process	7/2152	21/18670	0.00720211	0.0715184	0.060637	MTHFD1/MTHFD1L/XDH/ADA/TTR/SHMT1/AOX1	7	1.13389
BP	GO:0042135	neurotransmitter catabolic process	7/2152	21/18670	0.00720211	0.0715184	0.060637	ALDH5A1/SARDH/POR/DMGDH/BHMT/ABAT/ACHE	7	1.88982
BP	GO:0046132	pyrimidine ribonucleoside biosynthetic process	7/2152	21/18670	0.00720211	0.0715184	0.060637	UPP2/UCK2/NME1/NME2/NME2P1/UPP1/DHODH	7	-1.13389
BP	GO:0071459	protein localization to chromosome, centromeric region	7/2152	21/18670	0.00720211	0.0715184	0.060637	CDT1/NDC80/TTK/CENPA/CDK1/RCC2/AURKB	7	-2.64575
BP	GO:0051784	negative regulation of nuclear division	14/2152	60/18670	0.00723682	0.0717466	0.0608306	CDC20/PTTG1/CDT1/NDC80/LIF/TTK/CCNB1/PLK1/TRIP13/CHEK1/BUB1/CENPF/BUB1B/AURKB	14	-3.74166
BP	GO:0022407	regulation of cell-cell adhesion	63/2152	403/18670	0.00732842	0.0725371	0.0615008	LGALS1/VAV1/EPHB3/EPCAM/LGALS9/PIK3R1/TNFSF9/PRKCD/CORO1A/CD1D/TNFRSF21/WNT5A/RIPK2/CD276/FXYD5/CCDC88B/AIF1/EFNA5/CTLA4/PYCARD/LGALS3/TGFB1/MDK/ZP3/ADA/JAK3/SRC/PLG/VCAM1/SERPINE2/EBI3/MYADM/WNT4/ASS1/EPO/ADAM8/CD24/ZNF703/JAG1/ABAT/PPARA/SIRPG/TNFAIP8L2/ARG1/FOXJ1/IGF1/NCK2/B4GALNT2/TNFSF4/THY1/TNFSF13B/ZBTB16/SYK/LEF1/RPS3/PTAFR/PDCD1/NFKBID/DMTN/TRPV4/SPINT2/PELI1/CARD11	63	-5.41749
BP	GO:0051101	regulation of DNA binding	24/2152	124/18670	0.00735841	0.0727163	0.0616527	HDAC2/ITGA2/NIBAN2/CDCA5/CDT1/NME1/LIF/PDX1/TMSB4X/NEK2/MMP9/TGFB1/MSX1/SRI/CPNE1/ID3/PLAUR/HJURP/HEY1/IGF1/MDFI/LEF1/TRIM6/TRIM28	24	-4.49073
BP	GO:0055088	lipid homeostasis	28/2152	151/18670	0.00737568	0.0727694	0.0616978	ACSM2A/MYLIP/ABCG1/ACSM3/APOA5/LCAT/APOC4/GRAMD1B/TM6SF2/FGFR4/ABCB4/ACSM1/TLCD1/GCKR/CD24/ABCG5/INSIG1/CYP39A1/MTTP/CYP7A1/RALY/ANGPTL3/LIPG/ABCG8/DGAT2/ACOX2/RORA/EPHX2	28	2.64575
BP	GO:0050764	regulation of phagocytosis	20/2152	98/18670	0.00760198	0.0748813	0.0634883	ITGA2/MERTK/MFGE8/IL2RG/MBL2/PYCARD/TGFB1/IL15RA/TREM2/PIP4P2/RAB31/RACK1/SIRPG/CYBA/FCER1G/ABR/C4BPA/SYK/SYT7/SPHK1	20	-2.68328
BP	GO:0070507	regulation of microtubule cytoskeleton organization	33/2152	186/18670	0.00769163	0.0756426	0.0641338	ARHGEF2/TPX2/HDAC6/STMN3/MAPRE1/EFNA5/RANGRF/NEK2/PLK1/CEP131/SKA3/GPSM2/CHEK1/CLIP3/KAT2B/CHMP4C/NPM1/SKA1/KIF11/CHMP3/CHMP4B/EML2/TACC3/ARL2/BORA/PSRC1/RPS3/STMN1/TRPV4/KIF18A/RASSF7/BMERB1/STMN2	33	-4.7001
BP	GO:0002002	regulation of angiotensin levels in blood	5/2152	12/18670	0.00798133	0.0772497	0.0654963	REN/ACE2/MME/ENPEP/CES1	5	2.23607
BP	GO:0002003	angiotensin maturation	5/2152	12/18670	0.00798133	0.0772497	0.0654963	REN/ACE2/MME/ENPEP/CES1	5	2.23607
BP	GO:0009111	vitamin catabolic process	5/2152	12/18670	0.00798133	0.0772497	0.0654963	CYP4F2/MTHFS/CYP26B1/CYP26A1/PDXP	5	1.34164
BP	GO:0010896	regulation of triglyceride catabolic process	5/2152	12/18670	0.00798133	0.0772497	0.0654963	AADAC/APOA5/SORL1/FGF21/GPLD1	5	2.23607
BP	GO:0016081	synaptic vesicle docking	5/2152	12/18670	0.00798133	0.0772497	0.0654963	STX1A/STX3/STX1B/SNAP25/CTBP2	5	-1.34164
BP	GO:0033197	response to vitamin E	5/2152	12/18670	0.00798133	0.0772497	0.0654963	HMGCS1/ADA/ARG1/CAT/ALAD	5	1.34164
BP	GO:0042659	regulation of cell fate specification	5/2152	12/18670	0.00798133	0.0772497	0.0654963	ESRP1/MESP1/AR/DKK1/FZD7	5	-1.34164
BP	GO:0070243	regulation of thymocyte apoptotic process	5/2152	12/18670	0.00798133	0.0772497	0.0654963	WNT5A/ADA/JAK3/ADAM8/NFKBID	5	-1.34164
BP	GO:1902224	ketone body metabolic process	5/2152	12/18670	0.00798133	0.0772497	0.0654963	ACAT1/AACS/BDH1/ACSS3/SLC27A5	5	1.34164
BP	GO:1904668	positive regulation of ubiquitin protein ligase activity	5/2152	12/18670	0.00798133	0.0772497	0.0654963	CDC20/UBE2S/PLK1/CDC14B/UBE2C	5	-1.34164
BP	GO:0015748	organophosphate ester transport	21/2152	105/18670	0.00802961	0.0775868	0.0657822	KCNN4/SLC37A1/ABCG1/PRKCD/PLTP/G6PC3/APOA5/ABCC1/SLC25A42/MFSD2A/PITPNM2/ABCB4/SLC25A25/ABCC11/SLC25A36/SLC25A6/SLC17A3/MTTP/ATP11C/SCP2/ABCG8	21	0.654654
BP	GO:0045746	negative regulation of Notch signaling pathway	11/2152	43/18670	0.00807958	0.0775868	0.0657822	NIBAN2/DLK2/LFNG/TSPAN15/JAG2/ARRB1/EGFL7/MMP14/JAG1/HEY1/DLK1	11	-3.31662
BP	GO:0046460	neutral lipid biosynthetic process	11/2152	43/18670	0.00807958	0.0775868	0.0657822	PCK1/GPAM/THRSP/AGMO/RGN/PCK2/ANG/ACSL1/MOGAT2/GPLD1/DGAT2	11	3.31662
BP	GO:0046463	acylglycerol biosynthetic process	11/2152	43/18670	0.00807958	0.0775868	0.0657822	PCK1/GPAM/THRSP/AGMO/RGN/PCK2/ANG/ACSL1/MOGAT2/GPLD1/DGAT2	11	3.31662
BP	GO:1901658	glycosyl compound catabolic process	11/2152	43/18670	0.00807958	0.0775868	0.0657822	UPP2/DPYS/GBA3/APOBEC3D/ADA/NT5C/UPP1/NT5C3A/APOBEC3C/UPB1/NUDT18	11	-0.904534
BP	GO:0043281	regulation of cysteine-type endopeptidase activity involved in apoptotic process	37/2152	215/18670	0.00821229	0.0787376	0.0667579	LGALS9/FAS/MICAL1/BAK1/BIRC5/CRYAB/MT3/F3/POR/VIL1/PYCARD/BBC3/HSF1/XDH/MMP9/ARRB1/BCL2L12/BEX3/SRC/ANP32B/PLAUR/EGLN3/IFT57/PMAIP1/RACK1/BAX/NDUFA13/TRAF2/NLE1/BIRC7/SYK/LEF1/PRR7/RPS3/SFN/S100A9/SOX7	37	-4.76757
BP	GO:0045017	glycerolipid biosynthetic process	42/2152	251/18670	0.00836549	0.0797848	0.0676458	PDGFA/ETNPPL/MTMR2/PCK1/PIGZ/GPAM/PIK3R1/PIK3CD/THRSP/LPCAT1/AGMO/ETNK2/RGN/FABP5/PIGS/CAPN2/PCK2/ANG/PIGU/PLEKHA4/ACSL1/LCAT/MFSD2A/GPD1/ZP3/PITPNM2/CPNE1/DPM2/DGKA/LPCAT4/INPP5F/MOGAT2/GPD1L/ACHE/GPLD1/CPNE7/PTDSS2/SLC44A3/RAB38/CHKB/PIK3C2G/DGAT2	42	-0.617213
BP	GO:0003338	metanephros morphogenesis	9/2152	32/18670	0.00837719	0.0797848	0.0676458	SIX2/LIF/SOX9/BASP1/FRAS1/WNT4/GDNF/FOXJ1/STAT1	9	-2.33333
BP	GO:0008608	attachment of spindle microtubules to kinetochore	9/2152	32/18670	0.00837719	0.0797848	0.0676458	CDT1/NDC80/NUF2/ECT2/CCNB1/KIF2C/NEK2/RCC2/AURKB	9	-3
BP	GO:0046949	fatty-acyl-CoA biosynthetic process	9/2152	32/18670	0.00837719	0.0797848	0.0676458	GCDH/ELOVL6/ACAT1/ELOVL7/ACSL1/PPT1/CBR4/ACSL5/SCD5	9	1
BP	GO:0060047	heart contraction	46/2152	280/18670	0.00839911	0.0797848	0.0676458	KCNJ8/DMPK/KCNJ4/ITPR3/FOXN4/DMD/SLC1A1/ATP1A1/ACE2/TRPM4/FXYD1/TNNT1/S100A1/FXYD2/RANGRF/ATP1B3/KCNIP3/ITPR2/BIN1/SRI/TNNI2/ADA/P2RX4/ABCC9/TMEM65/SCN1B/KCNH2/KCNJ11/KCNE5/SLC9A1/RGS2/KCND3/TBX2/GPD1L/TNNC1/VEGFB/KCNK6/PPP1R13L/CACNA1H/FXYD3/KCNQ1/AVPR1A/ADRA1B/CACNG4/GNAO1/ADRA1A	46	-2.65396
BP	GO:0031109	microtubule polymerization or depolymerization	22/2152	112/18670	0.00839977	0.0797848	0.0676458	ARHGEF2/HDAC6/STMN3/MAPRE1/KIF2C/CRYAB/RANGRF/TPPP3/SKA3/CLIP3/SKA1/EML2/TPPP2/ARL2/KIF18B/PSRC1/RPS3/STMN1/TRPV4/KIF18A/BMERB1/STMN2	22	-3.41121
BP	GO:0032370	positive regulation of lipid transport	14/2152	61/18670	0.00841981	0.0798511	0.067702	ABCG1/PRKCD/PLTP/ANXA2/PON1/CYP4F2/ABCB4/P2RX4/ANXA2P2/MIF/SCP2/SPP1/LIPG/CYP4A11	14	-0.534522
BP	GO:0006576	cellular biogenic amine metabolic process	13/2152	55/18670	0.00846502	0.0800317	0.0678551	ACMSD/GCDH/SARDH/DMGDH/KMO/BHMT/HAAO/SULT1B1/TDO2/AADAT/DBH/SRM/SMOX	13	2.49615
BP	GO:0046456	icosanoid biosynthetic process	13/2152	55/18670	0.00846502	0.0800317	0.0678551	CYP2C8/ALOX5/FABP5/PTGDS/PTGS1/GGT1/PRXL2B/MIF/PTGES2/CYP2C9/SYK/AVPR1A/PTGES	13	-1.94145
BP	GO:0070301	cellular response to hydrogen peroxide	20/2152	99/18670	0.0085209	0.0804357	0.0681977	HDAC2/PRKCD/ECT2/HDAC6/RHOB/ZNF580/HSF1/CDK1/SRC/TRPM2/RACK1/EZH2/NQO1/ARG1/PYCR1/PCGF2/PINK1/RPS3/SPHK1/MAPK13	20	-2.68328
BP	GO:0031333	negative regulation of protein complex assembly	26/2152	139/18670	0.00855318	0.080616	0.0683505	TMSB10/CAPG/ARHGEF2/PRKCD/PMEPA1/MAPRE1/CRYAB/PFN1/ANKRD27/TMSB4X/VIL1/SORL1/CARMIL1/SRC/CLIP3/MYADM/DKK1/RPL13A/INSIG1/MKKS/SPTBN2/EML2/DMTN/STMN1/NOP53/STMN2	26	-3.92232
BP	GO:0062012	regulation of small molecule metabolic process	70/2152	459/18670	0.00873572	0.0822098	0.0697018	SLC7A7/GPAM/ACMSD/ABCG1/ACACB/TFF3/P2RY6/KHK/IGFBP3/IRS1/ELOVL6/CD320/PPP1R3D/APOA5/HMGCS1/RGN/CCNB1/FABP5/PFKFB4/TSPO/POR/TMSB4X/FBP1/PRKAG2/SEC14L2/ENTPD5/MLYCD/TGFB1/FGFR4/ETFBKMT/TREM2/ENO1/GPD1/CDK1/SIRT6/BHMT/SRC/PPARGC1A/GCKR/GNMT/WNT4/KAT2B/SOGA1/GUCA2A/SC5D/INSIG1/PHLDA2/PMAIP1/PPP1R3B/PDK4/PPARA/NQO1/GSTZ1/BEND3/GCGR/GPLD1/IGF1/C1QTNF12/PRKCE/PINK1/ACADL/PTAFR/PFKFB1/CYP7A1/PDP1/AVPR1A/…	70	1.43427
BP	GO:0051017	actin filament bundle assembly	28/2152	153/18670	0.00882375	0.0828199	0.0702191	MARCKS/PIK3R1/ITGB1BP1/MYO1B/LIMK1/RND2/PFN1/RHOB/AIF1/VIL1/SPIRE2/CARMIL1/ARRB1/BAIAP2L2/SRC/ITGB5/WNT4/USH1C/SLC9A1/PDXP/MKKS/FSCN1/S100A10/DMTN/STMN1/EZR/FHOD1/SH3PXD2B	28	-3.77964
BP	GO:0033045	regulation of sister chromatid segregation	17/2152	80/18670	0.00882762	0.0828199	0.0702191	CDC20/PTTG1/CDC6/CDCA5/CDT1/NDC80/TTK/CCNB1/PLK1/TRIP13/BUB1/DDX11/CENPF/BUB1B/TACC3/AURKB/DLGAP5	17	-4.12311
BP	GO:1903305	regulation of regulated secretory pathway	29/2152	160/18670	0.00891249	0.0834881	0.0707856	SYT8/LGALS9/STX1A/KCNB1/DTNBP1/NCS1/MICAL1/RAB3D/VAMP8/UNC13D/STX1B/ZP3/CLTRN/SEPTIN5/APBA1/ADCY1/SYT13/FCER1G/SCAMP5/GIPC1/CACNA1H/RAC2/ABR/SYK/PTAFR/SYT7/CHRNA4/GIT1/ADRA1A	29	-2.41404
BP	GO:1904029	regulation of cyclin-dependent protein kinase activity	21/2152	106/18670	0.00895428	0.0837513	0.0710088	DIRAS3/CDC6/PKMYT1/GADD45A/HERC5/CCNB1/CDC25A/CDKN3/CCNB2/PLK1/CCNJ/SRC/CKS2/KAT2B/CCNO/TTBK1/PSRC1/CCNG2/SFN/BLM/CDKN1C	21	-2.4004
BP	GO:0005977	glycogen metabolic process	16/2152	74/18670	0.00919194	0.0858429	0.0727821	PYGB/KHK/IRS1/PPP1R3D/PRKAG2/GYS1/STBD1/GNMT/PYGL/PHLDA2/PPP1R3B/GCGR/GYS2/IGF1/GYG1/GCK	16	1.5
BP	GO:0048545	response to steroid hormone	60/2152	385/18670	0.00927928	0.0862257	0.0731067	GSTP1/PCK1/GPAM/BCHE/S100B/PMEPA1/PRMT2/NEDD4/PAQR8/ATP1A1/AGXT/CDO1/UGT1A1/PDX1/HDAC6/AREG/NR3C2/CPS1/TSPO/DSG1/AIF1/PCK2/ABHD2/DAB2/TGFB1/SMYD3/SRD5A1/MDK/TAT/SRC/OXTR/NR1I2/EGLN2/PPARGC1A/AR/ASS1/EPO/NR1I3/SSTR2/SSTR5/KLF9/PPARA/SMARCA4/CLDN4/ARG1/CTSV/CYBA/BGLAP/RXRG/ADAM9/ABCA3/LEF1/SCGB2A1/PTAFR/ALAD/PFKFB1/ESR1/AVPR1A/SPP1/RORA	60	-0.258199
BP	GO:0043200	response to amino acid	22/2152	113/18670	0.00932521	0.0862257	0.0731067	GSTP1/PCK1/CDO1/DNMT3A/PDX1/CAPN2/CPS1/CASTOR3/MEAK7/CPEB3/HSF1/COL16A1/PPARGC1A/ASNS/ASS1/SLC1A2/LAMTOR4/FGF21/ARG1/CYBA/DHODH/ALAD	22	0
BP	GO:0006544	glycine metabolic process	6/2152	17/18670	0.0093457	0.0862257	0.0731067	GLYAT/SDS/BAAT/AGXT/SHMT1/AGXT2	6	2.44949
BP	GO:0006586	indolalkylamine metabolic process	6/2152	17/18670	0.0093457	0.0862257	0.0731067	ACMSD/GCDH/KMO/HAAO/TDO2/AADAT	6	2.44949
BP	GO:0017085	response to insecticide	6/2152	17/18670	0.0093457	0.0862257	0.0731067	CCNB1/CYP1A1/HSF1/SCN1B/UBA52/MAPK13	6	-1.63299
BP	GO:0034501	protein localization to kinetochore	6/2152	17/18670	0.0093457	0.0862257	0.0731067	CDT1/NDC80/TTK/CDK1/RCC2/AURKB	6	-2.44949
BP	GO:0042249	establishment of planar polarity of embryonic epithelium	6/2152	17/18670	0.0093457	0.0862257	0.0731067	FZD2/WNT5A/CTHRC1/VANGL2/FZD1/PTK7	6	-1.63299
BP	GO:0061952	midbody abscission	6/2152	17/18670	0.0093457	0.0862257	0.0731067	CHMP4A/KIF20A/CHMP4C/CHMP3/CHMP4B/CEP55	6	-2.44949
BP	GO:0045861	negative regulation of proteolysis	57/2152	363/18670	0.00947054	0.0872459	0.0739717	GAPDH/LPA/PTTG1/SERPINH1/PZP/SERPINI1/MICAL1/BIRC5/ITIH1/HDAC6/PBK/SERPING1/CRYAB/MT3/POR/SPINT1/VIL1/RPL23/SORL1/PAPLN/MMP9/RPL5/BIN1/ARRB1/KNG1/BCL2L12/SERPINA10/BEX3/SRC/SERPINE2/FETUB/CPB2/PLAUR/GPC3/SERPINA4/PCSK1N/TIMP1/GIPC1/TIMP2/RPS7/NLE1/BIRC7/C4BPA/SPINK1/PI3/LEF1/OPRPN/SERPINA11/ALAD/SFN/SPINT2/RENBP/CST2/SERPINC1/HRG/NOP53/C3P1	57	-2.51661
BP	GO:0033047	regulation of mitotic sister chromatid segregation	15/2152	68/18670	0.00950753	0.0872682	0.0739906	CDC20/PTTG1/CDC6/CDT1/NDC80/TTK/CCNB1/PLK1/TRIP13/BUB1/CENPF/BUB1B/TACC3/AURKB/DLGAP5	15	-3.87298
BP	GO:1901657	glycosyl compound metabolic process	27/2152	147/18670	0.00952423	0.0872682	0.0739906	UPP2/GPHN/DPYS/IMPDH1/UCK2/NME1/PRTFDC1/NME2/ATIC/DGUOK/NME2P1/AMPD3/GBA3/APOBEC3D/ADA/IMPDH2/GNMT/NT5C/CBR4/UPP1/NT5C3A/APOBEC3C/UPB1/DHODH/NUDT18/DTYMK/CARD11	27	-2.11695
BP	GO:0034446	substrate adhesion-dependent cell spreading	20/2152	100/18670	0.00952752	0.0872682	0.0739906	MERTK/EPHB3/LAMB1/MICALL2/ITGB1BP1/UNC13D/EFNA5/LAMC1/CARMIL1/OLFM4/MDK/SRC/RCC2/MYADM/TYRO3/MELTF/FZD7/S100A10/DMTN/FBLN1	20	-4.02492
BP	GO:0009220	pyrimidine ribonucleotide biosynthetic process	7/2152	22/18670	0.00953002	0.0872682	0.0739906	UPP2/UCK2/NME1/NME2/NME2P1/UPP1/DHODH	7	-1.13389
BP	GO:0060326	cell chemotaxis	49/2152	304/18670	0.00955821	0.0873955	0.0740985	GSTP1/JAML/VAV1/NBL1/LGALS9/PIK3CD/PRKCD/CORO1A/HSPB1/WNT5A/TRPM4/SLC12A2/CCL16/AIF1/TMSB4X/ARHGEF16/CCL26/ABCC1/ZNF580/LGALS3/CCL20/MDK/P2RX4/CCL3L1/VCAM1/TRPM2/CKLF/CXCL5/ADAM8/ACKR2/PGF/STK39/RPS19/S100A14/CXCL2/MIF/VEGFB/CXCL16/FCER1G/RAC2/SAA2/SYK/LEF1/TRPV4/S100A9/HRG/PLXNB3/SAA1/SAA4	49	-4.71429
BP	GO:1990845	adaptive thermogenesis	28/2152	154/18670	0.00963078	0.0879275	0.0745496	PLAC8/ELOVL6/FABP5/GATM/SORL1/ACSL1/HSF1/TRPV2/SIRT6/OXTR/PPARGC1A/DBH/GADD45G/FGF21/G0S2/HOXC10/ACHE/ABHD6/ADRB2/GNAS/HADH/SYK/ACADL/IGF1R/CPT2/TRPV4/LAMA4/MFAP2	28	0
BP	GO:0002260	lymphocyte homeostasis	14/2152	62/18670	0.00975046	0.0887805	0.0752728	RPS6/LGALS9/CORO1A/BAK1/SH2B2/CCNB2/PKN1/TGFB1/ADA/JAK3/PMAIP1/BAX/MIF/TNFSF13B	14	-3.74166
BP	GO:0051302	regulation of cell division	30/2152	168/18670	0.00975323	0.0887805	0.0752728	PDGFA/CDC6/ORC6/TGFA/PROK1/ECT2/ITGB1BP1/RBL1/KIF20A/CDC25B/PLK1/TGFB1/MDK/CSPP1/CDC14B/PDXP/PGF/CHMP4C/SSTR5/RACK1/VEGFB/CAT/GIPC1/PRKCE/AURKB/KIF18B/SFN/GIT1/BLM/KIF23	30	-3.65148
BP	GO:1903793	positive regulation of anion transport	12/2152	50/18670	0.00988236	0.089751	0.0760956	PRKCD/ACE2/CYP4F2/KMO/ABCB4/P2RX4/ABAT/MIF/PTAFR/AVPR1A/SLC6A1/CYP4A11	12	1.1547
BP	GO:0090307	mitotic spindle assembly	13/2152	56/18670	0.00988919	0.089751	0.0760956	CDC20/BIRC5/TPX2/NEK2/PLK1/KIFC1/MISP/CHMP4C/KIF11/CHMP4B/AURKB/MYBL2/KIF23	13	-3.60555
BP	GO:0003015	heart process	47/2152	290/18670	0.00995234	0.0901903	0.0764681	KCNJ8/DMPK/KCNJ4/ITPR3/FOXN4/DMD/SLC1A1/ATP1A1/ACE2/TRPM4/FXYD1/TNNT1/S100A1/FXYD2/RANGRF/ATP1B3/KCNIP3/ITPR2/BIN1/SRI/TNNI2/ADA/P2RX4/ABCC9/SRC/TMEM65/SCN1B/KCNH2/KCNJ11/KCNE5/SLC9A1/RGS2/KCND3/TBX2/GPD1L/TNNC1/VEGFB/KCNK6/PPP1R13L/CACNA1H/FXYD3/KCNQ1/AVPR1A/ADRA1B/CACNG4/GNAO1/ADRA1A	47	-2.77143
BP	GO:0060993	kidney morphogenesis	19/2152	94/18670	0.0101148	0.0915266	0.0776011	SIX2/LZTS2/LIF/SOX9/HNF1B/BASP1/TGFB1/SOX4/VANGL2/FRAS1/WNT4/GPC3/GDNF/PGF/HOXB7/GCNT3/FOXJ1/STAT1/PRKX	19	-3.90007
BP	GO:1903039	positive regulation of leukocyte cell-cell adhesion	37/2152	218/18670	0.0102125	0.0922746	0.0782353	LGALS1/VAV1/LGALS9/PIK3R1/TNFSF9/CORO1A/CD1D/RIPK2/CD276/CCDC88B/AIF1/CTLA4/PYCARD/TGFB1/MDK/ZP3/ADA/JAK3/SRC/VCAM1/EBI3/EPO/ADAM8/CD24/SIRPG/IGF1/NCK2/TNFSF4/THY1/TNFSF13B/ZBTB16/SYK/RPS3/PTAFR/PDCD1/NFKBID/CARD11	37	-4.76757
BP	GO:0010039	response to iron ion	9/2152	33/18670	0.0103656	0.0932443	0.0790575	CCNB1/PDX1/G6PD/CYP1A1/TFF1/TFR2/ABAT/ALAD/APBB1	9	-0.333333
BP	GO:0051443	positive regulation of ubiquitin-protein transferase activity	9/2152	33/18670	0.0103656	0.0932443	0.0790575	CDC20/ARRDC4/DCUN1D5/UBE2S/PLK1/CDC14B/UBE2C/PINK1/RPS2	9	-1
BP	GO:0061036	positive regulation of cartilage development	9/2152	33/18670	0.0103656	0.0932443	0.0790575	PKDCC/WNT5A/SOX9/ANXA2/POR/MDK/ANXA2P2/SCX/ZBTB16	9	-1
BP	GO:0034764	positive regulation of transmembrane transport	35/2152	204/18670	0.0104017	0.093432	0.0792166	TESC/PIK3R1/P2RY6/DMD/WNK3/IRS1/RGN/G6PD/FXYD1/WNK2/TMSB4X/S100A1/ATP1B3/SRI/TREM2/CLIP3/KCNH2/KCNJ11/GPC3/KCNE5/SLC9A1/DRD4/SLC1A2/FGF21/STK39/ADRB2/BAX/IGF1/C1QTNF12/THY1/KCNQ1/PINK1/PTAFR/KLF15/CACNG4	35	-1.85934
BP	GO:0006073	cellular glucan metabolic process	16/2152	75/18670	0.0104669	0.0937422	0.0794796	PYGB/KHK/IRS1/PPP1R3D/PRKAG2/GYS1/STBD1/GNMT/PYGL/PHLDA2/PPP1R3B/GCGR/GYS2/IGF1/GYG1/GCK	16	1.5
BP	GO:0044042	glucan metabolic process	16/2152	75/18670	0.0104669	0.0937422	0.0794796	PYGB/KHK/IRS1/PPP1R3D/PRKAG2/GYS1/STBD1/GNMT/PYGL/PHLDA2/PPP1R3B/GCGR/GYS2/IGF1/GYG1/GCK	16	1.5
BP	GO:0006836	neurotransmitter transport	44/2152	269/18670	0.0105358	0.0942211	0.0798856	ASIC1/SYT8/STX1A/GLUL/DTNBP1/SLC38A5/NCS1/SLC1A1/VAMP8/SLC30A1/SLC6A19/SLC6A13/STX3/SLC6A8/STX1B/SLC38A1/KMO/PPT1/SEPTIN5/ADA/SLC6A6/HBB/APBA1/ADCY1/GDNF/RGS2/SLC6A12/DRD4/SLC1A2/SLC6A11/ABAT/SNAP25/SLC22A1/FCER1G/GIPC1/SNCG/SYK/SYT7/KCNMB4/CTBP2/CHRNA4/GIT1/SLC6A1/ADRA1A	44	-1.20605
BP	GO:1903557	positive regulation of tumor necrosis factor superfamily cytokine production	18/2152	88/18670	0.0107092	0.0956323	0.0810821	HDAC2/LGALS9/ARHGEF2/PIK3R1/HSPB1/WNT5A/RIPK2/CD14/SPON2/PYCARD/NFATC4/TYROBP/ADAM8/MIF/CYBA/FCER1G/SYK/PTAFR	18	-2.82843
BP	GO:0051495	positive regulation of cytoskeleton organization	38/2152	226/18670	0.0108306	0.0965752	0.0818816	ARPC1B/CORO1A/ITGB1BP1/NES/LIMK1/VASP/FCHSD1/MAPRE1/PFN1/CCL26/VIL1/PYCARD/CDC42EP2/SPIRE2/BIN1/CARMIL1/GPSM2/BAIAP2L2/CDC42EP1/WNT4/PDXP/HRAS/PLXNA3/WASF1/IQGAP2/NCK2/PRKCE/ARL2/S100A10/PSRC1/RPS3/ABI2/RHOBTB2/TRPV4/WASHC1/FHOD1/STMN2/SH3PXD2B	38	-5.19109
BP	GO:0002687	positive regulation of leukocyte migration	24/2152	128/18670	0.010888	0.096946	0.082196	ITGA2/LGALS9/WNT5A/AIF1/ZNF580/PYCARD/LGALS3/TGFB1/TNFRSF18/CCL20/TREM2/MDK/ZP3/P2RX4/ADAM8/PGF/MMP14/STK39/S100A14/VEGFB/RAC2/THY1/PTAFR/TRPV4	24	-4.49073
BP	GO:0022618	ribonucleoprotein complex assembly	45/2152	277/18670	0.0110091	0.0978818	0.0829894	EIF3K/RPL24/PPAN/RRP7BP/SNRPF/RPS10/RPS27/EIF3D/SNU13/RPL12/CNOT6/GEMIN7/RPL5/SNRPE/SNRPD1/SNRPB/RPS14/RPSA/RNU6-8/RPS28/BRIX1/C9orf72/RPL6/SF3A2/RPL13A/RPL38/RNU4-2/RPLP0/RPS23/NPM1/RPS5/RPS19/SNRPD2/RPL3/RPS15/RPLP0P6/EIF3E/RPL23A/NLE1/GRB7/BOP1/EIF3B/ISY1/AGO2/NOP53	45	-6.41006
BP	GO:0071156	regulation of cell cycle arrest	21/2152	108/18670	0.0110615	0.0982052	0.0832636	GTSE1/GADD45A/ZNF385A/CCNB1/PRMT1/ARID3A/RPL23/CNOT6/RPL26/TGFB1/BIN1/CDK1/SOX4/MUC1/CNOT11/PCBP4/BTG2/BAX/MIF/SFN/FOXM1	21	-4.14614
BP	GO:0072529	pyrimidine-containing compound catabolic process	10/2152	39/18670	0.0111267	0.0986405	0.0836326	UPP2/DPYS/DCTPP1/APOBEC3D/ALDH6A1/NT5C/UPP1/NT5C3A/APOBEC3C/UPB1	10	-0.632456
CC	GO:0022626	cytosolic ribosome	76/2247	112/19717	2.89782e-45	2.07774e-42	1.73259e-42	RPL19/RPS18/RPS6/RPL24/RPL22L1/RPL36A/RPS9/RPL39L/RPS10/RPL18A/RPLP2/RPS11/RPS27/RPL7A/RPL34/RPS8/RPS24/RPS21/RPL12/RPL23/RPL27/RPL26/RPLP1/RPS20/RPL7/RPL8/RPL5/RPS27A/RPL29/RPL36/RPS29/RPS14/RPL37/RPL32/RPL35/RPSA/PPARGC1A/RPS13/RPS28/RPL6/RPS17/RPS12/RPL21/RPS4X/RPL13A/RPL38/RPL31/RPL37A/RPL14/RPL18/RPLP0/RPL4/RPL10A/RPS23/RPL30/RPS5/RPS19/RPL13/RACK1/RPL3/RPS15/RPLP0P6/RPL35A/RPS16/RPS3A/RPS7/…	76	-8.48838
CC	GO:0022625	cytosolic large ribosomal subunit	45/2247	63/19717	7.76354e-29	2.78323e-26	2.32089e-26	RPL19/RPL24/RPL22L1/RPL36A/RPL39L/RPL18A/RPLP2/RPL7A/RPL34/RPL12/RPL23/RPL27/RPL26/RPLP1/RPL7/RPL8/RPL5/RPL29/RPL36/RPL37/RPL32/RPL35/RPL6/RPL21/RPL13A/RPL38/RPL31/RPL37A/RPL14/RPL18/RPLP0/RPL4/RPL10A/RPL30/RPL13/RPL3/RPLP0P6/RPL35A/RPL23A/RPL9/RPL17/RPL39/RPL27A/UBA52/RPL28	45	-6.7082
CC	GO:0044445	cytosolic part	95/2247	247/19717	1.58322e-28	3.78389e-26	3.15532e-26	RPL19/RPS18/RPS6/RPL24/CTU1/RPL22L1/RPL36A/RPS9/RPL39L/RPS10/DTNBP1/NCS1/RPL18A/HOMER1/RPLP2/RPS11/RRM2/RPS27/CCT3/PFKP/RPL7A/RPL34/RPS8/RPS24/RPS21/RPL12/RPL23/RPL27/RPL26/PYCARD/DBN1/RPLP1/RPS20/RPL7/RPL8/RPL5/RPS27A/ENO1/RPL29/RPL36/STXBP5/RPS29/IKBKG/RPS14/RPL37/RPL32/RPL35/RPSA/HBB/PPARGC1A/NLRP6/RPS13/RPS28/RPL6/RPS17/RPS12/RPL21/RPS4X/RPL13A/RPL38/RPL31/RPL37A/RPL14/RPL18/RPLP0/RPL4/RPL10A…	95	-8.72082
CC	GO:0044391	ribosomal subunit	78/2247	190/19717	8.26892e-26	1.4822e-23	1.23599e-23	RPL19/RPS18/RPS6/RPL24/RPL22L1/RPL36A/RPS9/RPL39L/RPS10/RPL18A/RPLP2/RPS11/RPS27/RPL7A/RPL34/RPS8/RPS24/RPS21/RPL12/RPL23/RPL27/RPL26/MRPS12/RPLP1/RPS20/RPL7/RPL8/RPL5/RPS27A/RPL29/RPL36/RPS29/MRPL52/RPS14/RPL37/RPL32/RPL35/RPSA/RPS13/RPS28/RPL6/RPS17/RPS12/RPL21/RPS4X/MRPL17/RPL13A/RPL38/RPL31/RPL37A/RPL14/RPL18/RPLP0/RPL4/RPL10A/RPS23/RPL30/RPS5/RPS19/RPL13/RACK1/RPL3/RPS15/RPLP0P6/RPL35A/RPS16…	78	-8.83176
CC	GO:0022627	cytosolic small ribosomal subunit	31/2247	44/19717	5.53723e-20	7.94039e-18	6.62136e-18	RPS18/RPS6/RPS9/RPS10/RPS11/RPS27/RPS8/RPS24/RPS21/RPS20/RPS27A/RPS29/RPS14/RPSA/RPS13/RPS28/RPS17/RPS12/RPS4X/RPS23/RPS5/RPS19/RACK1/RPS15/RPS16/RPS3A/RPS7/RPS3/RPS2/RPS25/UBA52	31	-5.56776
CC	GO:0005840	ribosome	81/2247	272/19717	1.25828e-16	1.50364e-14	1.25386e-14	RPL19/RPS18/RPS6/RPL24/GADD45GIP1/RPL22L1/RPL36A/RPS9/RPL39L/RPS10/RPL18A/RPLP2/RPS11/RPS27/RPL7A/RPL34/RPS8/MT3/RPS24/RPS21/RPL12/RPL23/RPL27/RPL26/MRPS12/RPLP1/RPS20/RPL7/RPL8/RPL5/RPS27A/RPL29/RPL36/RPS29/MRPL52/RPS14/RPL37/RPL32/RPL35/RPSA/PPARGC1A/RPS13/RPS28/RPL6/RPS17/RPS12/RPL21/RPS4X/MRPL17/RPL13A/RPL38/RPL31/RPL37A/RPL14/RPL18/RPLP0/RPL4/RPL10A/RPS23/RPL30/RPS5/RPS19/RPL13/RACK1/RPL3/RP…	81	-8.77778
CC	GO:0030055	cell-substrate junction	105/2247	412/19717	7.3682e-16	7.54715e-14	6.29344e-14	RPL19/MPZL1/ITGA2/RPS18/ACTG1/CD151/ARMC5/MARCKS/ARHGEF2/EPPK1/VIM/ITGB4/RPS9/FHL3/ARPC1B/FZD2/HSPB1/RPS10/DMD/RPLP2/PABPC1/RPS11/LIMK1/VASP/RRAS/MAPRE1/CAPN2/RPL7A/RPS8/PFN1/RHOB/SORBS2/RPL12/CIB2/RPL23/RPL27/HMGA1/PAK4/RPLP1/RPL7/RPL8/DAB2/RPL5/ABCB4/RPS29/MME/CDC42EP1/RPS14/FZD1/TPM4/PDLIM7/ZNF185/RPS13/PTK7/PLAUR/ITGB5/RPL6/RPS17/MISP/FBLIM1/FLNC/SLC9A1/YWHAZ/RPS4X/RPL13A/RPL38/RPL31/MMP14/RP…	105	-8.68551
CC	GO:0005924	cell-substrate adherens junction	103/2247	408/19717	2.75298e-15	2.46736e-13	2.05749e-13	RPL19/MPZL1/ITGA2/RPS18/ACTG1/CD151/ARMC5/MARCKS/ARHGEF2/VIM/ITGB4/RPS9/FHL3/ARPC1B/FZD2/HSPB1/RPS10/RPLP2/PABPC1/RPS11/LIMK1/VASP/RRAS/MAPRE1/CAPN2/RPL7A/RPS8/PFN1/RHOB/SORBS2/RPL12/CIB2/RPL23/RPL27/HMGA1/PAK4/RPLP1/RPL7/RPL8/DAB2/RPL5/ABCB4/RPS29/MME/CDC42EP1/RPS14/FZD1/TPM4/PDLIM7/ZNF185/RPS13/PTK7/PLAUR/ITGB5/RPL6/RPS17/MISP/FBLIM1/FLNC/SLC9A1/YWHAZ/RPS4X/RPL13A/RPL38/RPL31/MMP14/RPL37A/RPL18…	103	-8.76943
CC	GO:0005925	focal adhesion	102/2247	405/19717	4.45129e-15	3.54619e-13	2.95711e-13	RPL19/MPZL1/ITGA2/RPS18/ACTG1/CD151/ARMC5/MARCKS/ARHGEF2/VIM/ITGB4/RPS9/FHL3/ARPC1B/FZD2/HSPB1/RPS10/RPLP2/PABPC1/RPS11/LIMK1/VASP/RRAS/MAPRE1/CAPN2/RPL7A/RPS8/PFN1/RHOB/SORBS2/RPL12/RPL23/RPL27/HMGA1/PAK4/RPLP1/RPL7/RPL8/DAB2/RPL5/ABCB4/RPS29/MME/CDC42EP1/RPS14/FZD1/TPM4/PDLIM7/ZNF185/RPS13/PTK7/PLAUR/ITGB5/RPL6/RPS17/MISP/FBLIM1/FLNC/SLC9A1/YWHAZ/RPS4X/RPL13A/RPL38/RPL31/MMP14/RPL37A/RPL18/RPLP…	102	-8.7133
CC	GO:0015934	large ribosomal subunit	47/2247	121/19717	5.385e-15	3.86104e-13	3.21966e-13	RPL19/RPL24/RPL22L1/RPL36A/RPL39L/RPL18A/RPLP2/RPL7A/RPL34/RPL12/RPL23/RPL27/RPL26/RPLP1/RPL7/RPL8/RPL5/RPL29/RPL36/MRPL52/RPL37/RPL32/RPL35/RPL6/RPL21/MRPL17/RPL13A/RPL38/RPL31/RPL37A/RPL14/RPL18/RPLP0/RPL4/RPL10A/RPL30/RPL13/RPL3/RPLP0P6/RPL35A/RPL23A/RPL9/RPL17/RPL39/RPL27A/UBA52/RPL28	47	-6.85565
CC	GO:0015935	small ribosomal subunit	32/2247	72/19717	1.52121e-12	9.9155e-11	8.26838e-11	RPS18/RPS6/RPS9/RPS10/RPS11/RPS27/RPS8/RPS24/RPS21/MRPS12/RPS20/RPS27A/RPS29/RPS14/RPSA/RPS13/RPS28/RPS17/RPS12/RPS4X/RPS23/RPS5/RPS19/RACK1/RPS15/RPS16/RPS3A/RPS7/RPS3/RPS2/RPS25/UBA52	32	-5.65685
CC	GO:0042788	polysomal ribosome	19/2247	32/19717	8.89604e-11	5.31538e-09	4.43241e-09	RPL19/RPL24/RPL36A/RPL18A/RPL7A/RPS21/RPL8/RPL36/RPS29/RPL32/RPS28/RPL6/RPL38/RPL31/RPL18/RPL10A/RPS23/RPL30/RPL39	19	-4.3589
CC	GO:0005844	polysome	27/2247	72/19717	7.97447e-09	4.39822e-07	3.66761e-07	RPL19/RPS6/RPL24/VIM/RPL36A/MSI1/RPL18A/MSI2/RPL7A/RPS21/RPL8/RPL36/RPS29/RPL32/RPS28/RPL6/RPS4X/RPL38/RPL31/RPL18/NAA38/RPL10A/RPS23/RPL30/RPS3/RPL39/AGO2	27	-5.19615
CC	GO:0062023	collagen-containing extracellular matrix	79/2247	406/19717	1.22424e-06	6.26985e-05	5.22832e-05	EFEMP2/LGALS1/ANGPTL6/KAZALD1/S100A6/CD151/AZGP1/LGALS9/SERPINH1/COL11A1/PCSK6/MFGE8/ANXA11/LAMB1/CBLN1/ENTPD2/PZP/HPX/WNT5A/LAD1/ANXA4/ITIH1/ECM2/ANXA2/SOD3/SERPING1/MBL2/EMILIN2/GDF15/F3/CTHRC1/A1BG/EFNA5/ANG/LGALS3/LAMC1/MMP9/TGFB1/KNG1/MDK/ZP3/AGRN/S100A4/CHADL/COL16A1/MXRA7/PLG/SERPINE2/MATN3/FRAS1/SPARCL1/EGFL7/CTSC/SDC3/GPC3/COL5A3/F12/ZG16/PKM/ANXA2P2/TIMP1/ACHE/GPC4/SRPX2/COL9A2/F9/TIMP2…	79	-3.48777
CC	GO:0098984	neuron to neuron synapse	68/2247	350/19717	6.955e-06	0.000332449	0.000277224	GPHN/RPS18/MTMR2/TNIK/ARHGEF2/STX1A/DAB1/RUSC1/NLGN4X/NECTIN1/DTNBP1/NCS1/NRGN/HOMER1/DNM1/ATP1A1/CLSTN1/FABP5/RPS27/PPP1R9B/CRYAB/MT3/SLC30A1/CPEB3/RPL12/RPL23/DBN1/SLC16A3/RPL7/ADGRL1/RPL8/ARRB1/LRFN4/P2RX4/RPS14/RAPGEF4/ABHD17C/SRC/CTNND2/RPS13/ADCY1/PALM/RPL6/YWHAZ/LRFN1/RPL38/RPL14/RPLP0/ARHGAP44/HOMER3/RPL10A/DLG3/RPL30/RPS19/PTPRS/NCK2/ADRA2C/ABR/PRR7/RPS3/DMTN/SYT7/MPDZ/PRKAR1B/SEMA4F/CNK…	68	-5.82086
CC	GO:0060205	cytoplasmic vesicle lumen	66/2247	338/19717	7.9441e-06	0.000355995	0.000296859	GSTP1/CFD/PDGFA/PLAC8/F8/IMPDH1/PYGB/TOR4A/PRKCD/SERPINI1/HPX/ALOX5/NME2/TRAPPC1/FABP5/HP/ANXA2/UNC13D/SERPING1/A1BG/TMSB4X/SELENOP/PYCARD/ALDOA/TGFB1/AMPD3/PCYOX1L/KNG1/OLFM4/ADA/PLG/IMPDH2/HBB/CTSC/PYGL/SERPINA4/DBH/TTR/S100P/HPSE/ZG16/PKM/TCN1/TIMP1/S100A11/ARG1/MIF/VEGFB/IGF1/CAT/GYG1/TIMP2/PTGES2/VAT1/QSOX1/HSPA6/ALAD/STK11IP/S100A9/RNASET2/COTL1/LGALS3BP/ACAA1/HRG/SAA1/OLA1	66	-2.9542
CC	GO:0031983	vesicle lumen	66/2247	339/19717	8.78697e-06	0.000370603	0.00030904	GSTP1/CFD/PDGFA/PLAC8/F8/IMPDH1/PYGB/TOR4A/PRKCD/SERPINI1/HPX/ALOX5/NME2/TRAPPC1/FABP5/HP/ANXA2/UNC13D/SERPING1/A1BG/TMSB4X/SELENOP/PYCARD/ALDOA/TGFB1/AMPD3/PCYOX1L/KNG1/OLFM4/ADA/PLG/IMPDH2/HBB/CTSC/PYGL/SERPINA4/DBH/TTR/S100P/HPSE/ZG16/PKM/TCN1/TIMP1/S100A11/ARG1/MIF/VEGFB/IGF1/CAT/GYG1/TIMP2/PTGES2/VAT1/QSOX1/HSPA6/ALAD/STK11IP/S100A9/RNASET2/COTL1/LGALS3BP/ACAA1/HRG/SAA1/OLA1	66	-2.9542
CC	GO:0014069	postsynaptic density	63/2247	324/19717	1.45042e-05	0.00057775	0.000481776	GPHN/RPS18/MTMR2/TNIK/ARHGEF2/STX1A/DAB1/RUSC1/NLGN4X/DTNBP1/NCS1/NRGN/HOMER1/DNM1/ATP1A1/CLSTN1/FABP5/RPS27/PPP1R9B/CRYAB/MT3/SLC30A1/CPEB3/RPL12/RPL23/DBN1/SLC16A3/RPL7/ADGRL1/RPL8/ARRB1/LRFN4/P2RX4/RPS14/ABHD17C/SRC/CTNND2/RPS13/ADCY1/PALM/RPL6/LRFN1/RPL38/RPL14/RPLP0/ARHGAP44/HOMER3/RPL10A/DLG3/RPL30/RPS19/PTPRS/NCK2/ADRA2C/ABR/PRR7/RPS3/DMTN/MPDZ/SEMA4F/CNKSR2/RPS25/CACNG4	63	-5.92144
CC	GO:0099572	postsynaptic specialization	66/2247	348/19717	2.11085e-05	0.000755087	0.000629655	GPHN/RPS18/MTMR2/TNIK/DLGAP4/ARHGEF2/STX1A/DAB1/RUSC1/NLGN4X/DTNBP1/NCS1/NRGN/HOMER1/DNM1/ATP1A1/CLSTN1/FABP5/RPS27/PPP1R9B/CRYAB/MT3/SLC30A1/CPEB3/RPL12/RPL23/DBN1/SLC16A3/RPL7/ADGRL1/RPL8/KPNA2/ARRB1/LRFN4/P2RX4/RPS14/ABHD17C/SRC/CTNND2/RPS13/ADCY1/PALM/RPL6/KCND3/LRFN1/RPL38/RPL14/RPLP0/ARHGAP44/HOMER3/RPL10A/DLG3/RPL30/RPS19/PTPRS/NCK2/ADRA2C/ABR/PRR7/RPS3/DMTN/MPDZ/SEMA4F/CNKSR2/RPS25/CACNG4	66	-5.90839
CC	GO:0032279	asymmetric synapse	63/2247	328/19717	2.15342e-05	0.000755087	0.000629655	GPHN/RPS18/MTMR2/TNIK/ARHGEF2/STX1A/DAB1/RUSC1/NLGN4X/DTNBP1/NCS1/NRGN/HOMER1/DNM1/ATP1A1/CLSTN1/FABP5/RPS27/PPP1R9B/CRYAB/MT3/SLC30A1/CPEB3/RPL12/RPL23/DBN1/SLC16A3/RPL7/ADGRL1/RPL8/ARRB1/LRFN4/P2RX4/RPS14/ABHD17C/SRC/CTNND2/RPS13/ADCY1/PALM/RPL6/LRFN1/RPL38/RPL14/RPLP0/ARHGAP44/HOMER3/RPL10A/DLG3/RPL30/RPS19/PTPRS/NCK2/ADRA2C/ABR/PRR7/RPS3/DMTN/MPDZ/SEMA4F/CNKSR2/RPS25/CACNG4	63	-5.92144
CC	GO:0016323	basolateral plasma membrane	46/2247	217/19717	2.21155e-05	0.000755087	0.000629655	SLCO1B1/SLC22A7/SLC10A1/MYO1A/SLC7A7/EPCAM/EPPK1/KCNJ4/TGFA/P2RY6/CD1D/ST14/CA11/ATP1A1/VSIG1/ABCC4/ANXA2/SLC26A1/SLC7A6/RHCG/SLC4A11/ABCC1/ARRB1/VANGL2/SLC16A10/AQP9/PALM/SLC2A1/SLC9A1/SLC9B2/ABCC6/CDH17/CDH16/STK39/DLG3/SLC22A1/CLDN4/CA9/SLC51A/ADAM9/KCNQ1/SLCO1B3/MTTP/SLC41A1/EZR/SLC27A5	46	-2.06419
CC	GO:0005782	peroxisomal matrix	17/2247	51/19717	2.83379e-05	0.000883404	0.000736656	BAAT/AMACR/AGXT/PIPOX/GRHPR/HSD17B4/DAO/MLYCD/ACOT2/HAO2/EHHADH/CAT/SCP2/HAO1/ACAA1/ACOX2/EPHX2	17	4.12311
CC	GO:0031907	microbody lumen	17/2247	51/19717	2.83379e-05	0.000883404	0.000736656	BAAT/AMACR/AGXT/PIPOX/GRHPR/HSD17B4/DAO/MLYCD/ACOT2/HAO2/EHHADH/CAT/SCP2/HAO1/ACAA1/ACOX2/EPHX2	17	4.12311
CC	GO:0034774	secretory granule lumen	61/2247	321/19717	4.00866e-05	0.00119759	0.000998648	GSTP1/CFD/PDGFA/PLAC8/F8/IMPDH1/PYGB/TOR4A/PRKCD/SERPINI1/ALOX5/NME2/TRAPPC1/FABP5/HP/ANXA2/UNC13D/SERPING1/A1BG/TMSB4X/SELENOP/PYCARD/ALDOA/TGFB1/AMPD3/PCYOX1L/KNG1/OLFM4/PLG/IMPDH2/CTSC/PYGL/SERPINA4/DBH/TTR/S100P/HPSE/PKM/TCN1/TIMP1/S100A11/ARG1/MIF/VEGFB/IGF1/CAT/GYG1/TIMP2/PTGES2/VAT1/QSOX1/HSPA6/ALAD/STK11IP/S100A9/RNASET2/COTL1/LGALS3BP/ACAA1/HRG/OLA1	61	-3.457
CC	GO:0000940	condensed chromosome outer kinetochore	8/2247	14/19717	4.47184e-05	0.00128252	0.00106948	NDC80/CCNB1/PLK1/SKA3/BUB1/SKA1/CENPF/BUB1B	8	-2.82843
CC	GO:0000778	condensed nuclear chromosome kinetochore	8/2247	15/19717	8.62313e-05	0.00237799	0.00198297	NDC80/NUF2/CCNB1/PLK1/CENPA/CENPO/BUB1/BUB1B	8	-2.82843
CC	GO:0072562	blood microparticle	33/2247	147/19717	9.64258e-05	0.00256064	0.00213528	ACTG1/BCHE/PZP/HPX/ITIH1/HP/SERPING1/C9/PFN1/AFM/C1R/A1BG/CIB2/C1S/PON1/TGFB1/KNG1/PLG/CLIC1/HBB/ACSM1/SLC2A1/YWHAZ/C4BPA/HSPA6/HPR/CFHR3/CPN2/SERPINC1/LGALS3BP/HRG/C8A/FCN2	33	2.61116
CC	GO:0045177	apical part of cell	68/2247	384/19717	0.000144176	0.00369193	0.00307864	MYO1A/TNIK/SLC2A2/EPCAM/MTCL1/ITPR3/DAB1/P2RY6/CDHR2/ABCB11/SLC1A1/HOMER1/MYO1B/SLC17A4/REN/ATP1A1/SAPCD2/SLC12A2/FXYD1/AQP8/DSG1/RHCG/ACY3/SLC6A19/SORBS2/STX3/PROM1/CYP4F2/ABCB4/VANGL2/MUC1/NAALADL1/MAL2/VCAM1/OXTR/CA4/RAPGEF2/AJM1/SLC39A4/SLC2A1/USH1C/SLC9A1/CNTFR/SLC9B2/ABCC6/ABCG5/PAPPA2/STK39/SLC29A4/JAG1/ENPEP/SPTBN2/ADRB2/CLDN4/SLC34A2/CTSV/CYBA/SLC17A1/SLC17A3/GNAS/THY1/MUC13/MPDZ/TRPV4/E…	68	-0.970143
CC	GO:0016324	apical plasma membrane	58/2247	318/19717	0.000194529	0.00480956	0.00401061	MYO1A/TNIK/SLC2A2/EPCAM/MTCL1/P2RY6/CDHR2/SLC1A1/SLC17A4/ATP1A1/SAPCD2/SLC12A2/FXYD1/DSG1/RHCG/ACY3/SLC6A19/SORBS2/STX3/PROM1/CYP4F2/ABCB4/VANGL2/MUC1/NAALADL1/MAL2/OXTR/CA4/RAPGEF2/AJM1/SLC39A4/SLC2A1/SLC9A1/CNTFR/SLC9B2/ABCC6/ABCG5/PAPPA2/STK39/SLC29A4/JAG1/ENPEP/SPTBN2/ADRB2/CLDN4/SLC34A2/CYBA/SLC17A1/SLC17A3/GNAS/THY1/MUC13/MPDZ/TRPV4/EZR/ANO1/ABCG8/CYP4A11	58	-1.05045
CC	GO:0005687	U4 snRNP	7/2247	13/19717	0.000227292	0.00543227	0.00452988	SNRPF/SNRPN/SNRPE/SNRPD1/SNRPB/RNU4-2/SNRPD2	7	-2.64575
CC	GO:0032994	protein-lipid complex	13/2247	39/19717	0.000244643	0.00565835	0.00471841	APOF/LPA/PLTP/APOA5/SORL1/PON1/LCAT/APOC4/BIN1/SAA2/HPR/SAA1/SAA4	13	2.49615
CC	GO:0042383	sarcolemma	30/2247	136/19717	0.000270833	0.00592134	0.00493771	KCNB1/DTNBP1/DMD/ATP1A1/FXYD1/ANXA2/SLC30A1/SGCE/CIB2/BIN1/SRI/ABCC9/VCAM1/STBD1/SCN1B/KCNJ11/SLC2A1/FLNC/SLC9A1/KCND3/PDE9A/KRT19/RTN2/BSG/MLIP/PGM5/CACNG4/EZR/KRT8/ADRA1A	30	-1.82574
CC	GO:0000779	condensed chromosome, centromeric region	27/2247	118/19717	0.000288381	0.00592134	0.00493771	SEPTIN2/CDT1/NDC80/NUF2/BIRC5/CCNB1/SGO2/KIF2C/NEK2/PLK1/CENPM/HSF1/CENPA/SKA3/CENPO/RANGAP1/BUB1/CENPW/DCTN5/HJURP/NCAPD2/NCAPG/SKA1/CENPF/BUB1B/AURKB/SPC25	27	-5.19615
CC	GO:0044438	microbody part	24/2247	100/19717	0.000289047	0.00592134	0.00493771	PEX11G/MPV17/BAAT/AMACR/AGXT/PIPOX/SLC27A2/GRHPR/HSD17B4/DAO/ACSL1/MLYCD/ACOT2/IMPDH2/FNDC5/HAO2/EHHADH/CAT/SYT7/SCP2/HAO1/ACAA1/ACOX2/EPHX2	24	4.08248
CC	GO:0044439	peroxisomal part	24/2247	100/19717	0.000289047	0.00592134	0.00493771	PEX11G/MPV17/BAAT/AMACR/AGXT/PIPOX/SLC27A2/GRHPR/HSD17B4/DAO/ACSL1/MLYCD/ACOT2/IMPDH2/FNDC5/HAO2/EHHADH/CAT/SYT7/SCP2/HAO1/ACAA1/ACOX2/EPHX2	24	4.08248
CC	GO:0034364	high-density lipoprotein particle	10/2247	26/19717	0.000342174	0.00681496	0.00568288	APOF/PLTP/APOA5/PON1/LCAT/APOC4/SAA2/HPR/SAA1/SAA4	10	2.52982
CC	GO:0005819	spindle	61/2247	347/19717	0.00037622	0.00710233	0.00592252	SEPTIN2/YEATS2/CDC20/CDC6/CAPG/ARHGEF2/CRMP1/WDR62/MTCL1/ANXA11/ECT2/HSPB1/MZT2B/BIRC5/TTK/TPX2/CCNB1/KIF15/SAC3D1/KIF20A/MAPRE1/CDC25B/DCDC2/NEK2/PLK1/HSF1/SKA3/STX1B/RANGAP1/CDK1/GPSM2/CDCA8/CSPP1/CDC14B/IKBKG/RCC2/KIFC1/MISP/CEP89/SHCBP1/NPM1/DDX11/SKA1/CENPF/FAM110A/BEX4/KIF11/BUB1B/EML2/TACC3/AURKB/SNCG/MZT2A/KIF18B/BORA/PSRC1/RPS3/DLGAP5/KIF18A/MAP7D1/KIF23	61	-7.04203
CC	GO:0031093	platelet alpha granule lumen	18/2247	67/19717	0.000376413	0.00710233	0.00592252	CFD/PDGFA/F8/TOR4A/SERPING1/A1BG/TMSB4X/ALDOA/TGFB1/PCYOX1L/KNG1/PLG/TIMP1/VEGFB/IGF1/QSOX1/HRG/OLA1	18	-0.942809
CC	GO:0016327	apicolateral plasma membrane	8/2247	18/19717	0.000427739	0.00786382	0.00655751	EPPK1/MTCL1/NEDD4/PALM/KRT19/CLDN4/MPDZ/KRT8	8	-1.41421
CC	GO:0046540	U4/U6 x U5 tri-snRNP complex	13/2247	42/19717	0.000554095	0.00933351	0.00778306	SNRPF/LSM8/PPIH/SNRPN/SNU13/SNRPE/SNRPD1/SNRPB/RNU6-8/LSM7/RNU4-2/SNRPD2/LSM2	13	-3.60555
CC	GO:0097526	spliceosomal tri-snRNP complex	13/2247	42/19717	0.000554095	0.00933351	0.00778306	SNRPF/LSM8/PPIH/SNRPN/SNU13/SNRPE/SNRPD1/SNRPB/RNU6-8/LSM7/RNU4-2/SNRPD2/LSM2	13	-3.60555
CC	GO:0034358	plasma lipoprotein particle	12/2247	37/19717	0.00055975	0.00933351	0.00778306	APOF/LPA/PLTP/APOA5/SORL1/PON1/LCAT/APOC4/SAA2/HPR/SAA1/SAA4	12	2.88675
CC	GO:1990777	lipoprotein particle	12/2247	37/19717	0.00055975	0.00933351	0.00778306	APOF/LPA/PLTP/APOA5/SORL1/PON1/LCAT/APOC4/SAA2/HPR/SAA1/SAA4	12	2.88675
CC	GO:0005884	actin filament	25/2247	111/19717	0.000610464	0.00989301	0.00824962	MYO1A/ACTG1/CORO1A/KPTN/GAS7/MYO1B/AIF1/SMTN/PSTPIP1/DBN1/SH2B2/CARMIL1/SRC/WIPF3/TPM4/PDLIM7/TPM2/MISP/ACKR2/POF1B/RAC2/DMTN/EZR/COTL1/SPECC1	25	-4.2
CC	GO:0000777	condensed chromosome kinetochore	24/2247	105/19717	0.0006209	0.00989301	0.00824962	SEPTIN2/CDT1/NDC80/NUF2/BIRC5/CCNB1/SGO2/KIF2C/NEK2/PLK1/CENPM/HSF1/CENPA/SKA3/CENPO/RANGAP1/BUB1/CENPW/DCTN5/HJURP/SKA1/CENPF/BUB1B/SPC25	24	-4.89898
CC	GO:0005788	endoplasmic reticulum lumen	54/2247	309/19717	0.000908406	0.0141593	0.0118072	RDH5/LGALS1/PDGFA/F8/SERPINH1/BCHE/COL11A1/TOR4A/CERCAM/MFGE8/DNAJC10/LAMB1/IGFBP3/WNT5A/APOA5/SLC27A2/TSPAN15/PROZ/AFP/FKBP10/LAMC1/CES3/KNG1/ERP27/SERPINA10/COL16A1/EBI3/MATN3/PLAUR/SPARCL1/BPIFB2/CTSC/WNT4/GPC3/COL5A3/MELTF/TMEM132A/TIMP1/CKAP4/COL9A2/CES1/F9/GOLM1/BGLAP/MXRA8/CES2/QSOX1/GPX7/MTTP/IL27/COL8A2/SPP1/RNASET2/SERPINC1	54	-2.44949
CC	GO:0005796	Golgi lumen	23/2247	102/19717	0.000972566	0.0147666	0.0123136	PDGFA/PCSK6/WNT5A/MUC5B/SOD3/PROZ/MMP11/TGFB1/AGRN/MUC1/DEFB1/PODXL2/WNT4/SDC3/GPC3/MMP14/ZG16/GPC4/BCAN/F9/BGLAP/MUC13/MUC3A	23	-2.71069
CC	GO:0000775	chromosome, centromeric region	37/2247	193/19717	0.00103055	0.0147666	0.0123136	SEPTIN2/CDCA5/CDT1/NDC80/NUF2/PPP2R1A/BIRC5/TTK/DSCC1/CCNB1/DNMT3A/SGO2/KIF2C/NEK2/PLK1/CENPM/HSF1/CENPA/SKA3/CENPO/RANGAP1/CDCA8/HELLS/BUB1/CENPW/RCC2/DCTN5/KAT2B/HJURP/NCAPD2/NCAPG/SKA1/CENPF/BUB1B/AURKB/SPC25/KIF18A	37	-5.75396
CC	GO:0030496	midbody	34/2247	173/19717	0.00103332	0.0147666	0.0123136	CHMP4A/SEPTIN2/ANLN/CAPG/CRMP1/MTCL1/LZTS2/ANXA11/ECT2/DTNBP1/MICAL1/BIRC5/KIF20A/ANXA2/NEK2/PLK1/PKN1/CDK1/CDCA8/RCC2/CNTRL/SLC2A1/SHCBP1/PDXP/CHMP4C/DDX11/RACK1/CENPF/CHMP4B/AURKB/PSRC1/CEP55/VPS37B/KIF23	34	-5.48795
CC	GO:0005777	peroxisome	28/2247	134/19717	0.00105034	0.0147666	0.0123136	PEX11G/MPV17/VIM/BAAT/AMACR/AGXT/PIPOX/SLC27A2/NUDT17/GRHPR/HSD17B4/DAO/ACSL1/MLYCD/XDH/ACOT2/SERHL2/IMPDH2/FNDC5/HAO2/EHHADH/CAT/SYT7/SCP2/HAO1/ACAA1/ACOX2/EPHX2	28	3.40168
CC	GO:0042579	microbody	28/2247	134/19717	0.00105034	0.0147666	0.0123136	PEX11G/MPV17/VIM/BAAT/AMACR/AGXT/PIPOX/SLC27A2/NUDT17/GRHPR/HSD17B4/DAO/ACSL1/MLYCD/XDH/ACOT2/SERHL2/IMPDH2/FNDC5/HAO2/EHHADH/CAT/SYT7/SCP2/HAO1/ACAA1/ACOX2/EPHX2	28	3.40168
CC	GO:0072686	mitotic spindle	24/2247	109/19717	0.00108898	0.0147685	0.0123152	YEATS2/CAPG/ECT2/TPX2/MAPRE1/DCDC2/HSF1/RANGAP1/CDK1/GPSM2/CDC14B/IKBKG/RCC2/KIFC1/MISP/SKA1/KIF11/EML2/TACC3/AURKB/KIF18B/RPS3/KIF18A/KIF23	24	-4.08248
CC	GO:0034709	methylosome	6/2247	12/19717	0.00109167	0.0147685	0.0123152	SNRPF/PRMT1/SNRPE/SNRPD1/SNRPB/SNRPD2	6	-2.44949
CC	GO:0000776	kinetochore	28/2247	135/19717	0.00118388	0.0154753	0.0129046	SEPTIN2/CDT1/NDC80/NUF2/BIRC5/TTK/CCNB1/SGO2/KIF2C/NEK2/PLK1/CENPM/HSF1/CENPA/SKA3/CENPO/RANGAP1/BUB1/CENPW/DCTN5/KAT2B/HJURP/SKA1/CENPF/BUB1B/AURKB/SPC25/KIF18A	28	-4.91354
CC	GO:0098858	actin-based cell projection	39/2247	208/19717	0.00118709	0.0154753	0.0129046	IGF2BP1/PDGFA/MYO1A/NPTX2/CDHR2/DMD/KPTN/MYO1B/DCXR/PPP1R9B/VASP/TTYH1/CIB2/VIL1/TBC1D10C/PROM1/ARL4C/TGFB1/DEF6/VCAM1/OXTR/PALM/CBX6/USH1C/TPRN/S100P/OSBPL3/MYO1G/IQGAP2/CA9/SYTL1/CTSV/FSCN1/CDH23/ANKS4B/ABI2/TRPV4/EZR/APBB1	39	-4.32346
CC	GO:0005759	mitochondrial matrix	75/2247	469/19717	0.00151515	0.0190785	0.0159093	ACSM2A/CYP11A1/HAGH/ETNPPL/GLYAT/ALDH5A1/GADD45GIP1/ACADSB/GCDH/NUDT1/ACSM3/AGXT/ALDH2/SARDH/CCNB1/ACAT1/MTHFD1L/CPS1/DGUOK/PCK2/PRODH/HIBADH/TOP1MT/BCO2/ALAS1/ACAA2/MRPS12/DMGDH/MLYCD/ACOT2/ETFBKMT/ALDH6A1/CDK1/SARS2/MRPL52/MTHFS/ACSM1/GLS/AADAT/CBR4/ACSM2B/ACSS1/MRPL17/ACSM5/BDH1/GLS2/OGDHL/BTD/PDK4/ADHFE1/ACSS3/ABAT/GSTZ1/GPT2/ETFDH/BCKDHB/MMUT/ATP5F1E/PYCR1/ARL2/HADH/RPS3/ALDH1B1/ACADL/OTC/DH…	75	3.57957
CC	GO:0005903	brush border	22/2247	99/19717	0.0015167	0.0190785	0.0159093	MYO1A/SLC2A2/ITPR3/DAB1/CDHR2/MYO1B/DCXR/ACE2/SLC6A19/RGS19/VIL1/MFSD10/MME/CLIC1/CA4/USH1C/ENPEP/SLC34A2/SLC17A3/GIPC1/ANKS4B/EZR	22	-0.426401
CC	GO:0031252	cell leading edge	66/2247	403/19717	0.00154402	0.0190872	0.0159165	TESC/IGF2BP1/S100A6/EPS8L3/CAPG/ARHGEF2/KCNB1/VIM/ITGB4/S100B/NME1/CORO1A/ITGB1BP1/KPTN/NME2/FGD3/PLXND1/LIMK1/EPS8L1/PPP1R9B/VASP/HDAC6/ANXA2/AIF1/SGCE/PSTPIP1/SORBS2/VIL1/STX3/DBN1/SH2B2/CARMIL1/SRC/PDLIM7/MYADM/PACSIN1/PALM/KCNJ11/BSPRY/SLC9A1/MYLK/PDE9A/PDXP/SLC1A2/ARHGAP44/CDC42BPG/WASF1/S100A11/MYO1G/IQGAP2/SH3BP1/LAMP5/FSCN1/PLEKHO1/RAC2/THY1/SLC39A6/RPS3/PDE4A/ABI2/TRPV4/EZR/KIF18A/ANGPTL…	66	-6.15457
CC	GO:0032432	actin filament bundle	18/2247	75/19717	0.00158371	0.0192461	0.016049	RFLNA/MARCKS/FHL3/MICALL2/MYL9/CRYAB/VIL1/SH2B2/VANGL2/TPM4/PDLIM7/FBLIM1/MYLK/FSCN1/CYBA/PGM5/MST1R/FHOD1	18	-3.29983
CC	GO:0000780	condensed nuclear chromosome, centromeric region	9/2247	26/19717	0.00162789	0.0194533	0.0162218	NDC80/NUF2/CCNB1/PLK1/CENPA/CENPO/BUB1/BUB1B/AURKB	9	-3
CC	GO:0097038	perinuclear endoplasmic reticulum	8/2247	22/19717	0.00205778	0.0241874	0.0201694	PIK3R1/OSBP2/CAPN2/MOGAT2/OSBPL3/CYBA/OSBPL7/DGAT2	8	-0.707107
CC	GO:0005902	microvillus	19/2247	83/19717	0.0021507	0.0248717	0.0207401	PDGFA/MYO1A/CDHR2/DCXR/VIL1/PROM1/TGFB1/VCAM1/OXTR/USH1C/S100P/MYO1G/IQGAP2/CA9/SYTL1/CTSV/FSCN1/ANKS4B/EZR	19	-2.9824
CC	GO:0031091	platelet alpha granule	20/2247	91/19717	0.00278593	0.0317065	0.0264395	CFD/PDGFA/F8/TOR4A/SERPING1/A1BG/TMSB4X/ALDOA/TGFB1/PCYOX1L/KNG1/PLG/SERPINE2/LHFPL2/TIMP1/VEGFB/IGF1/QSOX1/HRG/OLA1	20	-1.34164
CC	GO:0030175	filopodium	22/2247	104/19717	0.00292793	0.032802	0.027353	IGF2BP1/NPTX2/DMD/MYO1B/PPP1R9B/VASP/TTYH1/VIL1/TBC1D10C/ARL4C/DEF6/VCAM1/PALM/CBX6/OSBPL3/MYO1G/IQGAP2/FSCN1/ABI2/TRPV4/EZR/APBB1	22	-3.41121
CC	GO:0043025	neuronal cell body	77/2247	497/19717	0.00313603	0.0345928	0.0288464	CKB/KCNN4/SLC31A1/ARHGEF2/KCNB1/S100B/ITPR3/DAB1/GLUL/UCHL1/NPTX2/ZNF385A/NRGN/SERPINI1/TMEM100/TPX2/TRPM4/HDAC6/FCHSD1/CAPN2/CRYAB/AIF1/ANG/PYCARD/DMWD/RIN1/NCDN/ATP13A2/TGFB1/SRD5A1/PPT1/ADA/MME/P2RX4/TRPM2/PPARGC1A/PLXDC1/CTNND2/SCN1B/RAPGEF2/C9orf72/KCNJ11/CBX6/ASS1/PPP1R1B/CRHBP/KCND3/INPP5F/PDE9A/CYP17A1/TTBK1/DLG3/ASCL1/RACK1/PTPRS/NQO1/SPTBN2/NRSN2/ARG1/CTSV/CYBA/INHA/TIMP2/BGLAP/ADRA2C/T…	77	-3.30486
CC	GO:0031045	dense core granule	7/2247	19/19717	0.00359723	0.039079	0.0325874	SYT8/NCS1/CRHBP/ADAM8/BACE2/MYRIP/SYT7	7	-0.377964
CC	GO:0042470	melanosome	22/2247	106/19717	0.0037417	0.039453	0.0328992	CAPG/SYNGR1/ANXA11/DTNBP1/CD63/ATP1A1/ANXA2/NAP1L1/ANKRD27/ATP1B3/STX3/TRPV2/SLC2A1/OCA2/YWHAZ/MMP14/ANXA2P2/SYTL1/BSG/MYRIP/RAB38/SLC1A5	22	-4.26401
CC	GO:0048770	pigment granule	22/2247	106/19717	0.0037417	0.039453	0.0328992	CAPG/SYNGR1/ANXA11/DTNBP1/CD63/ATP1A1/ANXA2/NAP1L1/ANKRD27/ATP1B3/STX3/TRPV2/SLC2A1/OCA2/YWHAZ/MMP14/ANXA2P2/SYTL1/BSG/MYRIP/RAB38/SLC1A5	22	-4.26401
CC	GO:0005911	cell-cell junction	71/2247	459/19717	0.00459963	0.0477656	0.039831	PKP3/JAML/VAV1/SLC2A2/EPCAM/ARHGEF2/EPPK1/PIK3R1/PRKCD/NECTIN1/CORO1A/ECT2/NDRG1/MICALL2/ABCB11/WNK3/ATP1A1/SAPCD2/TJP3/EVPL/VASP/CGNL1/FXYD1/ANXA2/DSG1/CYTH2/KRT18/RANGRF/HEPACAM/PAK4/STX3/DBN1/FGFR4/BAIAP2L2/ABCB4/CDC42EP1/VANGL2/CDCA3/OXTR/TMEM65/PDLIM7/PLXDC1/CTNND2/SCN1B/RAPGEF2/PTK7/MYADM/KCNJ11/SLC2A1/SLC9A1/CLDN2/PDXP/CDH17/ILDR1/DLG3/POF1B/S100A11/CLDN4/NECTIN2/SH3BP1/FSCN1/OBSL1/MXRA8/Y…	71	-5.10316
CC	GO:0030315	T-tubule	13/2247	52/19717	0.00466331	0.0477656	0.039831	ATP1A1/FXYD1/SLC30A1/BIN1/SRI/STBD1/SCN1B/KCNJ11/SLC9A1/RTN2/CACNG4/EZR/ADRA1A	13	-1.38675
CC	GO:0030667	secretory granule membrane	49/2247	298/19717	0.00533591	0.0538852	0.044934	NBEAL2/DOK3/ITPR3/SYNGR1/CUZD1/ATAD3B/LPCAT1/RAB3D/CD63/SLC27A2/CD14/FABP5/RND2/ABCC4/VAMP8/ALDH3B1/DSG1/CD58/TBC1D10C/STX3/LGALS3/HVCN1/ITPR2/SRI/CPNE1/MME/CA4/STBD1/TRPM2/PLAUR/TYROBP/ADAM8/DBH/RAB31/LHFPL2/DMBT1/ZG16/SNAP25/CKAP4/IQGAP2/ADGRE5/CYBA/FCER1G/ABCA3/BSG/PTAFR/PGRMC1/CD68/TMC6	49	-3.85714
CC	GO:0044448	cell cortex part	33/2247	184/19717	0.00552314	0.0546578	0.0455782	SEPTIN2/MYO1A/ANLN/ACTL8/CORO1A/SAPCD2/FCHSD1/MAPRE1/CAPN2/DCDC2/CIB2/SEPTIN4/DBN1/ENO1/GPSM2/SEPTIN5/WIPF3/TPM4/MYADM/SLC2A1/MISP/KRT19/SPTBN2/SH3BP1/SELE/GYS2/MYRIP/DMTN/TRPV4/WASHC1/CTBP2/EZR/COTL1	33	-4.00379
CC	GO:0030863	cortical cytoskeleton	23/2247	116/19717	0.00556488	0.0546578	0.0455782	MYO1A/ANLN/CORO1A/FCHSD1/MAPRE1/CAPN2/DCDC2/CIB2/DBN1/WIPF3/TPM4/MYADM/SLC2A1/MISP/KRT19/SPTBN2/SELE/GYS2/MYRIP/DMTN/TRPV4/EZR/COTL1	23	-3.12772
CC	GO:0098862	cluster of actin-based cell projections	28/2247	150/19717	0.00578297	0.0560323	0.0467244	MYO1A/SLC2A2/ITPR3/DAB1/CDHR2/KPTN/MYO1B/DCXR/ACE2/DCDC2/SLC6A19/CIB2/RGS19/VIL1/MFSD10/MME/CLIC1/CA4/USH1C/TPRN/MKKS/ENPEP/SLC34A2/SLC17A3/GIPC1/CDH23/ANKS4B/EZR	28	-1.13389
CC	GO:0005741	mitochondrial outer membrane	32/2247	178/19717	0.00599558	0.0573178	0.0477964	DMPK/GPAM/CYB5A/ACACB/NME1/RAB11FIP5/BAK1/TOMM40/HK2/DAO/MT3/TSPO/BMF/SEPTIN4/PPP1R15A/ACSL1/FUNDC1/ATP5MC2/RPS27A/KMO/ASS1/ACSL5/BPHL/SPATA18/PMAIP1/WASF1/BAX/ARG1/VAT1/PINK1/GDAP1/UBA52	32	-1.06066
CC	GO:0030027	lamellipodium	34/2247	193/19717	0.00650749	0.0613931	0.0511947	TESC/IGF2BP1/CAPG/CORO1A/ITGB1BP1/KPTN/NME2/FGD3/PLXND1/LIMK1/PPP1R9B/VASP/AIF1/PSTPIP1/SORBS2/VIL1/STX3/DBN1/CARMIL1/SLC9A1/MYLK/PDXP/WASF1/MYO1G/IQGAP2/SH3BP1/FSCN1/RAC2/SLC39A6/ABI2/TRPV4/ANGPTL3/APBB1/STMN2	34	-4.11597
CC	GO:0098533	ATPase dependent transmembrane transport complex	7/2247	21/19717	0.00676797	0.0630212	0.0525524	ATP1A1/FXYD1/FXYD2/ATP1B3/SLC9A1/ABCG5/ABCG8	7	-0.377964
CC	GO:0042641	actomyosin	17/2247	79/19717	0.00695179	0.063903	0.0532877	STX1A/FHL3/MICALL2/MYL9/DBN1/SH2B2/VANGL2/TPM4/PDLIM7/FBLIM1/MYLK/KAT2B/FSCN1/CYBA/PGM5/MST1R/FHOD1	17	-2.66789
CC	GO:0000793	condensed chromosome	38/2247	223/19717	0.00734268	0.0666418	0.0555715	SEPTIN2/STAG3L4/CDCA5/CDT1/NDC80/NUF2/BIRC5/CCNB1/SGO2/KIF2C/H2AX/NEK2/PLK1/CENPM/HSF1/CENPA/SKA3/CENPO/RANGAP1/CHEK1/BUB1/CENPW/NCAPH/DCTN5/HJURP/NCAPD2/NCAPG/MKI67/SKA1/CENPF/SYCE3/BUB1B/AURKB/PES1/SPC25/BLM/RAD51/P3H4	38	-6.16441
CC	GO:0005901	caveola	17/2247	80/19717	0.00791331	0.0709155	0.0591353	GASK1A/SMPD2/IRS1/ATP1A1/HDAC6/FXYD1/EFNA5/RANGRF/ATP1B3/SRC/SLC2A1/SPRED1/SELE/EHD2/ADRA1B/KIF18A/ADRA1A	17	-0.727607
CC	GO:0098687	chromosomal region	55/2247	349/19717	0.00801138	0.0709155	0.0591353	ERCC1/ALYREF/SEPTIN2/CDCA5/CDT1/NDC80/NUF2/PPP2R1A/BIRC5/TTK/MACROH2A2/DSCC1/CCNB1/DNMT3A/SGO2/KIF2C/H2AX/DCLRE1C/NEK2/PLK1/CENPM/HSF1/CENPA/SKA3/CENPO/RANGAP1/CDK1/CDCA8/SIRT6/CHEK1/HELLS/BUB1/CENPW/RCC2/DCTN5/KAT2B/RECQL4/HJURP/NCAPD2/NCAPG/WRAP53/SKA1/PIF1/MCM4/EZH2/CENPF/H4C5/ORC1/BUB1B/AURKB/SPC25/MCM7/KIF18A/BLM/RAD51	55	-7.14652
CC	GO:0045121	membrane raft	50/2247	315/19717	0.00968153	0.0846544	0.0705919	GASK1A/MYO1A/SERPINH1/SMPD2/FAS/DMD/IRS1/ATP1A1/ACE2/CD14/FYB2/ARID3A/ARID3C/HDAC6/FXYD1/ANXA2/CAPN2/EFNA5/RANGRF/RGS19/ATP1B3/ABCB4/PPT1/MME/SRC/CLIP3/MAL2/ADCY1/MYADM/SLC2A1/SLC9A1/CD24/LAMTOR4/HPSE/SPRED1/SELE/CNTN1/TRAF2/THY1/EHD2/LAT2/BSG/KCNQ1/S100A10/TUBA1A/ADRA1B/EZR/KIF18A/ADRA1A/CARD11	50	-2.54558
CC	GO:0005881	cytoplasmic microtubule	15/2247	69/19717	0.00985838	0.0851621	0.0710153	GTSE1/HID1/RAB3D/DCXR/CLIP2/HDAC6/MAPRE1/KIF2C/MISP/KIF18B/CYP2A6/TUBA1A/TRPV4/KIF18A/SAA1	15	-1.80739
CC	GO:0005604	basement membrane	19/2247	95/19717	0.0100916	0.0861393	0.0718302	EFEMP2/CD151/LAMB1/ENTPD2/LAD1/ANXA2/EFNA5/ANG/LAMC1/AGRN/FRAS1/ANXA2P2/TIMP1/ACHE/COL9A2/APLP1/COL8A2/FBLN1/LAMA4	19	-3.90007
CC	GO:0098857	membrane microdomain	50/2247	316/19717	0.0102634	0.0865746	0.0721932	GASK1A/MYO1A/SERPINH1/SMPD2/FAS/DMD/IRS1/ATP1A1/ACE2/CD14/FYB2/ARID3A/ARID3C/HDAC6/FXYD1/ANXA2/CAPN2/EFNA5/RANGRF/RGS19/ATP1B3/ABCB4/PPT1/MME/SRC/CLIP3/MAL2/ADCY1/MYADM/SLC2A1/SLC9A1/CD24/LAMTOR4/HPSE/SPRED1/SELE/CNTN1/TRAF2/THY1/EHD2/LAT2/BSG/KCNQ1/S100A10/TUBA1A/ADRA1B/EZR/KIF18A/ADRA1A/CARD11	50	-2.54558
CC	GO:0036038	MKS complex	5/2247	13/19717	0.0112102	0.093462	0.0779365	B9D1/TCTN2/CC2D2A/TMEM216/B9D2	5	-2.23607
CC	GO:0001726	ruffle	30/2247	172/19717	0.0116009	0.0948776	0.0791169	TESC/S100A6/EPS8L3/CAPG/ARHGEF2/S100B/NME1/ITGB1BP1/NME2/FGD3/EPS8L1/PPP1R9B/ANXA2/AIF1/VIL1/SH2B2/SRC/PDLIM7/MYADM/PACSIN1/PDE9A/PDXP/S100A11/FSCN1/PLEKHO1/RPS3/PDE4A/TRPV4/EZR/KIF18A	30	-5.11208
CC	GO:0046930	pore complex	7/2247	23/19717	0.0116447	0.0948776	0.0791169	C8B/BAK1/TOMM40/C9/C6/BAX/C8A	7	0.377964
CC	GO:0031968	organelle outer membrane	34/2247	201/19717	0.011983	0.0950419	0.0792539	DMPK/GPAM/CYB5A/ITPR3/ACACB/NME1/RAB11FIP5/BAK1/TOMM40/HK2/DAO/MT3/NUTF2/TSPO/BMF/SEPTIN4/PPP1R15A/ACSL1/FUNDC1/ATP5MC2/RPS27A/KMO/ASS1/ACSL5/BPHL/SPATA18/PMAIP1/WASF1/BAX/ARG1/VAT1/PINK1/GDAP1/UBA52	34	-1.37199
CC	GO:0034719	SMN-Sm protein complex	6/2247	18/19717	0.0120121	0.0950419	0.0792539	SNRPF/GEMIN7/SNRPE/SNRPD1/SNRPB/SNRPD2	6	-2.44949
CC	GO:0030864	cortical actin cytoskeleton	18/2247	90/19717	0.0120625	0.0950419	0.0792539	MYO1A/ANLN/CORO1A/FCHSD1/CAPN2/DCDC2/CIB2/DBN1/WIPF3/MYADM/SLC2A1/MISP/KRT19/SPTBN2/GYS2/MYRIP/TRPV4/COTL1	18	-2.82843
MF	GO:0003735	structural constituent of ribosome	77/2157	202/17697	2.64663e-21	2.91659e-18	2.52405e-18	RPL19/RPS18/RPS6/RPL24/RPL22L1/RPL36A/RPS9/RPL39L/RPS10/RPL18A/RPLP2/RPS11/RPS27/RPL7A/RPL34/RPS8/RPS24/RPS21/RPL12/RPL23/RPL27/RPL26/MRPS12/RPLP1/RPS20/RPL7/RPL8/RPL5/RPS27A/RPL29/RPL36/RPS29/MRPL52/RPS14/RPL37/RPL32/RPL35/RPSA/RPS13/RPS28/RPL6/RPS17/RPS12/RPL21/RPS4X/MRPL17/RPL13A/RPL38/RPL31/RPL37A/RPL14/RPL18/RPLP0/RPL4/RPL10A/RPS23/RPL30/RPS5/RPS19/RPL13/RPL3/RPS15/RPLP0P6/RPL35A/RPS16/RPS3A…	77	-8.77496
MF	GO:0008514	organic anion transmembrane transporter activity	59/2157	211/17697	4.34296e-10	2.39297e-07	2.07091e-07	SLC16A12/SLCO1B1/SLC22A7/SLC10A1/SLC7A7/SLC2A2/SLC38A4/SLC25A30/ABCB11/SLC38A5/SLC1A1/SLC17A4/SLC27A2/SLC52A2/SLC26A1/SLC7A6/SLC6A19/SLC4A11/SLC16A2/SLC6A13/ABCC1/SLC6A8/MFSD10/SLC16A3/SLC16A9/SLCO4A1/SLCO2B1/SLC16A11/SLC25A42/SLC38A1/MFSD2A/SLC16A4/SLC16A10/SLC6A6/SLC43A2/SLC25A15/AQP9/SLC25A25/SLC2A1/SFXN3/SLC7A10/OCA2/SLC6A12/ABCC11/SLC1A2/SLC6A11/SLC17A2/SLC7A1/SLC35D1/SLC13A5/SLC25A6/SLC17A1…	59	1.69246
MF	GO:0050662	coenzyme binding	72/2157	291/17697	2.19803e-09	6.41233e-07	5.54931e-07	ETNPPL/GPHN/GAPDH/ACADSB/ADH4/PYGB/ACACB/GCDH/SDS/MICAL1/P3H3/AGXT/ALDH2/PRMT1/IYD/GRHPR/G6PD/ACAT1/DAO/POR/ASPDH/PRODH/HIBADH/CSAD/ALAS1/XDH/ACOT12/SRD5A1/GPD1/CBS/KMO/ALDH6A1/SIRT6/NUDT6/TAT/FMO4/LDHD/EGLN2/HAO2/GNMT/UXS1/AADAT/PYGL/CBR4/DBH/EGLN3/OGDHL/ABAT/FMO3/GPD1L/GPT2/ETFDH/QDPR/SORD/CAT/PNPO/CTH/PANK1/SHMT1/QSOX1/HADH/DHODH/ALDH1B1/ACADL/AOX1/SCP2/DHTKD1/AGXT2/HAO1/CTBP2/ACOX2/ACADM	72	5.42115
MF	GO:0005342	organic acid transmembrane transporter activity	46/2157	153/17697	2.9094e-09	6.41233e-07	5.54931e-07	SLC16A12/SLCO1B1/SLC10A1/SLC7A7/SLC38A4/SLC25A30/ABCB11/SLC38A5/SLC1A1/SLC17A4/SLC27A2/SLC26A1/SLC7A6/SLC6A19/SLC16A2/SLC6A13/SLC6A8/SLC16A3/SLC16A9/SLCO2B1/SLC16A11/SLC38A1/MFSD2A/SLC16A4/SLC16A10/SLC6A6/SLC43A2/SLC25A15/AQP9/SFXN3/SLC7A10/OCA2/SLC6A12/SLC1A2/SLC6A11/SLC17A2/SLC7A1/SLC13A5/SLC17A1/SLC17A3/SLC51A/SLCO1B3/SLC16A13/SLC27A5/SLC1A5/SLC6A1	46	2.06419
MF	GO:0046943	carboxylic acid transmembrane transporter activity	46/2157	153/17697	2.9094e-09	6.41233e-07	5.54931e-07	SLC16A12/SLCO1B1/SLC10A1/SLC7A7/SLC38A4/SLC25A30/ABCB11/SLC38A5/SLC1A1/SLC17A4/SLC27A2/SLC26A1/SLC7A6/SLC6A19/SLC16A2/SLC6A13/SLC6A8/SLC16A3/SLC16A9/SLCO2B1/SLC16A11/SLC38A1/MFSD2A/SLC16A4/SLC16A10/SLC6A6/SLC43A2/SLC25A15/AQP9/SFXN3/SLC7A10/OCA2/SLC6A12/SLC1A2/SLC6A11/SLC17A2/SLC7A1/SLC13A5/SLC17A1/SLC17A3/SLC51A/SLCO1B3/SLC16A13/SLC27A5/SLC1A5/SLC6A1	46	2.06419
MF	GO:0008509	anion transmembrane transporter activity	76/2157	327/17697	1.52185e-08	2.79513e-06	2.41894e-06	SLC16A12/SLCO1B1/SLC22A7/SLC10A1/SLC7A7/SLC2A2/SLC38A4/SLC37A1/SLC25A30/ABCB11/SLC38A5/SLC1A1/SLC17A4/SLC27A2/SLC52A2/LRRC8B/SLC4A3/SLC12A2/FXYD1/SLC26A1/SLC7A6/SLC6A19/SLC4A11/TTYH1/SLC16A2/SLC6A13/ABCC1/CLIC3/SLC6A8/MFSD10/SLC16A3/SLC16A9/SLCO4A1/ANO9/SLCO2B1/SLC16A11/SLC25A42/SLC38A1/MFSD2A/GABRD/SLC16A4/SLC16A10/CLIC1/SLC6A6/SLC43A2/SLC25A15/AQP9/SLC25A25/SLC2A1/SFXN3/SLC7A10/OCA2/SLC6A12/ABC…	76	0.229416
MF	GO:0004497	monooxygenase activity	33/2157	99/17697	3.09592e-08	4.87386e-06	4.2179e-06	CYP2C8/CYP11A1/AKR1C8P/CYP1A2/AGMO/MICAL1/MSMO1/CYP2U1/CYP4F3/CYP1A1/CYP2B6/CYP4V2/PAH/CYP4F2/CYP4X1/KMO/FMO4/AKR1D1/CYP8B1/CYP26B1/CYP3A43/CYP4A22/CYP26A1/DBH/CYP17A1/CYP39A1/FMO3/CYP2C9/CYP2A6/CYP3A4/CYP7A1/CYP2A7/CYP4A11	33	5.04825
MF	GO:0016614	oxidoreductase activity, acting on CH-OH group of donors	38/2157	128/17697	9.74922e-08	1.34296e-05	1.16221e-05	RDH5/AKR1C8P/IMPDH1/ADH4/RDH12/MIOX/ADH1A/DCXR/ABCC4/GRHPR/G6PD/HSD17B4/HSD17B6/HIBADH/SRD5A2/GPD1/AKR1D1/HSD11B1/GPD2/ADH1C/IMPDH2/LDHD/HAO2/EHHADH/CYP4A22/CBR4/RDH13/ADH1B/DHDH/BDH1/ADH6/PRXL2B/ADHFE1/SORD/HADH/HAO1/CTBP2/RDH16	38	2.59554
MF	GO:0016616	oxidoreductase activity, acting on the CH-OH group of donors, NAD or NADP as acceptor	36/2157	119/17697	1.24479e-07	1.52417e-05	1.31904e-05	RDH5/AKR1C8P/IMPDH1/ADH4/RDH12/MIOX/ADH1A/DCXR/ABCC4/GRHPR/G6PD/HSD17B4/HSD17B6/HIBADH/SRD5A2/GPD1/AKR1D1/HSD11B1/GPD2/ADH1C/IMPDH2/LDHD/EHHADH/CYP4A22/CBR4/RDH13/ADH1B/DHDH/BDH1/ADH6/PRXL2B/ADHFE1/SORD/HADH/CTBP2/RDH16	36	2.33333
MF	GO:0022804	active transmembrane transporter activity	79/2157	362/17697	1.40915e-07	1.55288e-05	1.34388e-05	SLC16A12/SLCO1B1/SLC22A7/SLC10A1/ABCA8/SLC38A4/SLC37A1/ABCG1/SLC25A30/ABCB11/ABCA6/SLC1A1/SLC17A4/CD320/ATP1A1/SLC4A3/ABCC4/SLC12A2/SLC26A1/SLC7A6/SLC6A19/SLC4A11/FXYD2/SLC16A2/SLC6A13/ATP1B3/ABCC1/ATP6V1F/SLC6A8/SLC16A3/SLC16A9/SLCO4A1/ATP13A2/ATP5MC2/ATP5MC1/SLCO2B1/SLC16A11/SLC38A1/MFSD2A/ABCB4/SLC16A4/ABCC9/SLC16A10/SLC28A1/SLC6A6/SEC61G/ATP6V0E2/ABCG2/SLC47A1/SLC9A1/SLC6A12/SLC9B2/ABCC11/ABC…	79	0.337526
MF	GO:0005506	iron ion binding	42/2157	152/17697	1.96533e-07	1.9689e-05	1.70391e-05	CYP2C8/CYP11A1/CYP1A2/MIOX/AGMO/P3H3/ALOX5/CDO1/MSMO1/RRM2/CYP2U1/CYP4F3/CYP1A1/CYP2B6/CYP4V2/PAH/CYP4F2/XDH/CYP4X1/HAAO/EGLN2/CYP8B1/CYP26B1/CYP3A43/CYP4A22/CYP26A1/EGLN3/SCD5/CYP17A1/SC5D/MELTF/CYP39A1/FA2H/BBOX1/CYP2C9/CYP2A6/JMJD6/CYP3A4/AOX1/CYP7A1/CYP2A7/CYP4A11	42	3.08607
MF	GO:0016705	oxidoreductase activity, acting on paired donors, with incorporation or reduction of molecular oxygen	43/2157	159/17697	2.72528e-07	2.50272e-05	2.16588e-05	CYP2C8/CYP11A1/AKR1C8P/CYP1A2/AGMO/MICAL1/P3H3/MSMO1/CYP2U1/CYP4F3/POR/CYP1A1/PTGS1/CYP2B6/CYP4V2/PAH/CYP4F2/CYP4X1/KMO/FMO4/AKR1D1/EGLN2/CYP8B1/CYP26B1/CYP3A43/CYP4A22/CYP26A1/DBH/EGLN3/SCD5/CYP17A1/SC5D/CYP39A1/FMO3/BBOX1/CYP2C9/CYP2A6/JMJD6/CYP3A4/CYP7A1/CYP2A7/KDM8/CYP4A11	43	4.11746
MF	GO:0008028	monocarboxylic acid transmembrane transporter activity	20/2157	50/17697	5.91126e-07	5.01093e-05	4.33652e-05	SLC16A12/SLCO1B1/SLC10A1/ABCB11/SLC27A2/SLC16A2/SLC6A13/SLC16A3/SLC16A9/SLCO2B1/SLC16A11/MFSD2A/SLC16A4/SLC6A12/SLC6A11/SLC51A/SLCO1B3/SLC16A13/SLC27A5/SLC6A1	20	3.1305
MF	GO:0050839	cell adhesion molecule binding	97/2157	499/17697	1.72245e-06	0.000135581	0.000117334	PKP3/ITGA2/SEPTIN2/JAML/RPL24/ANLN/CD151/NIBAN2/CAPG/EPCAM/ITGB4/NLGN4X/MFGE8/NECTIN1/LAMB1/NDRG1/CD1D/CDHR2/ITGB1BP1/MYO1B/LAD1/ARHGAP18/ATIC/EPS8L1/EVPL/VASP/PFKP/ECM2/ANXA2/FXYD5/MAPRE1/RPL7A/RPL34/PFN1/ARHGEF16/KRT18/BZW2/CIB2/NOP56/PAK4/DBN1/PROM1/CCNB2/ALDOA/CIP2A/ADGRL1/ENO1/RANGAP1/RPL29/OLFM4/P2RX4/CDC42EP1/COL16A1/SRC/VCAM1/CLIC1/FMNL2/CTNND2/ITGB5/H3C4/TSPAN8/RPL6/YWHAZ/ADAM8/MMP14/ASA…	97	-8.2243
MF	GO:0016725	oxidoreductase activity, acting on CH or CH2 groups	9/2157	13/17697	2.63516e-06	0.000193597	0.000167541	CYP2C8/CYP1A2/RRM2/XDH/CYP3A43/CYP2C9/CYP3A4/AOX1/ACOX2	9	2.33333
MF	GO:0016405	CoA-ligase activity	13/2157	26/17697	2.81194e-06	0.000193672	0.000167606	ACSM2A/ACSM3/SLC27A2/AACS/ACSL1/SLC27A3/ACSM1/ACSM2B/ACSL5/ACSS1/ACSM5/ACSS3/SLC27A5	13	1.94145
MF	GO:0045296	cadherin binding	69/2157	331/17697	4.719e-06	0.000305902	0.000264731	PKP3/SEPTIN2/RPL24/ANLN/NIBAN2/CAPG/EPCAM/NDRG1/MYO1B/LAD1/ARHGAP18/ATIC/EPS8L1/EVPL/VASP/PFKP/ANXA2/FXYD5/MAPRE1/RPL7A/RPL34/PFN1/ARHGEF16/KRT18/BZW2/NOP56/PAK4/DBN1/PROM1/CCNB2/ALDOA/CIP2A/ENO1/RANGAP1/RPL29/OLFM4/P2RX4/CDC42EP1/SRC/CLIC1/FMNL2/CTNND2/H3C4/RPL6/YWHAZ/ASAP1/RPL14/S100P/CDH17/PKM/RACK1/COBLL1/SPTBN2/S100A11/FSCN1/EIF3E/GIPC1/CHMP4B/PPP1R13L/STAT1/RPL23A/BSG/TES/RPS2/SFN/EZR/CDH6/…	69	-7.58431
MF	GO:0005496	steroid binding	28/2157	95/17697	5.32098e-06	0.000325762	0.000281919	TSPO2/APOF/PAQR5/ABCG1/PAQR8/ATP1A1/APOA5/UGT1A1/OSBP2/NR3C2/TSPO/PROM1/GRAMD1B/AKR1D1/HSD11B1/STARD5/AR/GRAMD1A/OSBPL3/STARD3NL/SULT1E1/PAQR6/CYP3A4/ESR1/PGRMC1/SCP2/OSBPL7/RORA	28	0
MF	GO:0046906	tetrapyrrole binding	37/2157	145/17697	7.90768e-06	0.000440255	0.000381002	CYP2C8/CYP11A1/CYP1A2/CYB5A/CD320/CYP2U1/CYP4F3/CYP1A1/PTGS1/CYP2B6/CYP4V2/CYP4F2/CYP4X1/CBS/SRC/HBB/CYP8B1/TDO2/CYP26B1/CYP3A43/CYP4A22/CYP26A1/CYP17A1/CYP39A1/FA2H/TCN1/MMUT/CYBA/CAT/PTGES2/CYP2C9/CYP2A6/CYP3A4/CYP7A1/CYP2A7/HRG/CYP4A11	37	3.45238
MF	GO:0016645	oxidoreductase activity, acting on the CH-NH group of donors	13/2157	28/17697	7.99011e-06	0.000440255	0.000381002	MTHFD1/ALDH1L1/PIPOX/SARDH/MTHFD1L/PRODH/DMGDH/ETFDH/QDPR/SMOX/PYCR1/MTHFD2/AASS	13	1.38675
MF	GO:0019843	rRNA binding	21/2157	63/17697	9.68325e-06	0.00050814	0.00043975	RPS18/RPS9/RPS11/RPL12/RPL23/ANG/RPL8/RPL5/RPS14/RPL37/RPS13/RPS4X/RPLP0/RPS5/RPL3/EMG1/RPLP0P6/RPL23A/RPL9/RPS3/NOP53	21	-4.14614
MF	GO:0015171	amino acid transmembrane transporter activity	23/2157	74/17697	1.38161e-05	0.000692062	0.000598919	SLC16A12/SLC7A7/SLC38A4/SLC38A5/SLC1A1/SLC7A6/SLC6A19/SLC6A13/SLC6A8/SLC38A1/SLC16A10/SLC6A6/SLC43A2/SLC25A15/SFXN3/SLC7A10/OCA2/SLC6A12/SLC1A2/SLC6A11/SLC7A1/SLC1A5/SLC6A1	23	-1.04257
MF	GO:0044548	S100 protein binding	9/2157	15/17697	1.46543e-05	0.00070213	0.000607632	S100A6/S100B/ANXA11/ANXA2/S100A1/CACYBP/ANXA2P2/S100A11/EZR	9	-3
MF	GO:0019842	vitamin binding	35/2157	138/17697	1.58478e-05	0.00072768	0.000629743	ETNPPL/ADH4/PYGB/ACACB/SDS/FTCDNL1/P3H3/CD320/AGXT/AFM/CSAD/ALAS1/SEC14L2/CBS/CRABP2/TAT/MTHFS/EGLN2/GNMT/AADAT/PYGL/DBH/EGLN3/OGDHL/TCN1/ABAT/GPT2/MMUT/PNPO/CTH/SHMT1/RBP5/DHTKD1/AGXT2/TTPA	35	3.54965
MF	GO:0008395	steroid hydroxylase activity	15/2157	38/17697	1.83258e-05	0.000807801	0.00069908	CYP2C8/CYP11A1/CYP1A2/CYP2U1/CYP1A1/CYP2B6/CYP8B1/CYP3A43/CYP17A1/CYP39A1/CYP2C9/CYP2A6/CYP3A4/CYP7A1/CYP2A7	15	3.87298
MF	GO:0016878	acid-thiol ligase activity	13/2157	30/17697	2.01796e-05	0.000844323	0.000730688	ACSM2A/ACSM3/SLC27A2/AACS/ACSL1/SLC27A3/ACSM1/ACSM2B/ACSL5/ACSS1/ACSM5/ACSS3/SLC27A5	13	1.94145
MF	GO:0048306	calcium-dependent protein binding	20/2157	61/17697	2.06867e-05	0.000844323	0.000730688	S100A6/SYT8/STX1A/S100B/ANXA11/ANXA4/ANXA2/MBL2/S100A1/MASP1/S100A4/SLC9A1/S100P/DMBT1/SNAP25/S100A11/TNNC1/VPS37B/STMN2/FCN2	20	-3.1305
MF	GO:0020037	heme binding	34/2157	135/17697	2.43802e-05	0.000959535	0.000830394	CYP2C8/CYP11A1/CYP1A2/CYB5A/CYP2U1/CYP4F3/CYP1A1/PTGS1/CYP2B6/CYP4V2/CYP4F2/CYP4X1/CBS/SRC/HBB/CYP8B1/TDO2/CYP26B1/CYP3A43/CYP4A22/CYP26A1/CYP17A1/CYP39A1/FA2H/CYBA/CAT/PTGES2/CYP2C9/CYP2A6/CYP3A4/CYP7A1/CYP2A7/HRG/CYP4A11	34	3.77297
MF	GO:0016709	oxidoreductase activity, acting on paired donors, with incorporation or reduction of molecular oxygen, NAD(P)H as one donor, and incorporation of one atom of oxygen	15/2157	39/17697	2.64389e-05	0.00100468	0.000869461	AKR1C8P/MICAL1/MSMO1/CYP4F3/CYP1A1/CYP4F2/KMO/FMO4/AKR1D1/CYP26B1/CYP4A22/CYP26A1/FMO3/CYP7A1/CYP4A11	15	2.84019
MF	GO:0005319	lipid transporter activity	33/2157	131/17697	3.17374e-05	0.00116337	0.0010068	APOF/SLCO1B1/SLC10A1/ABCA8/ABCG1/PLTP/ABCB11/ABCA6/APOA5/SLC27A2/OSBP2/ABCC1/APOC4/GRAMD1B/ANO9/SLCO2B1/MFSD2A/PITPNM2/ABCB4/SLC27A3/STARD5/GRAMD1A/ABCG5/OSBPL3/SLC51A/ABCA3/SLCO1B3/MTTP/CFHR4/OSBPL7/SLC27A5/ABCG8/TTPA	33	1.91485
MF	GO:0015291	secondary active transmembrane transporter activity	51/2157	237/17697	3.27265e-05	0.00116337	0.0010068	SLC16A12/SLCO1B1/SLC22A7/SLC10A1/SLC38A4/SLC37A1/SLC25A30/SLC1A1/SLC17A4/SLC4A3/SLC12A2/SLC26A1/SLC7A6/SLC6A19/SLC4A11/SLC16A2/SLC6A13/SLC6A8/SLC16A3/SLC16A9/SLCO4A1/SLCO2B1/SLC16A11/SLC38A1/MFSD2A/SLC16A4/SLC16A10/SLC28A1/SLC6A6/SLC47A1/SLC9A1/SLC6A12/SLC9B2/SLC1A2/CDH17/SLC10A3/SLC6A11/SLC17A2/SLC35D1/SLC22A1/SLC13A5/SLC25A6/SLC34A2/SLC17A1/SLC17A3/SLCO1B3/SLC16A13/SLC41A1/SLC1A5/SLC6A1/SLC45A4	51	1.26025
MF	GO:0015645	fatty acid ligase activity	10/2157	21/17697	6.97315e-05	0.00240138	0.00207818	ACSM2A/ACSM3/SLC27A2/ACSL1/SLC27A3/ACSM1/ACSM2B/ACSL5/ACSM5/SLC27A5	10	2.52982
MF	GO:0005283	amino acid:sodium symporter activity	8/2157	14/17697	7.30478e-05	0.00243936	0.00211105	SLC1A1/SLC6A13/SLC6A8/SLC38A1/SLC6A12/SLC1A2/SLC6A11/SLC6A1	8	0.707107
MF	GO:0043177	organic acid binding	44/2157	205/17697	0.00011719	0.00377767	0.00326924	DPYS/PCK1/ACACB/GLUL/SLC1A1/FTCDNL1/P3H3/AGXT/NME2/HMGCS1/FABP5/UGT1A1/GRHPR/CPS1/PTGDS/STX3/UGT1A9/CRABP2/AGRN/TAT/ID3/MTHFS/STARD5/EGLN2/HBB/TDO2/GNMT/CYP26B1/PYGL/ASS1/CYP26A1/DBH/EGLN3/PPARA/BCAN/SELE/HAPLN3/SHMT1/PRR7/SCP2/OTC/S100A9/NAGS/ACOX2	44	2.11058
MF	GO:0031406	carboxylic acid binding	42/2157	193/17697	0.00011998	0.00377767	0.00326924	DPYS/PCK1/ACACB/GLUL/SLC1A1/FTCDNL1/P3H3/AGXT/NME2/FABP5/UGT1A1/GRHPR/CPS1/PTGDS/STX3/UGT1A9/CRABP2/AGRN/TAT/ID3/MTHFS/STARD5/EGLN2/TDO2/GNMT/CYP26B1/PYGL/ASS1/CYP26A1/DBH/EGLN3/PPARA/BCAN/SELE/HAPLN3/SHMT1/PRR7/SCP2/OTC/S100A9/NAGS/ACOX2	42	1.85164
MF	GO:0016769	transferase activity, transferring nitrogenous groups	10/2157	23/17697	0.000179568	0.00549679	0.00475699	ETNPPL/GAPDH/BCAT1/AGXT/GATM/TAT/AADAT/ABAT/GPT2/AGXT2	10	1.89737
MF	GO:0015293	symporter activity	33/2157	144/17697	0.000226517	0.00674654	0.00583854	SLC16A12/SLC10A1/SLC38A4/SLC1A1/SLC17A4/SLC12A2/SLC6A19/SLC4A11/SLC16A2/SLC6A13/SLC6A8/SLC16A3/SLC16A9/SLC16A11/SLC38A1/MFSD2A/SLC16A4/SLC28A1/SLC6A6/SLC6A12/SLC1A2/SLC10A3/SLC6A11/SLC17A2/SLC22A1/SLC13A5/SLC34A2/SLC17A1/SLC17A3/SLC16A13/SLC1A5/SLC6A1/SLC45A4	33	1.21854
MF	GO:0003996	acyl-CoA ligase activity	8/2157	16/17697	0.000249705	0.00715877	0.00619529	ACSM2A/ACSM3/SLC27A2/ACSL1/ACSM1/ACSM2B/ACSL5/ACSM5	8	2.82843
MF	GO:0005343	organic acid:sodium symporter activity	11/2157	28/17697	0.00025335	0.00715877	0.00619529	SLC10A1/SLC1A1/SLC6A13/SLC6A8/SLC38A1/SLC6A6/SLC6A12/SLC1A2/SLC6A11/SLC13A5/SLC6A1	11	0.904534
MF	GO:0120013	intermembrane lipid transfer activity	10/2157	24/17697	0.000274346	0.00727918	0.00629949	ABCG1/PLTP/APOA5/GRAMD1B/STARD5/GRAMD1A/ABCG5/MTTP/ABCG8/TTPA	10	0.632456
MF	GO:0004745	retinol dehydrogenase activity	9/2157	20/17697	0.000277428	0.00727918	0.00629949	RDH5/ADH4/RDH12/ADH1A/HSD17B6/ADH1C/ADH1B/ADH6/RDH16	9	2.33333
MF	GO:0016408	C-acyltransferase activity	9/2157	20/17697	0.000277428	0.00727918	0.00629949	ACSM2A/ACSM3/ACAT1/ACAA2/ACSM1/ACSM2B/ACSM5/SCP2/ACAA1	9	3
MF	GO:0004857	enzyme inhibitor activity	69/2157	375/17697	0.000287055	0.00735661	0.0063665	TESC/PPP1R35/GAPDH/LPA/PTTG1/PPP1R14B/SERPINH1/HSPB1/PZP/PPP1R14D/SERPINI1/ELFN1/ANXA4/BIRC5/ITIH1/UGT1A1/MGAT5/PPP1R9B/ANXA2/SERPING1/PKIB/MT3/SPINT1/VIL1/RPL23/PRKAG2/PPP1R14C/LGALS3/PAPLN/RPL5/ARRB1/KNG1/INKA1/SERPINA10/SERPINE2/FETUB/GCKR/GPC3/SERPINA4/PPP1R1B/KAT2B/PCSK1N/NPM1/ANXA2P2/TIMP1/RACK1/PIF1/SPRED1/IQGAP2/PPP1R37/TIMP2/RPS7/ARL2/BIRC7/SPINK1/PI3/LEF1/OPRPN/SERPINA11/PRKAR1B/SFN/SPI…	69	-3.49119
MF	GO:0016903	oxidoreductase activity, acting on the aldehyde or oxo group of donors	14/2157	43/17697	0.000382858	0.00958886	0.00829832	GAPDH/ALDH5A1/ADH4/ALDH9A1/ALDH1L1/ALDH2/ALDH3B1/ALDH6A1/OGDHL/BCKDHB/ALDH8A1/ALDH1B1/AOX1/DHTKD1	14	2.67261
MF	GO:0043178	alcohol binding	22/2157	85/17697	0.000417819	0.0100945	0.00873594	TSPO2/APOF/ADAP1/ADH4/ABCG1/ITPR3/APOA5/OSBP2/TSPO/CYTH2/PROM1/GRAMD1B/ITPR2/CRABP2/STARD5/GRAMD1A/OSBPL3/STARD3NL/PRKCE/SCP2/RBP5/OSBPL7	22	-1.2792
MF	GO:0008391	arachidonic acid monooxygenase activity	8/2157	17/17697	0.000421369	0.0100945	0.00873594	CYP2C8/CYP1A1/CYP2B6/CYP4F2/CYP2C9/CYP2A6/CYP2A7/CYP4A11	8	2.82843
MF	GO:0019200	carbohydrate kinase activity	9/2157	21/17697	0.000433201	0.0101572	0.00879014	FGGY/KHK/PFKFB4/PFKP/HK2/GNE/HKDC1/PFKFB1/GCK	9	0.333333
MF	GO:0033293	monocarboxylic acid binding	18/2157	64/17697	0.000464019	0.0106531	0.00921933	ACACB/NME2/FABP5/UGT1A1/PTGDS/STX3/UGT1A9/CRABP2/ID3/STARD5/CYP26B1/PYGL/CYP26A1/PPARA/PRR7/SCP2/S100A9/ACOX2	18	0
MF	GO:0030170	pyridoxal phosphate binding	16/2157	54/17697	0.000500962	0.0110412	0.00955519	ETNPPL/PYGB/SDS/AGXT/CSAD/ALAS1/CBS/TAT/AADAT/PYGL/ABAT/GPT2/PNPO/CTH/SHMT1/AGXT2	16	3.5
MF	GO:0070279	vitamin B6 binding	16/2157	54/17697	0.000500962	0.0110412	0.00955519	ETNPPL/PYGB/SDS/AGXT/CSAD/ALAS1/CBS/TAT/AADAT/PYGL/ABAT/GPT2/PNPO/CTH/SHMT1/AGXT2	16	3.5
MF	GO:0016877	ligase activity, forming carbon-sulfur bonds	13/2157	40/17697	0.000626193	0.0135307	0.0117096	ACSM2A/ACSM3/SLC27A2/AACS/ACSL1/SLC27A3/ACSM1/ACSM2B/ACSL5/ACSS1/ACSM5/ACSS3/SLC27A5	13	1.94145
MF	GO:0005416	amino acid:cation symporter activity	8/2157	18/17697	0.000677727	0.0143626	0.0124296	SLC1A1/SLC6A13/SLC6A8/SLC38A1/SLC6A12/SLC1A2/SLC6A11/SLC6A1	8	0.707107
MF	GO:0015370	solute:sodium symporter activity	19/2157	72/17697	0.000779018	0.0159288	0.013785	SLC10A1/SLC1A1/SLC17A4/SLC12A2/SLC6A19/SLC6A13/SLC6A8/SLC38A1/SLC28A1/SLC6A6/SLC6A12/SLC1A2/SLC6A11/SLC17A2/SLC22A1/SLC13A5/SLC34A2/SLC17A3/SLC6A1	19	1.14708
MF	GO:0051287	NAD binding	16/2157	56/17697	0.000780541	0.0159288	0.013785	GAPDH/ADH4/ALDH2/GRHPR/HIBADH/GPD1/SIRT6/NUDT6/UXS1/GPD1L/QDPR/SORD/HADH/ALDH1B1/AOX1/CTBP2	16	1.5
MF	GO:0005536	glucose binding	6/2157	11/17697	0.000870821	0.0174481	0.0150998	G6PD/HK2/GYS1/PYGL/HKDC1/GCK	6	-0.816497
MF	GO:0016712	oxidoreductase activity, acting on paired donors, with incorporation or reduction of molecular oxygen, reduced flavin or flavoprotein as one donor, and incorporation of one atom of oxygen	11/2157	32/17697	0.000958323	0.0188584	0.0163203	CYP2C8/CYP1A2/CYP2U1/CYP1A1/CYP2B6/CYP4X1/CYP3A43/CYP2C9/CYP2A6/CYP3A4/CYP2A7	11	3.31662
MF	GO:0042626	ATPase activity, coupled to transmembrane movement of substances	26/2157	115/17697	0.0012326	0.0234194	0.0202674	ABCA8/ABCG1/ABCB11/ABCA6/CD320/ATP1A1/ABCC4/FXYD2/ATP1B3/ABCC1/ATP6V1F/ATP13A2/ATP5MC2/ATP5MC1/ABCB4/ABCC9/ATP6V0E2/ABCG2/ABCC11/ABCC6/ABCG5/ATP5F1EP2/ATP5F1E/ABCC10/ABCA3/ABCG8	26	-0.784465
MF	GO:0043492	ATPase activity, coupled to movement of substances	26/2157	115/17697	0.0012326	0.0234194	0.0202674	ABCA8/ABCG1/ABCB11/ABCA6/CD320/ATP1A1/ABCC4/FXYD2/ATP1B3/ABCC1/ATP6V1F/ATP13A2/ATP5MC2/ATP5MC1/ABCB4/ABCC9/ATP6V0E2/ABCG2/ABCC11/ABCC6/ABCG5/ATP5F1EP2/ATP5F1E/ABCC10/ABCA3/ABCG8	26	-0.784465
MF	GO:0003779	actin binding	74/2157	431/17697	0.00138276	0.0258271	0.0223511	TMSB10/PACRG/MYO1A/ANLN/MARCKS/EPS8L3/CAPG/ENC1/RUSC1/FHL3/ARPC1B/GAS2L3/CORO1A/MICALL2/DMD/KPTN/MICAL1/GAS7/MYO1B/EPS8L1/PPP1R9B/VASP/HDAC6/FXYD5/PFN1/AIF1/SMTN/TMSB4X/PSTPIP1/FMNL1/VIL1/ANG/DBN1/ALDOA/SPIRE2/BIN1/TNNI2/S100A4/NCALD/WIPF3/TPM4/PDLIM7/FMNL2/ZNF185/TPM2/USH1C/MISP/FLNC/MYLK/SSH3/CORO7/POF1B/COBLL1/WASF1/SPTBN2/DAAM2/MYO1G/IQGAP2/TNNC1/FSCN1/OBSL1/GIPC1/PRKCE/MARCKSL1/MYRIP/DMTN/TR…	74	-5.81238
MF	GO:0015405	P-P-bond-hydrolysis-driven transmembrane transporter activity	27/2157	123/17697	0.00159775	0.0293454	0.0253958	ABCA8/ABCG1/ABCB11/ABCA6/CD320/ATP1A1/ABCC4/FXYD2/ATP1B3/ABCC1/ATP6V1F/ATP13A2/ATP5MC2/ATP5MC1/ABCB4/ABCC9/SEC61G/ATP6V0E2/ABCG2/ABCC11/ABCC6/ABCG5/ATP5F1EP2/ATP5F1E/ABCC10/ABCA3/ABCG8	27	-0.96225
MF	GO:0015485	cholesterol binding	14/2157	49/17697	0.00163104	0.0294657	0.0255	TSPO2/APOF/ABCG1/APOA5/OSBP2/TSPO/PROM1/GRAMD1B/STARD5/GRAMD1A/OSBPL3/STARD3NL/SCP2/OSBPL7	14	-1.60357
MF	GO:0008392	arachidonic acid epoxygenase activity	7/2157	16/17697	0.00166143	0.0295305	0.0255561	CYP2C8/CYP2B6/CYP4F2/CYP2C9/CYP2A6/CYP2A7/CYP4A11	7	2.64575
MF	GO:0048027	mRNA 5'-UTR binding	9/2157	25/17697	0.00191207	0.033446	0.0289446	IGF2BP1/RPL26/RPL5/IGF2BP2/RPS14/RPS13/RPS3A/RPS7/SHMT1	9	-2.33333
MF	GO:0015399	primary active transmembrane transporter activity	27/2157	125/17697	0.00204623	0.0352335	0.0304915	ABCA8/ABCG1/ABCB11/ABCA6/CD320/ATP1A1/ABCC4/FXYD2/ATP1B3/ABCC1/ATP6V1F/ATP13A2/ATP5MC2/ATP5MC1/ABCB4/ABCC9/SEC61G/ATP6V0E2/ABCG2/ABCC11/ABCC6/ABCG5/ATP5F1EP2/ATP5F1E/ABCC10/ABCA3/ABCG8	27	-0.96225
MF	GO:0008483	transaminase activity	8/2157	21/17697	0.00225142	0.0381702	0.0330329	ETNPPL/BCAT1/AGXT/TAT/AADAT/ABAT/GPT2/AGXT2	8	2.12132
MF	GO:0032934	sterol binding	15/2157	56/17697	0.0022924	0.0382761	0.0331246	TSPO2/APOF/ABCG1/APOA5/OSBP2/TSPO/PROM1/GRAMD1B/STARD5/GRAMD1A/OSBPL3/STARD3NL/SCP2/OSBPL7/RORA	15	-1.29099
MF	GO:0009055	electron transfer activity	25/2157	114/17697	0.0023648	0.0388957	0.0336608	CYP1A2/CYB5A/ALDH2/UQCRH/POR/HSD17B6/SH3BGRL3/DMGDH/XDH/COX6B1/SRD5A1/UQCRB/HAAO/NDUFS6/DHDH/C15orf48/NQO1/ETFDH/QDPR/CYBA/NDUFA4L2/PTGES2/AOX1/RDH16/FDX2	25	0.2
MF	GO:0042910	xenobiotic transmembrane transporter activity	6/2157	13/17697	0.00260372	0.0417124	0.0360984	ABCC1/SLC6A6/SLC2A1/ABCG2/SLC47A1/SLC17A3	6	0
MF	GO:0005328	neurotransmitter:sodium symporter activity	9/2157	26/17697	0.00261176	0.0417124	0.0360984	SLC1A1/SLC6A19/SLC6A13/SLC6A8/SLC6A6/SLC6A12/SLC1A2/SLC6A11/SLC6A1	9	0.333333
MF	GO:1901681	sulfur compound binding	46/2157	250/17697	0.00272884	0.0429597	0.0371779	GSTP1/ITGA2/LPA/GREM2/GAL3ST4/COL11A1/PCSK6/ACACB/GCDH/F11/ANXA4/APOA5/PRMT1/ECM2/SOD3/ANG/ACOT12/FGFR4/KNG1/RPL29/CBS/MDK/ALDH6A1/AGRN/SERPINA10/SERPINE2/CHST12/GNMT/MMP7/COL5A3/PGF/OGDHL/PTPRS/VEGFB/PTGES2/PANK1/ACADL/APLP1/SCP2/DHTKD1/PTGES/ANGPTL3/LIPG/SERPINC1/HRG/SAA1	46	0.884652
MF	GO:0015248	sterol transporter activity	10/2157	31/17697	0.00278304	0.043196	0.0373823	ABCG1/APOA5/OSBP2/GRAMD1B/STARD5/GRAMD1A/ABCG5/OSBPL3/OSBPL7/ABCG8	10	-0.632456
MF	GO:0015238	drug transmembrane transporter activity	21/2157	92/17697	0.00307409	0.0470507	0.0407182	SLC16A12/SLC25A30/SLC38A5/SLC1A1/CD320/SLC52A2/SLC4A11/ABCC1/SLC6A8/MFSD10/SLC25A42/SLC25A15/SLC25A25/ABCG2/OCA2/SLC1A2/SLC7A1/SLC22A1/SLC13A5/SLC25A6/SLC1A5	21	-0.218218
MF	GO:0061134	peptidase regulator activity	41/2157	219/17697	0.00326429	0.0492774	0.0426453	GAPDH/LPA/PTTG1/SERPINH1/PZP/SERPINI1/BIRC5/ITIH1/SERPING1/MT3/SPINT1/VIL1/PYCARD/PAPLN/ARRB1/KNG1/SERPINA10/BEX3/SERPINE2/FETUB/CTSC/GPC3/SERPINA4/PCSK1N/TIMP1/RACK1/TIMP2/BIRC7/SPINK1/PI3/LEF1/PINK1/OPRPN/SERPINA11/FBLN1/SPINT2/RENBP/CST2/SERPINC1/HRG/C3P1	41	-2.03026
MF	GO:0016810	hydrolase activity, acting on carbon-nitrogen (but not peptide) bonds	26/2157	123/17697	0.00334899	0.0498728	0.0431605	HDAC2/DPYS/MTHFD1/PADI1/ASPA/HDAC11/ATIC/HDAC6/ACY3/HDAC7/AMPD3/APOBEC3D/SIRT6/ADA/GLS/AMDHD1/GLS2/BTD/APOBEC3C/ASRGL1/UPB1/ARG1/CAT/MIER2/BRMS1/MTHFD2	26	-0.392232
MF	GO:0015081	sodium ion transmembrane transporter activity	30/2157	149/17697	0.00370165	0.0530655	0.0459235	ASIC1/SLC10A1/ABCB11/SLC1A1/SLC17A4/ATP1A1/SLC12A2/SLC6A19/SLC4A11/FXYD2/SLC6A13/ATP1B3/SLC6A8/SLC38A1/SLC28A1/SLC6A6/TRPM2/SCN1B/SLC9A1/SLC6A12/SLC9B2/SLC1A2/SLC6A11/SLC17A2/SLC22A1/SLC13A5/SLC34A2/SLC17A3/SLC41A1/SLC6A1	30	-0.365148
MF	GO:0017127	cholesterol transporter activity	7/2157	18/17697	0.00370784	0.0530655	0.0459235	ABCG1/APOA5/GRAMD1B/STARD5/GRAMD1A/ABCG5/ABCG8	7	0.377964
MF	GO:0120020	intermembrane cholesterol transfer activity	7/2157	18/17697	0.00370784	0.0530655	0.0459235	ABCG1/APOA5/GRAMD1B/STARD5/GRAMD1A/ABCG5/ABCG8	7	0.377964
MF	GO:0004866	endopeptidase inhibitor activity	34/2157	175/17697	0.00382855	0.0540906	0.0468106	GAPDH/LPA/PTTG1/SERPINH1/PZP/SERPINI1/BIRC5/ITIH1/SERPING1/MT3/SPINT1/VIL1/PAPLN/ARRB1/KNG1/SERPINA10/SERPINE2/FETUB/SERPINA4/PCSK1N/TIMP1/TIMP2/BIRC7/SPINK1/PI3/LEF1/OPRPN/SERPINA11/SPINT2/RENBP/CST2/SERPINC1/HRG/C3P1	34	-1.37199
MF	GO:0030414	peptidase inhibitor activity	35/2157	182/17697	0.00401309	0.0559801	0.0484459	GAPDH/LPA/PTTG1/SERPINH1/PZP/SERPINI1/BIRC5/ITIH1/SERPING1/MT3/SPINT1/VIL1/PAPLN/ARRB1/KNG1/SERPINA10/SERPINE2/FETUB/GPC3/SERPINA4/PCSK1N/TIMP1/TIMP2/BIRC7/SPINK1/PI3/LEF1/OPRPN/SERPINA11/SPINT2/RENBP/CST2/SERPINC1/HRG/C3P1	35	-1.52128
MF	GO:0016290	palmitoyl-CoA hydrolase activity	6/2157	14/17697	0.00409007	0.0563407	0.048758	ACOT1/BAAT/ACAA2/ACOT12/ACOT2/PPT1	6	1.63299
MF	GO:0072341	modified amino acid binding	20/2157	89/17697	0.00459908	0.0625702	0.054149	GSTP1/SYT8/MFGE8/FTCDNL1/ANXA2/CPS1/GRAMD1B/ANXA13/CBS/CPNE1/MME/MTHFS/GNMT/ASAP1/ANXA2P2/MMUT/SYT13/PTGES2/SYT7/PTGES	20	-0.894427
MF	GO:0016646	oxidoreductase activity, acting on the CH-NH group of donors, NAD or NADP as acceptor	7/2157	19/17697	0.00526045	0.0682002	0.0590213	MTHFD1/ALDH1L1/MTHFD1L/QDPR/PYCR1/MTHFD2/AASS	7	0.377964
MF	GO:0031690	adrenergic receptor binding	7/2157	19/17697	0.00526045	0.0682002	0.0590213	UCHL1/NEDD4/ARRB1/RAPGEF2/GNAS/ADRA2C/APLP1	7	-1.13389
MF	GO:0098641	cadherin binding involved in cell-cell adhesion	7/2157	19/17697	0.00526045	0.0682002	0.0590213	PKP3/EPCAM/ANXA2/KRT18/PAK4/CDC42EP1/S100A11	7	-2.64575
MF	GO:0120015	intermembrane sterol transfer activity	7/2157	19/17697	0.00526045	0.0682002	0.0590213	ABCG1/APOA5/GRAMD1B/STARD5/GRAMD1A/ABCG5/ABCG8	7	0.377964
MF	GO:0003688	DNA replication origin binding	8/2157	24/17697	0.00582464	0.074108	0.064134	CDC6/ORC6/CDC45/DDX11/MCM4/ORC1/MCM7/MCM10	8	-2.82843
MF	GO:0005504	fatty acid binding	10/2157	34/17697	0.00585063	0.074108	0.064134	NME2/FABP5/PTGDS/STX3/ID3/PPARA/PRR7/SCP2/S100A9/ACOX2	10	-1.26491
MF	GO:0019215	intermediate filament binding	6/2157	15/17697	0.00612092	0.0766506	0.0663344	EPPK1/VIM/NME1/NES/NME2/EVPL	6	-2.44949
MF	GO:0015355	secondary active monocarboxylate transmembrane transporter activity	5/2157	11/17697	0.00655436	0.0802544	0.0694532	SLC10A1/SLC6A13/SLC6A12/SLC6A11/SLC6A1	5	1.34164
MF	GO:0050786	RAGE receptor binding	5/2157	11/17697	0.00655436	0.0802544	0.0694532	S100B/S100A4/S100A13/S100P/S100A9	5	-2.23607
MF	GO:0061135	endopeptidase regulator activity	34/2157	182/17697	0.00716042	0.0848482	0.0734287	GAPDH/LPA/PTTG1/SERPINH1/PZP/SERPINI1/BIRC5/ITIH1/SERPING1/MT3/SPINT1/VIL1/PAPLN/ARRB1/KNG1/SERPINA10/SERPINE2/FETUB/SERPINA4/PCSK1N/TIMP1/TIMP2/BIRC7/SPINK1/PI3/LEF1/OPRPN/SERPINA11/SPINT2/RENBP/CST2/SERPINC1/HRG/C3P1	34	-1.37199
MF	GO:0047617	acyl-CoA hydrolase activity	7/2157	20/17697	0.00725367	0.0848482	0.0734287	GCDH/ACOT1/BAAT/ACAA2/ACOT12/ACOT2/PPT1	7	1.88982
MF	GO:0016229	steroid dehydrogenase activity	10/2157	35/17697	0.00731346	0.0848482	0.0734287	RDH5/AKR1C8P/HSD17B4/HSD17B6/SRD5A2/SRD5A1/AKR1D1/HSD11B1/HSD17B13/RDH16	10	3.16228
MF	GO:0016620	oxidoreductase activity, acting on the aldehyde or oxo group of donors, NAD or NADP as acceptor	10/2157	35/17697	0.00731346	0.0848482	0.0734287	GAPDH/ALDH5A1/ADH4/ALDH9A1/ALDH1L1/ALDH2/ALDH3B1/ALDH6A1/ALDH8A1/ALDH1B1	10	1.89737
MF	GO:0050840	extracellular matrix binding	14/2157	57/17697	0.0073145	0.0848482	0.0734287	ITGA2/LGALS1/COL11A1/ANXA2/CD248/LGALS3/AGRN/RPSA/SPARCL1/ANXA2P2/ACHE/ADAM9/SPP1/BCAM	14	-3.20713
MF	GO:0099106	ion channel regulator activity	24/2157	118/17697	0.00773222	0.0887594	0.0768135	STX1A/INAFM1/WNK3/NEDD4/VAMP8/FXYD1/FXYD5/WNK2/SLC30A1/FXYD2/MCUB/KCNIP3/SRI/ABCC9/SCN1B/KCNE5/DRD4/RRAD/RACK1/ADRB2/FXYD3/PHPT1/KCNMB4/CACNG4	24	-2.44949
MF	GO:0048029	monosaccharide binding	17/2157	75/17697	0.00784294	0.0891023	0.0771102	LGALS9/P3H3/G6PD/PFKP/HK2/MBL2/FBP1/ALDOA/GYS1/EGLN2/PYGL/ALDOB/DBH/EGLN3/HKDC1/BSG/GCK	17	-1.21268
MF	GO:0008146	sulfotransferase activity	13/2157	52/17697	0.00819428	0.0921439	0.0797424	CHST4/CHST11/GAL3ST4/CHST10/GAL3ST1/CHST1/WSCD1/SULT1B1/CHST12/SULT1C2/SULT2A1/SULT1E1/HS6ST2	13	-1.94145
MF	GO:0005159	insulin-like growth factor receptor binding	6/2157	16/17697	0.00879662	0.0963703	0.0834	PIK3R1/IRS1/REN/ARRB1/IGF1/GNAS	6	0.816497
MF	GO:0010181	FMN binding	6/2157	16/17697	0.00879662	0.0963703	0.0834	IYD/POR/HAO2/PNPO/DHODH/HAO1	6	2.44949
MF	GO:0019888	protein phosphatase regulator activity	18/2157	82/17697	0.00893437	0.0963703	0.0834	DMPK/PPP1R35/PPP1R14B/PPP2R1A/PPP1R14D/IGFBP3/ELFN1/MGAT5/PPP1R9B/PPP4R4/PPP1R15A/PPP1R14C/LGALS3/PPP1R1B/RCAN3/PPP1R3B/PPP1R37/RCAN1	18	-2.35702
MF	GO:0019825	oxygen binding	10/2157	36/17697	0.00904328	0.0963703	0.0834	CYP1A1/CBS/EGLN2/HBB/CYP8B1/TDO2/CYP26A1/CYP17A1/CYP3A4/CYP2A7	10	2.52982
MF	GO:0042169	SH2 domain binding	10/2157	36/17697	0.00904328	0.0963703	0.0834	IRS1/SRC/SHCBP1/RACK1/SIGLEC10/LAT2/SYK/TRPV4/AFAP1/SH3PXD2B	10	-2.52982
MF	GO:0015631	tubulin binding	56/2157	336/17697	0.00909483	0.0963703	0.0834	GAPDH/PACRG/ARHGEF2/CCDC88C/MTCL1/NME1/GAS2L3/NDRG1/RAB11FIP5/DNM1/BIRC5/KIF12/CLIP2/KIF15/HDAC6/STMN3/KIF20A/MAPRE1/KIF2C/CRYAB/CCDC88B/TTLL4/CACYBP/REEP4/ARL4C/PLK1/ALDOA/TPPP3/NCALD/CLIP3/KIF3C/PPARGC1A/RCC2/KIFC1/RGS2/SKA1/B9D2/BEX4/KIF11/FCHO1/SYBU/EML2/TPPP2/MX2/KIF18B/PSRC1/RPS3/STMN1/TRPV4/WASHC1/S100A9/KIF7/EZR/KIF18A/STMN2/KIF23	56	-6.14701
KEGG	hsa03010	Ribosome	74/1100	158/8076	1.81238e-24	5.78148e-22	4.97926e-22	RPL19/RPS18/RPS6/RPL24/RPL22L1/RPL36A/RPS9/RPS10/RPL18A/RPLP2/RPS11/RPS27/RPL7A/RPL34/RPS8/RPS24/RPS21/RPL12/RPL23/RPL27/RPL26/MRPS12/RPLP1/RPS20/RPL7/RPL8/RPL5/RPS27A/RPL29/RPL36/RPS29/RPS14/RPL37/RPL32/RPL35/RPSA/RPS13/RPS28/RPL6/RPS17/RPS12/RPL21/RPS4X/MRPL17/RPL13A/RPL38/RPL31/RPL37A/RPL14/RPL18/RPLP0/RPL4/RPL10A/RPS23/RPL30/RPS5/RPS19/RPL13/RPL3/RPS15/RPL35A/RPS16/RPS3A/RPS7/RPL23A/RPL9/RPS3…	74	-8.60233
KEGG	hsa00830	Retinol metabolism	30/1100	68/8076	7.19686e-10	1.1479e-07	9.88621e-08	RDH5/CYP2C8/CYP1A2/UGT2B4/ADH4/RDH12/ADH1A/UGT1A1/UGT2B10/CYP1A1/HSD17B6/CYP2B6/UGT1A9/UGT2B17/UGT2B15/ADH1C/CYP26B1/CYP4A22/UGT1A4/CYP26A1/ADH1B/DHRS4L1/ADH6/UGT2B7/CYP2C9/CYP2A6/CYP3A4/AOX1/RDH16/CYP4A11	30	4.74693
KEGG	hsa04976	Bile secretion	34/1100	90/8076	7.39045e-09	6.1875e-07	5.32895e-07	SLCO1B1/SLC22A7/SLC10A1/UGT2B4/BAAT/ABCB11/ATP1A1/UGT1A1/ABCC4/UGT2B10/AQP8/FXYD2/ATP1B3/UGT1A9/ABCB4/UGT2B17/UGT2B15/ADCY1/AQP9/SLC2A1/ABCG2/UGT1A4/SLC9A1/SULT2A1/ABCG5/SLC22A1/UGT2B7/SLC51A/GNAS/SLCO1B3/CYP3A4/CYP7A1/SLC27A5/ABCG8	34	3.42997
KEGG	hsa00071	Fatty acid degradation	22/1100	44/8076	7.75863e-09	6.1875e-07	5.32895e-07	ACADSB/ADH4/GCDH/ADH1A/ALDH9A1/ALDH2/ACAT1/ACAA2/ACSL1/ADH1C/EHHADH/CYP4A22/ACSL5/ADH1B/ADH6/HADH/ALDH1B1/ACADL/CPT2/ACAA1/CYP4A11/ACADM	22	4.69042
KEGG	hsa00280	Valine, leucine and isoleucine degradation	21/1100	48/8076	3.12784e-07	1.99556e-05	1.71867e-05	ACADSB/ALDH9A1/BCAT1/ALDH2/HMGCS1/ACAT1/AACS/HIBADH/ACAA2/ALDH6A1/EHHADH/ABAT/BCKDHB/MMUT/HADH/ALDH1B1/AOX1/AGXT2/IL4I1/ACAA1/ACADM	21	3.27327
KEGG	hsa00380	Tryptophan metabolism	19/1100	42/8076	6.07809e-07	3.23152e-05	2.78312e-05	CYP1A2/ACMSD/GCDH/ALDH9A1/ALDH2/ACAT1/CYP1A1/KMO/HAAO/TDO2/EHHADH/AADAT/ALDH8A1/CAT/HADH/ALDH1B1/AOX1/DHTKD1/IL4I1	19	3.90007
KEGG	hsa00010	Glycolysis / Gluconeogenesis	25/1100	67/8076	9.47046e-07	4.31582e-05	3.71698e-05	GAPDH/PCK1/ADH4/ADH1A/ALDH9A1/G6PC3/ALDH2/PFKP/HK2/ALDH3B1/PCK2/FBP1/ALDOA/PKLR/ENO1/ADH1C/ALDOB/ACSS1/ADH1B/ADH6/PKM/HKDC1/ALDH1B1/ENO2/GCK	25	0.6
KEGG	hsa00983	Drug metabolism - other enzymes	27/1100	79/8076	2.5837e-06	0.000103025	8.87296e-05	GSTP1/UPP2/DPYS/GSTA2/IMPDH1/UGT2B4/UCK2/NME1/NME2/RRM2/UGT1A1/UGT2B10/XDH/UGT1A9/ITPA/UGT2B17/UGT2B15/IMPDH2/UGT1A4/UPP1/NAT2/UPB1/UGT2B7/CES1/CES2/CYP2A6/CYP3A4	27	1.73205
KEGG	hsa00982	Drug metabolism - cytochrome P450	25/1100	71/8076	3.26794e-06	0.00011583	9.97581e-05	GSTP1/CYP2C8/CYP1A2/GSTA2/UGT2B4/ADH4/ADH1A/UGT1A1/UGT2B10/ALDH3B1/CYP2B6/UGT1A9/UGT2B17/FMO4/UGT2B15/ADH1C/UGT1A4/ADH1B/ADH6/FMO3/UGT2B7/CYP2C9/CYP2A6/CYP3A4/AOX1	25	4.2
KEGG	hsa00980	Metabolism of xenobiotics by cytochrome P450	26/1100	77/8076	5.09754e-06	0.000162611	0.000140048	GSTP1/CYP1A2/GSTA2/UGT2B4/ADH4/ADH1A/UGT1A1/UGT2B10/ALDH3B1/CYP1A1/CYP2B6/UGT1A9/UGT2B17/HSD11B1/UGT2B15/ADH1C/HSD11B1L/UGT1A4/SULT2A1/ADH1B/DHDH/ADH6/UGT2B7/CYP2C9/CYP2A6/CYP3A4	26	3.53009
KEGG	hsa05204	Chemical carcinogenesis	27/1100	82/8076	5.78999e-06	0.00016791	0.000144611	GSTP1/CYP2C8/CYP1A2/GSTA2/UGT2B4/ADH4/ADH1A/UGT1A1/UGT2B10/ALDH3B1/CYP1A1/UGT1A9/UGT2B17/HSD11B1/UGT2B15/ADH1C/HSD11B1L/CYP3A43/UGT1A4/SULT2A1/ADH1B/NAT2/ADH6/UGT2B7/CYP2C9/CYP2A6/CYP3A4	27	4.04145
KEGG	hsa03320	PPAR signaling pathway	26/1100	78/8076	6.67149e-06	0.00017735	0.000152742	PCK1/PLTP/PLIN1/APOA5/HMGCS1/SLC27A2/FABP5/PCK2/MMP1/ACSL1/CYP8B1/EHHADH/CYP4A22/ACSL5/SCD5/PPARA/RXRG/ACADL/CYP7A1/SCP2/CPT2/SLC27A5/ACAA1/CYP4A11/ACOX2/ACADM	26	3.53009
KEGG	hsa04610	Complement and coagulation cascades	27/1100	85/8076	1.23075e-05	0.000302007	0.000260102	CFD/F8/C8B/F11/SERPING1/C9/MBL2/F3/C1R/CFHR5/C1S/CFI/C6/KNG1/MASP1/PLG/CPB2/PLAUR/F12/F13B/F9/KLKB1/C4BPA/CFHR3/CFHR4/SERPINC1/C8A	27	4.04145
KEGG	hsa00120	Primary bile acid biosynthesis	10/1100	17/8076	1.65331e-05	0.00037672	0.000324448	BAAT/AMACR/HSD17B4/AKR1D1/CYP8B1/CYP39A1/CYP7A1/SCP2/SLC27A5/ACOX2	10	3.16228
KEGG	hsa00650	Butanoate metabolism	13/1100	28/8076	2.65683e-05	0.00056502	0.00048662	ACSM2A/ALDH5A1/ACSM3/HMGCS1/ACAT1/AACS/ACSM1/EHHADH/ACSM2B/ACSM5/BDH1/ABAT/HADH	13	3.05085
KEGG	hsa00140	Steroid hormone biosynthesis	21/1100	61/8076	2.92953e-05	0.000573319	0.000493767	CYP11A1/CYP1A2/UGT2B4/UGT1A1/UGT2B10/CYP1A1/HSD17B6/SRD5A2/SRD5A1/UGT1A9/UGT2B17/AKR1D1/HSD11B1/UGT2B15/HSD11B1L/UGT1A4/CYP17A1/SULT1E1/UGT2B7/CYP3A4/CYP7A1	21	4.14614
KEGG	hsa00260	Glycine, serine and threonine metabolism	16/1100	40/8076	3.17282e-05	0.000573319	0.000493767	GLYCTK/SDS/AGXT/PIPOX/SARDH/GRHPR/DAO/GATM/ALAS1/DMGDH/CBS/BHMT/GNMT/CTH/SHMT1/AGXT2	16	4
KEGG	hsa01230	Biosynthesis of amino acids	24/1100	75/8076	3.23503e-05	0.000573319	0.000493767	GAPDH/MAT1A/SDS/GLUL/BCAT1/PFKP/CPS1/PAH/ALDOA/PKLR/ENO1/CBS/ASNS/ASS1/ALDOB/PKM/GPT2/ARG1/CTH/PYCR1/SHMT1/OTC/NAGS/ENO2	24	1.22474
KEGG	hsa00250	Alanine, aspartate and glutamate metabolism	15/1100	37/8076	4.64621e-05	0.000780075	0.000671835	ALDH5A1/ASPA/GLUL/AGXT/CPS1/FOLH1/ASNS/GLS/ASS1/GLS2/ABAT/GPT2/ASRGL1/AGXT2/IL4I1	15	1.80739
KEGG	hsa00053	Ascorbate and aldarate metabolism	13/1100	30/8076	6.52427e-05	0.00104062	0.000896229	UGT2B4/MIOX/ALDH9A1/ALDH2/RGN/UGT1A1/UGT2B10/UGT1A9/UGT2B17/UGT2B15/UGT1A4/UGT2B7/ALDH1B1	13	3.05085
KEGG	hsa02010	ABC transporters	16/1100	45/8076	0.000167477	0.00253614	0.00218423	ABCA8/ABCG1/ABCB11/ABCA6/ABCC4/ABCC1/ABCB4/ABCC9/DEFB1/ABCG2/ABCC11/ABCC6/ABCG5/ABCC10/ABCA3/ABCG8	16	1
KEGG	hsa01200	Carbon metabolism	31/1100	118/8076	0.000174906	0.00253614	0.00218423	GAPDH/TKFC/GLYCTK/SDS/AGXT/RGN/G6PD/PFKP/ACAT1/HK2/CPS1/FBP1/ALDOA/PKLR/ENO1/ALDH6A1/HAO2/EHHADH/ALDOB/PGLS/ACSS1/OGDHL/PKM/GPT2/HKDC1/MMUT/CAT/SHMT1/HAO1/ENO2/GCK	31	1.61645
KEGG	hsa00410	beta-Alanine metabolism	12/1100	30/8076	0.000310974	0.00431308	0.00371461	DPYS/CNDP1/ALDH9A1/ALDH2/ALDH3B1/MLYCD/ALDH6A1/EHHADH/ABAT/UPB1/SMOX/ALDH1B1	12	2.3094
KEGG	hsa01212	Fatty acid metabolism	18/1100	57/8076	0.000369515	0.0048382	0.00416687	ACADSB/ELOVL6/ACAT1/ELOVL7/HSD17B4/ACAA2/ACSL1/PPT1/EHHADH/CBR4/ACSL5/SCD5/HADH/ACADL/SCP2/CPT2/ACAA1/ACADM	18	2.82843
KEGG	hsa00620	Pyruvate metabolism	14/1100	39/8076	0.000379169	0.0048382	0.00416687	HAGH/PCK1/ACACB/ALDH9A1/ALDH2/GRHPR/ACAT1/PCK2/ACOT12/PKLR/LDHD/ACSS1/PKM/ALDH1B1	14	2.67261
KEGG	hsa00350	Tyrosine metabolism	13/1100	36/8076	0.000571398	0.00701062	0.00603785	ADH4/ADH1A/ALDH3B1/TAT/ADH1C/HPD/DBH/ADH1B/ADH6/GSTZ1/MIF/AOX1/IL4I1	13	1.94145
KEGG	hsa04110	Cell cycle	30/1100	124/8076	0.000991528	0.0117147	0.0100892	HDAC2/CDC20/PTTG1/CDC6/ORC6/PKMYT1/GADD45A/RBL1/TTK/CCNB1/CDC25A/CDC25B/E2F2/CCNB2/PLK1/TGFB1/CDK1/CHEK1/CDC14B/BUB1/CDC45/E2F5/YWHAZ/GADD45G/MCM4/ORC1/BUB1B/SFN/MCM7/CDKN1C	30	-4.38178
KEGG	hsa04146	Peroxisome	22/1100	83/8076	0.00129347	0.0143285	0.0123404	PEX11G/MPV17/BAAT/AMACR/AGXT/PIPOX/SLC27A2/HSD17B4/DAO/ACSL1/MLYCD/XDH/HAO2/EHHADH/ACSL5/DHRS4L1/CAT/SCP2/HAO1/ACAA1/ACOX2/EPHX2	22	4.26401
KEGG	hsa00630	Glyoxylate and dicarboxylate metabolism	11/1100	30/8076	0.00130259	0.0143285	0.0123404	GLYCTK/GLUL/AGXT/GRHPR/ACAT1/HAO2/ACSS1/MMUT/CAT/SHMT1/HAO1	11	2.7136
KEGG	hsa00220	Arginine biosynthesis	9/1100	22/8076	0.00146553	0.0155835	0.0134212	GLUL/CPS1/GLS/ASS1/GLS2/GPT2/ARG1/OTC/NAGS	9	2.33333
KEGG	hsa04922	Glucagon signaling pathway	26/1100	107/8076	0.00196186	0.0201882	0.017387	PCK1/SLC2A2/PYGB/ITPR3/ACACB/G6PC3/PRMT1/PFKP/PDE3B/PCK2/FBP1/PRKAG2/ITPR2/CALML3/GYS1/PPARGC1A/PYGL/SLC2A1/PKM/CREB3L1/PPARA/GCGR/GYS2/GNAS/PFKFB1/GCK	26	1.1767
KEGG	hsa00051	Fructose and mannose metabolism	11/1100	33/8076	0.00313304	0.0312325	0.0268988	TKFC/KHK/PFKFB4/PFKP/HK2/FBP1/ALDOA/ALDOB/HKDC1/SORD/PFKFB1	11	0.301511
KEGG	hsa00590	Arachidonic acid metabolism	17/1100	63/8076	0.0036154	0.0349489	0.0300995	CYP2C8/ALOX5/CYP2U1/CYP4F3/PTGDS/PTGS1/CYP2B6/CYP4F2/GGT1/CYP4A22/PRXL2B/PTGES2/CYP2C9/GPX7/PTGES/CYP4A11/EPHX2	17	0.242536
KEGG	hsa00040	Pentose and glucuronate interconversions	11/1100	34/8076	0.00407207	0.0382056	0.0329043	UGT2B4/DCXR/UGT1A1/UGT2B10/UGT1A9/UGT2B17/UGT2B15/UGT1A4/DHDH/UGT2B7/SORD	11	2.7136
KEGG	hsa00360	Phenylalanine metabolism	7/1100	17/8076	0.00477367	0.0435086	0.0374715	GLYAT/ALDH3B1/PAH/TAT/HPD/MIF/IL4I1	7	0.377964
KEGG	hsa00340	Histidine metabolism	8/1100	22/8076	0.00629429	0.0557744	0.0480354	UROC1/CNDP1/ASPA/ALDH9A1/ALDH2/ALDH3B1/AMDHD1/ALDH1B1	8	2.12132
KEGG	hsa00500	Starch and sucrose metabolism	11/1100	36/8076	0.00661437	0.0570266	0.0491138	PYGB/G6PC3/HK2/GBA3/GYS1/PYGL/TREH/HKDC1/GYS2/GYG1/GCK	11	-0.301511
KEGG	hsa04930	Type II diabetes mellitus	13/1100	46/8076	0.00682274	0.0572751	0.0493278	SLC2A2/PIK3R1/PIK3CD/PRKCD/IRS1/PDX1/HK2/PKLR/KCNJ11/PKM/HKDC1/PRKCE/GCK	13	-0.27735
KEGG	hsa01040	Biosynthesis of unsaturated fatty acids	9/1100	27/8076	0.00733089	0.0599629	0.0516427	ACOT1/BAAT/ELOVL6/ELOVL7/HSD17B4/ACOT2/SCD5/SCP2/ACAA1	9	1.66667
KEGG	hsa04964	Proximal tubule bicarbonate reclamation	8/1100	23/8076	0.00852045	0.0679506	0.058522	PCK1/ATP1A1/FXYD2/PCK2/ATP1B3/CA4/GLS/GLS2	8	0
KEGG	hsa04931	Insulin resistance	24/1100	108/8076	0.00943163	0.0733827	0.0632004	PCK1/SLC2A2/PIK3R1/PYGB/ACACB/PIK3CD/PRKCD/IRS1/G6PC3/PPP1R3D/SLC27A2/PCK2/PRKAG2/GYS1/SLC27A3/PPARGC1A/PYGL/SLC2A1/PPP1R3B/CREB3L1/PPARA/GYS2/PRKCE/SLC27A5	24	1.22474
KEGG	hsa05230	Central carbon metabolism in cancer	17/1100	70/8076	0.0111716	0.0848508	0.0730773	SLC2A2/PIK3R1/PIK3CD/G6PD/PFKP/HK2/SLC16A3/SIRT6/GLS/SLC2A1/GLS2/PKM/HRAS/HKDC1/FGFR3/SLC1A5/GCK	17	-2.18282
KEGG	hsa00640	Propanoate metabolism	10/1100	34/8076	0.0125579	0.093162	0.0802352	ACACB/ACAT1/MLYCD/ALDH6A1/EHHADH/ACSS1/ACSS3/ABAT/BCKDHB/MMUT	10	2.52982
KEGG	hsa00670	One carbon pool by folate	7/1100	20/8076	0.0131653	0.0954485	0.0822045	MTHFD1/ALDH1L1/ATIC/MTHFD1L/MTHFS/SHMT1/MTHFD2	7	0.377964
