# Supplementary material for: Bioinformatics analysis and experimental verification of the prognostic and biological significance mediated by fatty acid metabolism related genes for hepatocellular carcinoma
Source: Front Oncol. 2022 Aug 2;12:972744. doi: 10.3389/fonc.2022.972744 (PMC9378871; doi:10.3389/fonc.2022.972744)
Supplement: Supplementary file 7 [file DataSheet_1.zip › Data sheet and R code for editor checking/Figure4-5-6-7/data sheet.xlsx]

## Sheet: TCGA-risk
id	futime	fustat	ANLN	UCK2	LPCAT1	TTK	CCNB1	KIF2C	HAVCR1	MMP1	PIGU	CENPA	CENPO	CDCA8	CBX2	KIAA1841	KIF18A	CEP55	riskScore	risk
TCGA-DD-AAVS	4.99452	0	3.20161	4.21788	3.43093	2.49761	4.65012	2.59179	1.59938	1.81841	4.77345	2.69828	2.59283	3.28688	1.83295	1.95265	2.25131	2.56812	0.511706	low
TCGA-DD-AAE3	1.55068	0	1.6599	2.89558	2.87176	1.78616	2.64615	1.74582	1.53815	2.52246	4.55606	1.6682	1.72998	1.91787	2.16539	1.69877	1.56758	1.70434	0.662085	low
TCGA-DD-A4NS	6.72877	1	2.42334	3.09692	3.9867	2.0199	2.75828	2.26391	1.61752	2.57321	4.38547	1.90889	2.06025	2.50458	2.44252	2.01637	1.7683	2.15841	0.810834	low
TCGA-5R-AA1D	1.23014	0	2.14998	3.04906	5.25982	1.92997	2.69609	1.93258	1.68861	2.04278	4.22376	1.82766	1.98434	2.05793	2.41097	1.92447	1.67967	2.10877	0.924177	high
TCGA-BW-A5NO	0.0547945	0	2.42037	3.42416	3.70067	2.85533	3.67062	3.06967	2.32386	3.55225	5.42335	2.37165	2.11103	3.45876	2.87798	1.96895	2.03498	2.44341	4.3453	high
TCGA-DD-AADL	1.74247	0	3.11914	3.8346	3.77136	2.32821	4.11556	2.89683	1.54863	1.90355	5.1946	2.72818	2.34319	3.78154	2.28353	2.16303	2.13103	2.3089	1.33913	high
TCGA-XR-A8TC	3.66849	0	3.03186	3.99696	3.32392	3.01703	3.75426	2.37343	1.84954	1.56787	4.48539	2.545	2.35909	2.91554	1.81954	2.03811	2.13199	2.7976	0.81797	low
TCGA-2Y-A9GS	1.98356	1	3.88771	4.10882	4.21018	3.98483	5.25587	4.19076	1.59582	1.68226	5.22479	3.28461	2.81466	4.75817	3.46935	2.40959	2.69429	2.91318	3.24679	high
TCGA-CC-A1HT	0.276712	1	4.927	5.02131	6.42572	4.353	5.92512	5.27238	4.23082	5.22444	5.69286	4.83178	3.74839	5.59628	3.55983	2.31478	3.55722	4.90985	24.4432	high
TCGA-DD-AACL	0.293151	1	3.54511	4.94625	5.27982	3.86562	6.41563	4.95213	3.07642	6.58084	5.65162	4.16284	2.75052	4.87868	2.19781	2.28635	2.54404	4.12174	9.67094	high
TCGA-ED-A7XP	1.09589	0	3.04526	4.16153	4.43838	2.75	3.97978	2.7002	1.79231	2.18642	4.76171	2.31358	2.06099	3.14803	2.62658	2.29465	2.03609	2.30026	2.62941	high
TCGA-G3-AAUZ	1.31507	0	2.3148	3.52048	3.46589	2.29974	3.5746	3.13721	1.53815	1.5441	4.70321	2.49204	2.36475	3.032	2.74779	1.87878	1.84682	2.18404	0.602604	low
TCGA-DD-A3A5	8.56164	1	2.29651	3.43711	2.80493	2.54714	3.98598	2.90328	1.76689	1.74922	4.65865	2.29501	2.03752	3.17883	2.21102	1.77447	1.98596	2.31704	0.597963	low
TCGA-RC-A7SK	1.29315	0	2.09895	3.61705	3.65961	2.97003	3.74102	2.53238	1.56071	1.67759	4.60566	2.25955	2.17761	2.81018	2.21383	1.88407	1.92195	1.90855	1.51543	high
TCGA-DD-A73D	1.89863	0	2.26326	3.62812	3.56153	2.04333	2.5576	1.98991	1.53815	1.5441	4.28485	2.27535	1.84556	2.66463	1.76319	1.97853	1.65015	1.87161	1.30442	high
TCGA-RC-A6M5	0.0410959	0	1.85542	2.59899	6.11247	1.77676	2.47601	1.81255	2.20455	1.63494	4.68032	1.61304	2.2937	1.89496	2.18672	1.78678	1.61587	1.78791	0.871091	low
TCGA-G3-AAV4	0.0739726	1	2.92342	3.48081	2.6965	2.31338	3.84198	2.94284	1.53815	2.16918	4.70865	2.73754	2.06205	3.28077	2.33407	1.93139	2.58677	1.98744	1.13108	high
TCGA-2Y-A9H1	3.36712	1	1.70548	3.34699	3.75377	1.75412	2.2707	1.92582	1.53815	1.96504	5.05417	1.66838	1.73784	1.92833	2.25189	1.69707	1.57145	1.68164	1.15402	high
TCGA-DD-AACI	4.43288	0	1.9904	3.65901	4.39315	1.87225	3.27221	2.49659	1.53815	1.66909	5.43153	2.1958	1.97083	2.39181	1.88997	1.77752	1.64857	2.19703	0.742332	low
TCGA-DD-AAVP	7.53973	0	2.27833	3.44205	2.90384	1.97498	3.18571	2.50282	1.53815	1.63765	4.42063	1.88391	1.89807	2.55041	1.76975	1.73935	1.68669	1.82929	0.311155	low
TCGA-EP-A26S	1.66575	0	2.13575	3.71721	2.6225	2.07949	2.85773	2.1528	1.53815	1.58271	4.96082	1.78421	1.947	2.62015	2.39952	2.04562	1.7043	1.83685	1.16163	high
TCGA-DD-A4NB	2.70959	0	2.32647	3.14968	4.86778	2.00801	2.92629	2.09858	2.07915	1.58472	4.13945	1.69796	2.94886	2.17864	2.24706	2.23554	1.68954	2.19754	0.352277	low
TCGA-LG-A6GG	1.06027	0	2.82389	3.54086	3.67889	2.4011	4.11769	2.39192	1.83304	1.89883	5.10286	2.35048	2.34234	2.90328	2.07641	2.00603	1.90348	2.01821	0.775983	low
TCGA-4R-AA8I	0.717808	1	3.3416	2.92706	3.77936	2.50656	4.55698	3.10099	1.90127	2.31719	5.02969	3.0442	2.3817	3.84321	2.47476	1.76488	2.22923	2.36922	0.686834	low
TCGA-ED-A5KG	2.33973	0	3.85852	3.65572	5.02512	2.85575	4.50539	3.56024	1.72124	3.24581	5.11415	3.13722	2.88725	3.8523	2.1427	2.2315	2.59595	3.68369	0.66031	low
TCGA-DD-AADO	1.2411	0	2.20139	3.68605	4.13374	2.34919	4.03253	3.26269	1.66893	2.23736	5.82008	3.17127	2.66291	2.66736	1.73085	1.85856	1.74834	2.32675	0.620804	low
TCGA-DD-AADK	2.87397	0	2.33524	4.03288	3.84365	2.08568	3.2482	2.46348	1.5588	1.87913	5.12143	2.57791	2.12535	2.74164	1.94601	1.83328	1.81128	2.27031	1.19145	high
TCGA-LG-A9QD	1.00274	0	1.73126	2.94907	2.97089	1.79799	2.14326	1.75718	1.53815	1.78272	3.8595	1.68255	1.94328	1.87962	1.71382	1.71447	1.5769	1.69109	0.367563	low
TCGA-EP-A3RK	0.994521	0	3.29681	4.38544	4.60247	2.79639	5.12127	3.74393	1.53815	2.53021	5.26625	3.29371	2.78732	3.4624	2.4689	1.9968	2.33205	3.04273	0.696362	low
TCGA-DD-AACA	6.30411	0	3.14642	3.63366	3.67905	2.64881	4.22784	3.09968	1.53815	2.67637	4.32139	2.42903	2.59802	3.29365	2.03593	2.41089	2.15317	2.39088	0.546824	low
TCGA-2Y-A9H3	4.15342	0	1.82075	2.9009	4.8658	2.00118	3.24095	2.3233	1.53815	1.90618	5.24907	1.90639	2.23751	2.11436	2.75619	1.8015	1.63213	1.97038	0.758804	low
TCGA-BW-A5NQ	0	0	4.78766	4.19685	4.46673	4.88408	6.32721	5.28011	1.88982	3.04432	5.62162	4.11452	3.04052	5.30452	3.28376	2.22221	3.56621	3.8404	3.49802	high
TCGA-CC-A5UE	0.745205	1	4.56863	4.87844	3.75036	4.2104	5.97082	5.3843	1.55053	2.45364	5.38433	3.82265	2.81022	5.52537	2.45764	2.18567	2.84239	3.19801	1.47027	high
TCGA-CC-5259	0.684932	0	2.08778	3.70017	4.00929	2.71642	4.22482	2.91151	1.59299	2.95598	5.29226	2.68665	2.06574	2.46059	1.95227	1.96768	1.78145	2.62819	1.0536	high
TCGA-FV-A23B	5.07397	1	3.62203	4.2823	3.12803	2.67975	4.55736	3.04302	1.54685	2.14635	5.07533	2.99111	2.76033	3.43095	1.93823	2.07798	2.30335	2.96853	0.414048	low
TCGA-ZP-A9CV	2.98082	1	2.30813	3.67206	3.5882	2.24559	3.15363	2.45288	1.53815	1.62784	4.78811	1.83925	2.02261	2.72016	2.03671	1.79891	1.76827	2.15332	0.629169	low
TCGA-ES-A2HS	1.88493	1	1.87237	2.85605	2.45248	1.92885	2.51197	2.27659	1.53815	1.56993	5.39385	2.00306	1.96882	2.26688	2.1592	1.79654	1.62291	1.88726	0.530762	low
TCGA-2Y-A9H8	1.73425	1	3.41648	2.84337	5.0637	3.29976	4.48918	3.62224	1.62077	2.15631	5.98786	2.82102	2.14148	4.48149	1.87734	1.88293	2.15165	2.44882	1.57166	high
TCGA-G3-A5SK	2.03836	0	1.76526	2.33136	2.99881	1.81489	2.12176	1.65625	1.56467	1.7132	3.48057	1.67113	1.71808	1.87004	1.82638	1.67751	1.59322	1.75484	0.286961	low
TCGA-DD-AACO	5.13973	0	1.90026	3.47364	3.40444	2.20197	4.01476	3.46292	1.53815	1.80591	5.44198	2.65886	2.55052	2.83979	1.74646	2.06757	1.70394	2.12601	0.363931	low
TCGA-DD-AAW3	4.47397	0	2.25153	3.61979	2.90564	1.9383	2.66282	2.18093	1.53815	1.56324	4.39138	1.80476	2.1636	2.3985	1.7644	1.85688	1.78394	1.78504	0.445187	low
TCGA-ED-A4XI	2.24384	0	1.93836	2.95916	3.54562	1.96984	2.70249	2.18508	1.63334	1.93553	3.86151	1.84034	1.9947	2.25355	2.25657	1.79399	1.71158	1.96172	0.468355	low
TCGA-ZP-A9D2	2.09589	1	4.00214	3.60385	5.66201	3.33989	4.05305	3.4412	1.66539	1.68631	5.83559	3.03119	2.8253	3.93587	3.80821	2.82056	2.62473	3.96736	3.37899	high
TCGA-G3-AAV3	1.12877	0	3.03735	3.58444	3.97349	2.29454	3.97874	3.08774	1.58519	1.68427	4.67927	2.37816	2.27099	3.68045	2.60947	1.79423	2.00692	2.3939	0.555933	low
TCGA-K7-AAU7	0.983562	0	3.51606	4.13018	5.5523	3.11951	4.87062	3.90329	3.83885	2.80401	5.27632	2.99691	2.99203	3.93761	3.68406	2.25058	2.4651	3.35975	4.30993	high
TCGA-MI-A75I	1.72603	0	3.00975	3.31311	4.00644	2.3475	4.91016	3.48326	1.53815	2.67382	5.3741	3.55675	2.82291	3.87333	1.72679	2.09366	2.07072	2.66471	0.486342	low
TCGA-CC-5263	0.353425	1	5.55063	3.46387	4.61512	4.68758	4.99138	5.02055	1.63096	4.1129	5.65864	4.65673	3.96422	5.29036	4.4346	2.76616	3.30312	4.69858	3.12377	high
TCGA-DD-A3A9	2.55068	1	1.99227	4.09512	3.40277	2.02745	3.40682	2.28786	1.53815	2.92398	5.91929	2.16854	2.38915	2.6342	2.58081	2.14849	1.66974	2.19832	2.34179	high
TCGA-G3-A5SM	1.42466	0	2.83155	3.50157	3.10291	2.60633	4.32434	2.66827	1.76902	1.85465	4.74267	2.39767	2.05129	2.97754	2.16463	1.85318	2.09669	2.48585	0.512526	low
TCGA-DD-AADV	1.5726	0	3.13214	3.32989	3.93887	3.14716	4.4004	3.68489	2.27098	1.93545	4.87669	2.7506	2.38468	3.8573	2.25486	2.08443	2.63398	2.83856	1.08819	high
TCGA-DD-A11B	0.0383562	1	2.77367	3.65071	3.02355	2.35202	3.43321	2.03215	1.56706	1.5441	5.01513	2.12168	2.31714	2.60439	1.79971	2.05553	1.76063	2.06402	0.554445	low
TCGA-DD-A11A	0.216438	0	3.10559	3.73617	4.12695	2.83346	3.38069	2.90376	1.65633	1.96178	4.33823	2.48209	4.2416	3.19331	1.82482	2.16364	1.93781	2.2418	0.206295	low
TCGA-ZP-A9D0	2.98904	0	2.05489	2.99923	3.32152	2.01809	3.11424	1.894	1.58097	1.55626	4.52696	1.80815	1.84672	2.07656	2.19841	1.80821	1.6878	1.75539	0.531893	low
TCGA-RC-A6M6	0.0246575	0	3.69574	4.62342	4.46759	3.37953	5.91562	4.53777	4.7347	2.40724	5.02027	3.38271	3.23162	4.57589	2.61764	2.20397	2.39681	2.82539	2.50411	high
TCGA-DD-A4NN	2.46301	1	3.26977	3.79693	3.64561	2.84804	5.48603	3.38419	1.53815	2.29694	5.89586	3.00684	2.84205	3.79068	2.81818	2.1107	2.72723	3.04668	0.901329	high
TCGA-DD-AACG	1.28493	1	2.70126	4.08537	3.81141	3.26085	4.85599	4.02898	1.64647	2.81295	5.18707	3.50115	2.71488	3.48229	1.9565	2.06145	2.37681	2.91061	1.06536	high
TCGA-UB-A7MC	1.36986	0	3.86395	3.96008	3.9715	3.5767	4.20137	3.18346	1.54674	1.91274	4.16649	2.74944	2.75767	3.60698	3.2433	2.16357	2.09072	2.95968	0.826745	low
TCGA-DD-A1EA	6.61644	0	3.15147	3.34969	3.62247	2.55874	4.16898	2.77543	1.55084	2.13368	3.97959	2.2338	2.2111	3.15455	2.24273	1.92814	2.07557	2.41188	0.327328	low
TCGA-DD-A4NG	2.19726	1	2.79461	3.99458	4.60964	2.15372	3.35729	2.05457	1.61849	2.00006	5.05488	2.35677	2.23087	2.36657	1.79985	1.98012	1.80729	2.3063	0.965241	high
TCGA-O8-A75V	1.47397	0	2.09034	3.79581	3.78695	2.24671	3.69572	2.59687	1.58599	1.78354	4.77798	2.0334	2.08811	2.81551	2.46688	1.74495	1.72575	2.19504	0.787174	low
TCGA-DD-A39V	1.76164	1	2.20219	4.41397	4.15096	2.17098	3.92607	2.53018	1.53815	2.00096	5.2956	2.25879	2.31544	2.3221	2.90861	1.87419	1.73513	1.92226	1.44538	high
TCGA-BC-A69I	1.06027	0	1.80211	3.39188	2.80894	1.78071	2.67059	1.87079	1.53815	1.5441	3.98912	1.80108	1.71842	2.0055	1.85555	1.70707	1.63116	1.70814	0.465665	low
TCGA-ZS-A9CF	6.60822	0	4.22561	4.03434	2.39847	2.93561	4.61569	3.86984	1.88946	3.44269	4.46678	3.48047	2.62857	4.65049	2.44256	2.1406	2.81631	3.21494	0.937632	high
TCGA-DD-A4ND	7.52329	0	3.62249	3.31341	3.40127	2.98216	4.98161	3.24852	2.34305	3.27878	5.03788	2.58833	2.4549	3.52655	2.31011	2.23417	2.40954	2.79833	0.706239	low
TCGA-DD-AADC	1.16438	1	4.30569	4.48696	4.59248	4.5891	4.87085	4.56341	1.57638	1.68836	5.16496	3.57974	3.03534	4.95169	2.92528	2.53315	3.167	3.70634	3.95198	high
TCGA-DD-AAEH	2.14795	0	2.31425	3.13619	2.84604	2.07124	3.2823	2.63126	1.53815	1.55955	4.07511	2.44807	2.11759	3.17871	1.74226	1.76842	1.76279	2.15549	0.329925	low
TCGA-ZP-A9D1	0.0575342	0	2.27601	3.92672	3.46917	2.00349	2.9182	1.95687	1.6481	1.79139	4.28829	1.95892	2.01995	2.31345	2.29485	1.97003	1.66858	1.99176	0.970154	high
TCGA-BC-A217	3.8274	1	3.27566	3.143	4.02423	3.62394	4.61728	4.10881	1.60082	1.8048	5.43223	3.3864	2.81061	4.64721	2.64549	2.32654	2.78531	3.03597	2.02392	high
TCGA-DD-AAE9	1.97808	0	2.73989	4.20167	3.05137	2.10635	3.65632	2.67745	1.53815	1.93686	5.12379	2.39894	2.19097	3.15077	1.73687	1.93434	1.88468	2.57735	0.572307	low
TCGA-G3-A25S	1.13973	1	2.63155	4.52155	3.42617	2.39113	5.03872	3.82548	1.69847	1.88054	6.22072	3.13478	2.60565	3.22017	1.88144	1.80428	2.302	2.82486	0.483454	low
TCGA-BC-A10S	3.89863	1	1.79006	3.53188	3.34735	1.83716	2.43369	1.8493	1.53815	1.66592	4.55313	1.82062	1.93206	2.09462	1.93344	1.71058	1.5791	1.83243	0.74097	low
TCGA-NI-A4U2	4.90685	1	2.02805	2.92916	2.91079	1.95828	2.89742	1.83954	1.53815	1.59449	3.88463	1.84351	1.8189	2.16184	1.95226	2.00467	1.69784	1.82944	0.44981	low
TCGA-G3-A3CK	1.60274	0	2.35392	3.20206	3.21022	2.21312	2.90937	2.28904	1.5464	1.75806	4.51009	1.76491	1.96199	2.45336	2.34305	1.76578	1.76967	2.07769	0.479571	low
TCGA-RC-A7SF	1.5863	0	2.38284	3.5256	3.20028	2.45002	4.293	2.80495	1.69221	2.43298	4.87211	2.39039	2.23372	3.15045	1.83447	1.81827	1.91618	2.41627	0.516713	low
TCGA-DD-AACD	1.04384	1	2.03078	3.0451	4.42769	1.90239	3.15364	2.40766	1.55245	2.09055	4.0124	1.93287	1.83629	2.41217	1.79687	1.62695	1.64703	1.99583	0.370469	low
TCGA-2Y-A9H0	10.0685	0	3.85853	4.40251	4.51489	3.02444	5.01657	4.22508	2.60922	2.30224	5.10881	4.05105	2.57088	4.42743	1.99408	2.13688	2.60879	3.68581	1.49826	high
TCGA-DD-A3A6	8.92603	1	1.82187	2.58084	4.00107	1.82485	2.79958	2.2887	1.53815	2.44618	5.23283	2.1948	2.28895	2.14449	2.05331	2.07806	1.72187	2.31502	0.579492	low
TCGA-DD-AAW2	5.08219	0	2.51778	3.12483	2.31798	2.05521	3.31383	2.39283	1.53815	1.97532	4.13139	1.91285	1.99406	2.63733	1.97933	1.75154	1.80634	2.02269	0.221516	low
TCGA-3K-AAZ8	1.08493	0	1.8171	3.43788	3.029	1.917	2.5985	2.0596	1.53815	2.34734	4.44321	1.70453	1.83583	2.14427	1.88544	1.78892	1.62341	1.70581	0.738357	low
TCGA-DD-A4NH	2.51233	0	4.01032	4.36432	5.06533	2.77	4.81578	2.96958	3.45988	3.40037	5.3517	3.41022	2.87931	3.58455	2.28596	2.80888	2.42164	3.45965	4.36634	high
TCGA-MI-A75H	2.04658	0	2.22892	3.55759	2.67375	2.05155	3.16897	2.38707	1.53815	1.63654	4.68079	1.99934	2.0279	2.53872	1.97666	1.73347	1.86956	2.10442	0.419532	low
TCGA-DD-AAEB	1.30959	0	1.75094	3.02067	2.72603	1.93239	2.56389	1.89068	1.55597	1.5441	4.55643	1.6391	1.7026	1.93921	1.94616	1.71084	1.62515	1.81538	0.459847	low
TCGA-ZP-A9CY	2.14247	0	2.26352	3.01187	3.19265	2.15373	2.77589	2.06418	1.53815	1.59454	4.26619	1.85177	2.00912	2.42808	2.1764	1.97761	1.72755	1.94972	0.548843	low
TCGA-BD-A3EP	1.12055	0	2.59353	3.65921	4.17816	2.52576	3.6915	2.78723	1.82654	1.78837	5.17988	2.26091	2.33976	3.07558	2.80425	2.03762	1.81458	2.30569	1.31245	high
TCGA-EP-A2KB	1.63288	1	2.92292	4.26759	2.77979	3.52434	5.07169	3.28296	1.59082	2.91002	5.0667	2.77277	3.02418	3.67073	1.6965	2.21801	2.30939	3.07609	0.69333	low
TCGA-CC-A8HU	0.942466	1	4.10055	4.31442	4.84452	4.10081	5.01394	4.67793	2.38262	1.92954	6.21167	3.94929	3.14971	4.87187	2.69589	2.81225	2.72269	3.78372	4.85623	high
TCGA-DD-AADF	0.315068	1	2.38769	3.8022	2.61548	2.62874	4.59107	3.44083	1.60677	1.73524	5.47155	3.46923	2.3209	3.39781	3.55346	1.87718	1.99789	2.45915	1.64052	high
TCGA-DD-AACH	0.534247	1	5.00818	5.46989	4.6693	3.16128	5.65113	4.70981	1.74045	3.09061	5.25731	3.85593	3.18717	4.72484	4.36246	2.596	3.01674	3.5477	3.1795	high
TCGA-BC-A10X	2.10959	1	2.00138	2.68163	3.41194	1.88425	2.52752	1.87024	1.58742	1.64361	3.65336	1.76717	1.93859	1.99404	1.86821	1.69993	1.65962	1.86858	0.263855	low
TCGA-CC-5262	0.282192	1	2.85695	4.37464	3.97066	2.94771	4.89424	3.72082	1.59978	2.27497	5.35389	3.53887	2.77436	4.11726	2.55758	2.16745	2.17966	3.15021	1.74455	high
TCGA-CC-A7IK	0.717808	1	4.09518	4.82049	4.38989	3.93816	5.01189	3.96734	1.54904	1.92494	4.78018	3.30334	2.67503	4.69718	4.2539	2.07324	2.29891	2.90042	4.61482	high
TCGA-RC-A7SH	1.28219	0	2.88252	4.01116	3.46643	3.18929	4.50204	3.58569	1.56754	2.09476	5.35935	3.11422	2.82993	3.72674	2.30906	2.46554	2.19255	3.72566	0.816201	low
TCGA-ED-A7XO	1.16986	0	3.15293	3.11596	2.92483	3.31303	4.66756	3.68229	1.61031	1.81429	4.78232	2.81394	2.45318	4.08084	2.02934	1.99998	2.41354	2.48145	0.524913	low
TCGA-G3-A7M6	1.73151	0	3.62537	4.74852	4.55182	3.14572	4.08987	3.87706	1.89633	1.77841	5.75346	2.99781	3.06395	3.93971	3.31643	2.25345	2.91505	3.30257	3.00199	high
TCGA-G3-A7M8	1.17808	0	1.82741	3.15696	3.32226	1.81444	2.31504	1.76851	1.54944	1.55677	4.13959	1.68696	2.03177	2.16047	1.7491	1.67685	1.61609	1.81903	0.443428	low
TCGA-DD-AAW1	5.44932	0	1.92112	2.98425	2.31487	1.82213	2.01084	1.8531	1.53815	1.62134	3.6487	1.61913	1.73288	2.11887	2.22403	1.73281	1.63077	1.7712	0.417442	low
TCGA-G3-A7M7	0.989041	0	1.79875	3.52805	4.75695	1.79061	2.79929	1.98781	1.59996	1.81314	4.70456	1.69023	2.02019	2.21632	2.19532	1.80903	1.63524	1.81929	1.10359	high
TCGA-ED-A7PZ	0.0164384	0	2.59908	3.64572	4.02603	2.71436	4.58989	3.68317	1.55877	2.42712	5.21286	2.49705	2.45858	3.30364	1.89264	1.69769	1.98213	2.31094	0.366546	low
TCGA-CC-A7IG	0.819178	1	2.91469	4.93266	5.3528	3.56793	6.04028	4.71431	1.53815	2.24539	5.92844	4.74908	3.49133	4.32607	2.82055	2.45548	2.37504	4.05415	2.45996	high
TCGA-CC-5261	0.265753	1	3.2616	4.15867	4.77281	3.41774	4.94829	3.22326	1.7363	1.68441	5.42785	3.28366	3.01578	3.66509	3.49017	2.65802	2.39359	3.22502	3.6068	high
TCGA-WQ-A9G7	0.0821918	0	4.39826	4.3404	6.72244	3.71529	5.18522	4.20114	1.59006	1.58316	5.45652	4.16439	2.85754	4.06057	2.85112	2.64545	2.71922	4.54422	1.81853	high
TCGA-WX-AA47	1.52329	1	2.16423	3.5349	6.14493	2.29349	3.68222	2.56118	1.66929	2.20105	4.74707	2.02124	1.81621	2.48845	1.98411	1.62233	1.68408	2.04189	1.16154	high
TCGA-ZP-A9CZ	1.93425	0	3.52409	4.31054	4.70353	3.2882	5.08635	4.05433	2.28048	2.23875	4.81614	3.74383	2.9143	4.18033	2.04865	2.29221	2.39332	3.16812	1.38556	high
TCGA-DD-AA3A	1.12329	1	3.42337	5.2532	5.83504	3.13872	6.1672	4.48726	1.83821	2.39423	5.40963	3.96631	3.52228	4.57426	2.9392	2.2449	3.30175	4.78507	1.59267	high
TCGA-DD-A3A4	1.67671	1	2.04515	3.06311	3.74314	1.92481	2.61143	1.96742	1.72715	1.57073	4.13686	1.75378	3.4858	2.24631	1.94111	1.66026	1.66643	1.77025	0.148635	low
TCGA-DD-A39Y	0.468493	1	3.36842	4.99168	4.93485	3.50156	6.31349	4.85222	4.08697	2.80134	5.6329	3.91307	2.7354	4.90976	4.20772	2.0858	2.50551	3.18796	14.7072	high
TCGA-2Y-A9H5	1.52055	1	2.69742	3.68872	3.01818	2.88394	3.95555	2.62422	1.57421	1.59773	4.90062	2.64675	2.57449	3.11654	2.16828	1.99621	2.06392	2.51029	0.753131	low
TCGA-DD-A114	3.14795	1	4.74348	4.18909	4.58141	3.27914	5.43161	4.94144	1.53815	4.28085	5.36485	3.78309	2.63634	5.16085	4.36633	2.55869	3.01751	4.24073	3.07319	high
TCGA-DD-A4NI	2.23562	0	2.0146	2.6856	2.98485	1.86005	2.24997	1.82427	1.54687	1.56361	3.65109	1.72591	1.82391	2.08148	1.78232	1.8647	1.66095	1.85882	0.320042	low
TCGA-BC-A110	5.79726	1	1.70994	3.07134	3.35212	1.73172	2.09297	1.76518	1.55753	1.70867	3.86231	1.60595	1.6662	1.86192	1.75595	1.71407	1.59766	1.79649	0.485136	low
TCGA-UB-A7MA	2.32329	0	3.63332	4.6051	4.32971	3.21658	5.013	4.15057	1.60429	2.72077	5.37495	4.70067	3.76173	4.52308	3.43859	2.72905	2.43944	3.93748	2.89803	high
TCGA-CC-A3MB	0.863014	1	4.61033	4.62081	3.82026	4.56732	5.67509	4.06338	1.59804	1.98996	5.87818	3.76072	3.05994	4.07277	1.9711	2.20972	2.92723	3.29543	1.27402	high
TCGA-KR-A7K2	2.27123	0	2.17034	2.97512	3.22949	2.26936	3.55604	2.6137	1.5669	1.86147	4.95271	2.23128	2.05244	2.8729	1.94871	1.79611	1.70304	2.1642	0.456561	low
TCGA-DD-AACK	0.0246575	0	2.74304	3.82145	3.12548	2.54801	4.11272	2.72089	1.99801	1.63076	4.85947	2.32427	2.03107	3.27035	2.70918	2.16048	1.93851	2.19207	1.46523	high
TCGA-FV-A3I0	2.32329	0	2.32489	2.96085	6.49879	1.94907	3.33374	2.59241	2.98792	3.10575	5.60253	2.17467	2.38636	2.50466	2.33484	2.14594	1.74288	2.46617	2.26046	high
TCGA-RC-A7SB	1.61096	0	2.63038	3.00553	3.14794	2.63154	3.85058	2.64362	1.56756	2.44303	4.99777	2.68197	2.1058	3.31116	2.42166	1.97107	1.76407	2.13125	1.16555	high
TCGA-GJ-A9DB	0.183562	1	2.9382	3.35195	3.96056	2.54935	4.19793	2.78177	1.62414	2.0376	5.11871	2.7895	2.10803	3.34955	2.66021	2.18499	2.00991	2.53365	1.40748	high
TCGA-UB-A7ME	1.33151	0	2.90519	3.69091	3.84841	3.06487	4.05361	3.25921	1.89915	2.28558	5.31079	2.46369	2.34034	3.73468	2.0858	1.90105	2.27251	2.44699	1.54997	high
TCGA-DD-AADU	1.51781	0	1.82392	3.63593	3.06924	1.88753	2.87885	1.82849	1.55132	1.72436	4.77996	1.84759	1.63896	2.042	2.37155	1.79572	1.59856	1.7531	1.175	high
TCGA-2Y-A9HB	0.712329	0	2.21605	3.66438	3.65869	2.09492	3.42457	2.3388	2.10689	1.62557	3.94967	1.8904	2.04296	2.57514	2.10322	1.76371	1.72921	2.15006	0.494522	low
TCGA-CC-A9FV	0	0	2.07595	2.41984	4.70406	1.88236	2.87976	2.14181	1.93244	1.67155	4.98974	1.85515	2.39619	2.34283	1.86247	2.61369	1.73694	2.10974	0.722812	low
TCGA-DD-A1EK	1.52877	1	2.53417	3.65004	4.03921	2.05273	3.69576	2.4094	1.63266	2.56353	4.79963	2.55568	1.98082	3.01932	2.06133	1.84344	1.79233	2.41027	1.07257	high
TCGA-DD-AAE1	1.51233	0	2.44636	4.95431	2.29081	2.73505	3.60213	2.29093	1.65167	2.08293	5.02443	2.13483	2.18855	2.80891	1.75071	1.93467	1.85136	2.13443	1.61927	high
TCGA-BC-A10U	2.29315	1	2.82764	3.59082	4.15624	2.29113	3.39806	2.81768	1.5744	3.46808	4.76087	2.29183	2.2823	3.41447	3.50913	2.1179	1.82697	2.29863	2.56167	high
TCGA-DD-AACV	4.19452	0	3.95834	2.90747	2.73398	4.17329	5.50205	4.3241	1.78926	1.68308	5.89792	3.5453	2.77631	4.76961	1.83024	2.2047	2.94696	2.71577	0.842988	low
TCGA-DD-AAVY	5.39726	0	1.85659	3.52969	3.04635	1.79949	2.43799	1.79881	1.55971	1.90463	4.15795	1.6131	1.82995	1.98065	1.94785	1.72101	1.64161	1.67534	0.631009	low
TCGA-FV-A3R3	1.00274	1	1.94162	2.64027	5.74132	1.8871	2.49722	1.9069	1.65013	1.81313	4.18786	1.77266	3.01721	2.28125	2.47579	1.82702	1.62576	1.80634	0.521497	low
TCGA-ED-A97K	0.0164384	0	4.67886	4.11869	4.64764	2.45874	4.32848	3.13816	1.76378	9.21468	4.99139	2.69408	2.90084	3.194	2.09229	2.98608	2.5742	3.22182	2.86093	high
TCGA-BC-A10W	0.249315	1	4.91926	6.34176	4.90423	4.34123	5.788	5.63411	4.35649	3.51489	5.0967	3.32706	3.07076	4.72133	3.8747	2.32743	3.36955	3.40346	12.7495	high
TCGA-DD-A3A8	0.030137	1	1.98309	3.10815	2.31958	1.85434	2.29107	2.02427	1.53815	1.5824	4.89084	1.80131	1.82331	2.46976	1.77557	1.74109	1.66701	1.73419	0.593393	low
TCGA-DD-AACT	4.27945	0	2.67449	3.12615	3.51724	1.94711	3.59108	2.45099	1.53815	1.56812	4.71265	2.23085	1.88559	3.11831	2.11867	1.81522	1.77352	2.05034	0.482339	low
TCGA-5R-AA1C	1.42466	0	2.57865	4.66027	4.72988	2.63965	3.53217	2.43793	1.53815	1.93274	4.4383	2.18029	2.16064	2.99014	2.0456	1.87549	1.84368	2.15479	2.07897	high
TCGA-5R-AAAM	0.126027	1	2.09614	2.93498	3.49115	1.87755	2.62982	1.98643	1.56469	1.55906	4.49625	1.80211	1.9413	2.32265	2.15778	1.80481	1.70795	2.01638	0.502011	low
TCGA-BW-A5NP	0	0	3.60021	4.55307	4.60912	2.68821	4.67743	2.84843	1.63993	1.94125	4.90186	2.99446	2.48903	3.46371	3.10434	2.08661	2.32471	3.06242	1.60968	high
TCGA-WX-AA44	1.68493	0	3.05714	4.69422	4.62733	2.90101	4.33434	3.66291	1.62919	1.70351	5.31398	3.36402	2.86387	4.41259	2.92451	2.61912	2.17065	3.43431	3.56893	high
TCGA-DD-A1EH	4.09589	0	3.84995	3.48024	2.78368	2.44289	4.26164	2.72844	1.55566	1.57346	5.13131	2.79907	2.8113	3.50381	1.89714	2.16405	2.31364	2.84921	0.22343	low
TCGA-DD-A3A1	0.638356	1	2.09208	4.35424	5.11256	2.23057	3.86696	2.79195	1.55014	1.57088	4.79645	2.09153	2.05559	2.90856	2.97276	2.03554	1.70225	2.05716	2.25351	high
TCGA-KR-A7K0	0.178082	1	2.53638	3.7298	3.60962	2.3866	3.5079	2.50319	1.53815	1.8186	4.72742	2.10314	1.94316	2.84979	2.20905	2.01103	1.76549	2.02151	1.00672	high
TCGA-FV-A3R2	0.531507	1	3.53371	3.84871	4.16968	2.38639	4.67234	3.09143	1.53815	1.8998	5.44222	3.37255	2.58903	3.97583	1.78972	1.94269	2.04611	2.50634	0.69611	low
TCGA-DD-AACN	3.56712	0	2.29976	3.98543	3.13141	2.31889	2.77602	2.14086	1.53815	1.61973	4.72229	1.87283	2.16127	2.45413	2.27912	2.08534	1.76312	2.39827	0.946898	high
TCGA-DD-AAE4	1.66575	0	2.13056	2.91673	2.71805	2.52439	3.63455	3.24899	1.53815	1.82636	4.88209	2.14577	1.95382	2.5097	2.00702	1.78491	1.89168	2.2334	0.240548	low
TCGA-DD-AAEG	1.96986	0	2.51633	3.82016	4.06791	2.19898	4.33893	2.91141	2.04015	1.6967	4.57331	2.0937	1.93188	3.04728	2.1346	1.88734	1.92104	2.25961	0.598702	low
TCGA-DD-A1EJ	2.75342	1	3.56615	3.9735	4.92069	3.18687	4.95256	3.8684	3.08209	1.79021	5.402	2.9666	2.76359	3.5396	4.22993	2.20111	2.30033	2.81596	2.64877	high
TCGA-DD-A4NR	0.0246575	1	3.25437	4.31307	5.60844	3.05983	4.9663	3.58192	2.58498	3.099	4.95994	3.13549	2.81181	4.24114	2.32108	2.22396	2.42274	3.59431	2.72158	high
TCGA-FV-A2QQ	1.99726	0	2.1314	4.34837	3.75596	2.31352	3.86353	2.26561	1.5935	1.55673	4.91465	2.22608	2.36397	2.55048	2.41246	1.80668	1.77914	2.06279	1.11999	high
TCGA-G3-AAV7	0.989041	0	5.85316	4.65544	6.23269	4.64221	5.73813	5.54188	1.56359	2.95649	5.52454	4.45517	2.9889	5.50948	3.13547	2.61872	2.89864	5.91153	0.99285	high
TCGA-CC-A9FW	0.679452	0	3.14652	4.00563	4.6315	2.68357	4.5542	2.77652	3.42578	2.21151	5.9878	2.51828	2.47714	3.12056	2.97495	2.35427	2.07475	2.50957	4.41637	high
TCGA-RC-A6M4	0.060274	0	2.62808	3.71251	3.50639	2.18318	3.86188	2.90759	1.53815	1.7308	4.18265	2.4033	2.13584	3.33891	2.3945	1.76253	1.81531	2.23107	0.480533	low
TCGA-G3-A3CG	1.84384	0	2.28061	3.44951	3.95639	2.09264	3.17324	2.25502	1.67354	2.11901	4.79896	1.75016	1.9218	2.38089	2.04851	1.7441	1.77464	1.89635	0.716563	low
TCGA-DD-A11C	1.8137	0	3.63532	4.27699	2.91437	2.76584	4.3982	3.08644	1.66669	1.55355	4.79488	2.71446	2.32092	4.32422	2.31414	1.83438	2.2828	2.41003	0.985868	high
TCGA-DD-AAD2	1.80274	0	2.76659	3.47545	4.39185	2.53282	5.19631	3.10258	1.76532	1.89418	4.61146	2.44842	2.15792	3.41995	2.13913	1.80399	2.0215	2.51171	0.391653	low
TCGA-NI-A8LF	2.18904	0	2.46814	2.93128	2.71693	2.01591	3.06922	2.26273	1.58796	1.90992	3.76293	1.91015	1.99647	2.31834	2.05722	1.84615	1.72872	1.93752	0.215261	low
TCGA-DD-AADN	2.46027	0	2.09835	4.05568	5.52934	2.88275	5.24392	4.00796	3.35955	1.61647	5.9417	3.88578	2.7351	3.83207	2.86537	1.80271	1.90074	2.90914	4.23036	high
TCGA-EP-A12J	1.56164	0	2.55746	2.98438	2.41597	1.97646	3.3254	2.44144	1.53815	1.62234	4.07871	2.14126	1.83385	3.02799	1.91112	1.77308	1.92235	1.92293	0.320346	low
TCGA-DD-A73G	9.52877	0	1.85314	3.24545	4.87926	1.93622	4.4727	2.89997	1.53815	2.21948	5.64253	2.2619	3.3538	2.44438	3.11466	1.84905	1.65414	1.84068	0.365312	low
TCGA-5C-AAPD	0.0547945	0	3.12077	4.03577	4.38236	3.10027	4.67083	4.13927	1.89793	4.32993	5.3853	3.24194	2.60844	4.35555	3.49806	2.21989	2.03738	3.35834	3.52113	high
TCGA-DD-AAED	2.09041	0	2.20625	3.6218	3.97122	2.37731	3.38069	2.7522	1.70853	1.86873	4.8144	2.20816	2.12675	2.8682	1.68089	1.96868	1.79728	2.36474	0.748922	low
TCGA-DD-AADJ	2.92055	0	2.08748	3.79667	2.6546	2.08169	3.55877	2.27552	1.53815	1.96943	4.69063	2.27172	2.4383	2.30724	2.31407	1.74632	1.68081	1.81786	0.486179	low
TCGA-DD-AAVZ	5.20548	0	3.05564	4.16287	3.19279	2.89872	4.5675	2.58692	2.17955	1.5441	4.39155	2.44136	2.41637	3.13267	1.81505	1.95431	1.99155	2.4348	0.554676	low
TCGA-XR-A8TF	1.89863	1	2.62748	4.4927	3.16269	2.24743	3.8316	2.63922	1.60165	2.42569	3.75969	2.46089	2.91406	2.46713	1.78551	1.96327	1.85939	2.36039	0.249341	low
TCGA-DD-AACF	1	1	3.0402	3.82988	4.70955	2.54257	4.57321	3.07813	1.63892	2.05712	3.84799	2.40988	2.22943	3.18587	1.98251	2.28265	1.98087	2.32259	0.523074	low
TCGA-FV-A495	0.00273973	0	2.20566	3.70857	3.91813	2.47924	4.64484	3.52631	1.55137	1.67198	5.27241	2.69416	2.3678	2.96083	2.64856	1.88032	1.88911	2.26281	0.562299	low
TCGA-DD-A3A3	1.46575	1	2.11312	3.58852	5.09074	2.44764	4.25227	2.92546	1.55148	1.97591	4.79824	2.42654	1.98846	2.64248	1.83975	1.7027	1.75624	2.05878	0.722732	low
TCGA-MI-A75C	0.79726	0	2.22768	5.16271	4.80514	2.2168	3.88185	2.94012	1.56129	1.70431	4.92484	2.21959	2.21242	3.14475	2.26885	1.84729	1.74953	2.12875	1.9713	high
TCGA-DD-AAVX	4.70685	0	1.87017	3.73524	3.0916	1.89979	2.59738	1.89981	1.53815	1.5441	3.46196	1.727	1.81884	2.01979	1.77004	1.76334	1.67405	1.86913	0.449736	low
TCGA-DD-AAE7	1.76438	0	1.91823	2.60751	2.79557	1.9754	2.56791	1.94009	1.53815	1.72184	4.07974	1.84481	1.90861	2.28512	2.05389	1.76285	1.6534	1.81366	0.400345	low
TCGA-ZS-A9CE	3.4	0	2.36451	2.98595	2.97165	2.06271	3.58532	2.11808	1.56383	1.5441	4.75263	2.11921	2.16929	2.90529	1.92491	1.70591	1.79214	1.89203	0.398152	low
TCGA-CC-5264	0.279452	1	5.61382	4.13084	6.01608	4.04449	5.4745	5.09433	1.54604	2.58543	5.60376	5.04337	3.43258	5.48424	2.68888	2.37134	3.75737	4.97952	1.64589	high
TCGA-HP-A5N0	2.06027	1	1.81567	3.23984	3.00849	1.81676	2.33688	1.7961	1.53815	1.92209	4.51968	1.6345	1.93466	2.39596	2.36396	1.82495	1.65296	1.81924	0.990933	high
TCGA-G3-A5SJ	1.91233	0	3.07208	3.47331	3.5559	2.7844	4.46999	3.90227	1.70111	4.19479	5.71523	2.888	2.32547	4.02998	2.49464	2.01507	1.99278	2.78593	1.25393	high
TCGA-DD-A3A2	5.83836	1	1.73566	2.79072	2.42562	1.7861	2.05093	1.68614	1.53815	1.56747	3.86218	1.61074	1.88877	1.91191	1.84436	1.72871	1.56373	1.6436	0.329266	low
TCGA-2Y-A9H6	0.978082	0	2.02746	3.18802	3.40108	1.95559	3.17727	2.04005	1.56412	1.78553	4.70155	1.9797	2.39567	2.38724	2.39791	2.12293	1.64401	1.96519	0.631241	low
TCGA-DD-AAEE	2.21918	0	2.72156	3.57695	3.4055	2.60545	3.81718	2.6261	1.65613	2.37322	4.59153	2.32092	2.48111	3.12971	2.21717	2.03339	2.00924	2.23179	0.820996	low
TCGA-UB-AA0U	0.89589	0	3.11764	4.09077	4.2408	2.64788	4.16415	3.77858	1.57357	1.62236	5.28292	2.77434	2.64264	3.49372	2.34544	2.57961	2.27554	3.0672	0.743736	low
TCGA-CC-A3M9	0.821918	1	5.17647	4.91928	4.44705	4.33172	6.77668	5.96224	1.59202	5.13996	6.01423	5.18853	3.90592	5.90237	2.86723	2.77016	4.19915	5.51327	2.87548	high
TCGA-CC-A8HT	0.383562	1	5.12342	4.77349	5.00916	4.51404	6.20817	5.23829	1.71506	3.17191	5.8841	4.78165	3.22494	5.29208	4.16097	2.68138	3.25016	4.44306	6.52046	high
TCGA-WQ-AB4B	1.08219	0	2.2699	3.37157	3.37729	2.22915	4.12289	2.51927	1.53815	1.56407	5.16631	2.28346	1.90199	2.65407	2.08113	1.87042	1.87339	2.3926	0.502452	low
TCGA-DD-AADY	1.52055	0	2.98691	3.93399	2.93312	2.24061	3.90752	2.44433	1.53815	2.05608	4.75133	2.27503	2.17181	2.96188	2.10405	2.04272	2.12445	2.2469	0.665468	low
TCGA-2Y-A9GZ	2.32329	1	2.49701	3.66874	2.36113	2.14055	3.64865	2.3557	1.77543	2.21641	4.73398	2.29775	2.07217	3.18981	2.5888	1.8543	1.8688	1.96057	1.15142	high
TCGA-DD-A11D	4.27397	1	2.3858	2.70219	2.75734	2.02846	3.05134	2.01412	1.53815	1.62767	4.6876	1.90095	1.82539	2.51322	2.04507	1.73306	1.65549	1.84132	0.365843	low
TCGA-KR-A7K7	2.60548	0	3.03148	4.61694	3.63299	3.19483	5.52631	3.99346	1.62726	1.82304	6.23964	3.47704	2.6631	3.95006	2.72348	1.89555	2.05881	2.9592	1.20914	high
TCGA-BC-4072	4.08219	1	4.16382	3.62626	5.31043	3.14981	4.76564	4.1803	4.84235	1.96525	5.70704	3.39914	2.98375	4.24336	2.35187	2.38931	2.62714	3.51419	2.28489	high
TCGA-K7-A5RF	1.72877	0	1.7771	2.44765	3.20461	1.80664	2.17573	1.73848	1.53815	1.75023	3.99132	1.58041	2.06899	2.01563	1.87152	1.68465	1.62339	1.81815	0.282828	low
TCGA-DD-AAVU	6.03288	0	2.22293	3.52207	3.63627	2.59697	4.35337	2.80218	1.53815	2.06953	4.86098	2.70053	2.7404	2.70088	1.70729	1.99701	1.78737	2.36321	0.367196	low
TCGA-DD-A73B	0.775342	1	3.67495	3.39343	3.21201	3.47272	4.92657	2.98013	1.86492	1.93247	4.83794	4.17417	2.84205	3.68084	1.97504	3.02261	2.36376	2.85838	2.12987	high
TCGA-PD-A5DF	1.75068	1	3.22652	3.69532	4.09741	2.89686	4.42412	3.03729	1.57455	3.36298	5.66914	3.04308	2.28143	3.68939	2.04986	2.20555	2.18777	2.91839	2.15176	high
TCGA-BC-A8YO	1.53973	0	4.63409	4.5591	4.18889	4.26523	5.86293	4.64031	1.70908	3.66131	5.31536	3.96331	3.08832	5.24019	3.48925	2.32035	3.45377	3.35999	6.83066	high
TCGA-EP-A2KA	1.71781	1	2.69035	3.55613	3.90468	2.62527	4.73477	3.9298	1.54817	2.81962	4.62073	2.95696	2.31146	3.95967	2.14653	2.0592	2.15734	3.12596	0.523791	low
TCGA-DD-AACQ	1.18356	1	2.48233	3.91954	2.92092	2.33368	3.60285	2.92604	1.54897	1.77805	4.81932	2.43056	2.58721	3.96162	2.80605	1.9571	1.95927	1.77608	1.74873	high
TCGA-DD-AADI	2.9726	0	2.01271	3.32273	3.43655	2.15632	3.5269	2.27278	1.56705	1.5604	5.28715	2.25356	2.08412	2.34568	2.46639	1.99348	1.76244	1.99352	0.974883	high
TCGA-CC-A5UD	0.832877	1	4.07788	4.94017	5.16756	3.77076	5.80762	4.68074	1.53815	2.80867	6.26629	4.49415	3.43934	4.6395	2.01125	2.37887	3.32334	4.87993	1.63431	high
TCGA-ZS-A9CD	3.79726	1	1.96687	3.77345	3.2978	1.91049	2.5794	2.06845	1.59309	1.63537	5.12264	1.81311	1.84192	2.42329	2.02202	1.78395	1.58921	1.9563	1.06932	high
TCGA-DD-A1ED	6.30411	0	1.68109	2.55724	3.31445	1.7531	1.82698	1.66442	1.54655	1.61767	3.56903	1.57888	1.8438	1.81099	1.73188	1.63874	1.59049	1.6759	0.323378	low
TCGA-DD-AAEK	2.92329	0	2.82785	2.92866	3.92931	2.57943	3.6616	2.53453	1.55902	1.61312	4.82595	2.2593	2.25691	2.90568	1.89238	2.0122	1.87075	2.59541	0.358451	low
TCGA-BC-A10T	2.29315	1	2.94799	4.2523	3.16049	2.76945	3.28306	2.69131	1.53815	3.74098	4.17371	2.41775	2.40886	3.3151	2.08235	1.88942	2.04107	2.80586	1.22357	high
TCGA-DD-AAC8	0.0438356	1	2.0959	4.88966	4.33252	1.92955	3.4665	2.22494	1.53815	1.771	5.22909	2.00484	2.13546	2.30928	2.90115	2.01645	1.76376	1.97144	2.73497	high
TCGA-XR-A8TE	2.53425	0	2.20909	4.09126	2.90926	2.00428	2.2843	1.90913	1.61332	1.80248	4.07247	1.64938	1.82157	2.04301	1.93941	1.94496	1.66214	1.76491	0.892879	low
TCGA-K7-A6G5	1.40274	0	2.19555	3.15497	3.6281	1.95248	3.62486	2.41193	1.54916	1.67397	4.91178	1.9383	1.84148	2.65596	1.81109	1.74446	1.69904	2.12173	0.365206	low
TCGA-WX-AA46	2.07123	0	1.73508	2.59277	2.99558	1.77374	1.99401	1.69068	1.53815	1.56398	3.3008	1.62919	1.73987	1.93742	1.75102	1.70568	1.58517	1.75183	0.298043	low
TCGA-DD-AADD	3.3726	0	4.33979	4.36969	3.79771	3.71158	4.91984	4.55444	1.68747	1.72502	6.08074	3.22528	2.96444	4.95356	4.14839	2.31542	2.49087	2.91276	2.77323	high
TCGA-DD-A1EF	1.07945	1	2.97609	4.85656	3.66722	2.56382	4.21345	3.32521	1.59263	1.66347	5.59335	2.69926	2.57352	3.97815	2.69444	2.08283	2.24483	2.5293	2.31514	high
TCGA-DD-AACP	1.13699	0	4.56873	4.9929	4.8354	4.00352	6.13974	4.31119	3.61936	2.04283	5.45666	3.81394	3.5289	4.5518	2.08527	2.3735	2.55427	3.86122	1.24241	high
TCGA-RC-A6M3	0	0	4.01802	4.72114	6.84057	3.80907	5.44969	4.42162	1.72718	4.79273	4.59599	3.13059	2.54145	4.46375	2.87008	2.007	2.51436	3.51091	3.78098	high
TCGA-G3-A3CJ	1.6274	0	1.89158	3.48822	2.48036	2.02313	2.50242	1.80321	1.53815	1.8029	4.30829	1.66106	1.75272	1.9141	2.11178	1.58577	1.66234	1.66148	0.611902	low
TCGA-DD-AAVR	6.88493	0	2.04598	3.09828	3.58227	2.07479	3.39991	2.50847	1.53815	1.62461	4.57395	2.21572	1.86818	2.69361	1.95682	1.71093	1.71572	2.0402	0.494981	low
TCGA-DD-AAVQ	7.47397	0	3.01819	3.80124	3.44498	3.21213	4.67832	3.35574	1.53815	1.70171	5.0101	3.15158	2.48142	3.678	1.9355	1.88469	2.1524	2.85665	0.63368	low
TCGA-G3-A3CI	0.493151	0	1.78934	2.47815	2.88185	1.83508	2.17503	1.93833	1.67772	1.91429	3.79493	1.79376	1.86359	2.05817	1.72887	1.66697	1.64852	1.68505	0.329583	low
TCGA-ED-A8O5	1.11233	0	2.93615	2.70754	3.597	2.4924	4.14462	2.75751	1.58945	1.67806	4.86559	2.94749	2.6216	3.06056	2.20942	1.90626	2.19184	2.17609	0.399255	low
TCGA-BC-A5W4	1.49863	1	2.28558	3.97524	4.22562	1.99828	4.2015	2.66961	1.85731	1.5441	5.34801	2.47078	2.14059	3.09928	2.17872	2.00921	1.88051	1.73871	1.6983	high
TCGA-DD-AAD6	1.8411	0	3.09573	3.77198	3.63322	2.75605	4.12332	3.63804	1.64827	1.64352	4.52959	2.93809	3.22674	3.56547	1.76301	1.98363	1.99129	2.96921	0.15397	low
TCGA-K7-A5RG	1.42192	0	2.89047	3.18801	3.71844	3.42533	4.62597	3.89339	3.2056	1.55945	5.04192	2.69462	2.65342	4.27045	2.64116	2.03278	2.54827	3.25018	1.25427	high
TCGA-G3-AAV5	0.969863	0	2.59802	4.97192	3.79658	2.39355	4.37603	2.90746	1.54782	1.61825	5.05369	2.27395	2.28414	3.32292	3.05087	2.02765	1.84472	2.21129	1.8752	high
TCGA-2Y-A9GY	2.07397	1	3.48255	4.80848	5.24132	3.74791	5.72692	4.76917	3.05302	2.13362	6.08907	3.15034	3.68368	4.56486	1.936	2.44942	2.64061	3.3739	1.53265	high
TCGA-UB-A7MD	0.142466	1	2.70139	3.97798	3.63008	3.01759	4.15616	2.89055	1.70525	2.21055	5.23519	2.18909	1.95229	3.30009	2.96728	2.03871	2.00825	2.43355	2.53163	high
TCGA-DD-A4NF	2.58082	0	1.83086	4.01214	3.44745	1.93976	2.08651	1.71219	1.53815	2.39005	4.52351	1.62671	1.74319	1.91585	2.4576	1.75866	1.62463	1.71491	2.17417	high
TCGA-DD-A113	6.64384	0	3.8993	4.45326	4.3296	2.84015	4.53116	3.17053	1.94264	1.62727	4.85509	2.70686	2.62256	3.69418	2.40617	2.16616	2.0289	2.66009	0.749726	low
TCGA-DD-AAW0	5.52055	0	2.31146	3.40779	3.3871	2.30642	3.20991	2.31699	1.60435	1.58169	4.29778	2.32252	1.87217	2.50753	1.95994	1.8358	1.81821	2.12104	0.679314	low
TCGA-DD-A1EI	0.50137	0	3.26286	4.02763	3.31233	2.91291	4.57869	3.14831	1.57951	1.88318	5.47649	2.65383	2.67504	3.5715	2.10976	2.0755	2.31675	2.78931	0.640966	low
TCGA-CC-A7IF	1.77808	1	2.95426	3.82618	3.8957	2.97313	4.47568	3.06653	1.62073	1.83715	4.38332	3.12955	2.20341	3.63022	2.15864	2.09807	2.30134	2.75566	1.38944	high
TCGA-2Y-A9GW	3.48219	1	2.5594	4.06188	3.86773	2.16043	3.44843	2.52084	1.62675	1.62954	4.52617	2.18635	1.98668	2.97682	2.33332	1.85689	1.72582	2.50092	0.780782	low
TCGA-2Y-A9H4	3.97808	0	2.30657	3.08137	2.9279	2.19589	3.722	2.66884	1.55487	2.24474	4.99023	2.75405	2.20383	3.1006	2.82383	1.88184	1.77961	1.99973	1.04919	high
TCGA-BC-A3KF	0.0219178	0	2.74704	3.33959	3.21728	2.16021	3.99029	2.77578	1.58492	1.57056	4.8787	2.70431	2.31203	3.45168	2.75075	2.15001	1.9248	2.54108	0.705689	low
TCGA-DD-A39Z	1.64658	1	2.47606	3.42713	3.78635	2.07566	3.93044	3.12911	1.56592	1.57524	5.45077	2.72348	2.3638	3.19138	2.06193	1.81131	1.83501	2.43956	0.417161	low
TCGA-CC-5260	0.238356	1	4.48595	4.91113	6.04085	2.85418	5.01574	4.00238	6.06455	1.74631	5.61456	3.18992	3.1843	4.50751	3.28137	2.82972	2.57111	3.5979	10.4049	high
TCGA-DD-AAE0	1.52055	0	4.20499	5.03298	4.52572	3.87377	5.92448	4.11039	1.59667	1.76051	6.63426	3.59726	3.2048	4.37166	4.63201	2.3496	2.54617	4.36866	2.65668	high
TCGA-DD-A116	4.44384	1	2.17052	3.60942	3.28447	2.45722	3.68681	2.33404	1.53815	2.30993	5.13703	2.26178	2.10472	2.4824	2.14555	1.90841	1.92375	2.01707	1.21074	high
TCGA-RC-A7S9	1.75342	0	2.98176	4.21668	4.5903	3.2862	5.30516	3.93214	1.65176	1.58782	4.36121	3.51233	3.2714	3.77685	2.77087	2.22601	2.47094	3.01742	0.773867	low
TCGA-FV-A496	0.0273973	0	2.40796	4.03362	2.82928	2.30639	3.31063	2.32492	1.54825	1.58888	4.70339	2.15521	2.09704	3.24547	1.75749	1.89751	1.79612	2.01587	1.03778	high
TCGA-BC-A3KG	1.86301	0	4.84547	3.93653	4.12295	4.84308	6.03276	4.89603	3.41894	2.52082	5.88464	3.83122	3.47007	5.37723	2.15014	2.42755	4.01979	3.30897	5.44027	high
TCGA-DD-A1EG	3.7589	1	2.73228	4.59353	4.44904	2.43188	4.13994	3.0839	1.54746	1.6353	5.57763	2.87849	2.60253	3.45928	2.50964	1.81204	1.96642	2.67704	1.36333	high
TCGA-DD-A1EL	1.13699	1	4.07332	5.05095	4.27728	4.03194	5.41508	4.16863	1.78335	3.6544	5.63969	3.4974	3.45775	4.24993	3.45088	2.72159	2.57687	3.4303	4.48132	high
TCGA-2Y-A9GU	5.31233	0	2.66122	3.09176	3.54296	2.85828	4.66423	2.71088	1.59126	1.55923	4.40947	2.73449	2.40395	3.50248	2.37923	1.94814	2.2382	2.26095	0.791817	low
TCGA-G3-A25V	2.35616	0	2.02018	3.41314	3.2268	1.90949	3.11867	2.16539	1.71941	1.7567	4.63857	1.80668	1.90498	2.42277	2.15106	1.80191	1.67341	1.98117	0.597018	low
TCGA-ED-A66Y	0.810959	1	3.8904	4.07701	3.65939	3.20613	4.98576	3.58834	1.54988	1.96966	5.16078	3.30483	2.45061	3.95491	3.10576	2.5709	2.65238	3.11528	1.88987	high
TCGA-DD-AADB	3.40274	0	4.08521	4.38213	3.57822	3.7828	5.36322	3.78433	1.60857	2.61951	5.64753	3.81717	3.12983	4.07398	1.79476	2.47768	2.80315	3.64216	1.11074	high
TCGA-YA-A8S7	1.12877	1	5.22379	4.38788	6.74737	4.01913	5.71111	4.59546	2.72805	6.15295	4.86237	4.18031	3.0686	4.96385	2.8274	2.60555	2.70935	4.77621	4.69774	high
TCGA-GJ-A3OU	2.40822	0	3.0816	4.30656	4.51317	2.72235	4.62534	2.97562	1.61585	2.25013	4.97588	3.05112	2.50521	3.21187	2.32474	2.39459	2.07387	3.68464	0.899013	low
TCGA-BD-A2L6	3.73425	0	3.1489	2.97831	2.72196	3.66327	4.78305	3.31014	1.53815	1.67918	5.70167	3.38076	2.56054	4.01419	1.89813	1.87536	2.23911	2.151	1.08433	high
TCGA-ED-A627	1.1589	0	2.28132	3.06261	4.22184	1.97262	2.85543	2.12829	1.6181	1.76295	4.08263	1.93132	2.03354	2.33454	2.13775	2.00658	1.69897	2.19582	0.508805	low
TCGA-ED-A7PX	0.0164384	0	3.55223	4.09103	6.38904	2.62837	5.27342	3.7926	1.65534	2.48594	5.78588	3.1646	2.92792	3.89782	3.22021	2.30319	2.21532	2.9219	1.64981	high
TCGA-2Y-A9GX	6.69041	0	2.68477	3.84588	3.8578	2.48556	3.28173	2.64203	1.80956	2.30579	4.10244	2.05506	2.21882	2.76575	2.13751	2.3509	1.92653	2.54203	0.889172	low
TCGA-DD-A115	6.96438	1	2.92688	3.35566	3.12093	2.99693	4.75414	3.08292	1.59346	2.85531	5.26156	3.4827	2.8341	3.8104	2.27883	1.85181	2.02161	2.34483	1.07395	high
TCGA-DD-A73C	1.92055	0	2.22262	3.11519	3.15599	2.04011	2.77199	1.96686	1.53815	1.6134	4.32805	1.82052	2.04841	2.59687	2.16004	1.97277	1.6838	1.86335	0.649489	low
TCGA-MI-A75G	1.91233	0	2.05864	3.73498	3.31529	1.93956	3.28203	2.10691	1.58929	1.80846	4.80743	1.7785	1.78272	2.49956	1.91344	1.84132	1.67343	1.84775	0.8266	low
TCGA-G3-AAV0	1.30411	0	1.79249	3.14355	2.47289	1.85333	2.62783	1.97591	1.53815	1.5441	4.08552	2.0214	2.03256	2.15227	1.9878	1.6327	1.60539	1.74669	0.362362	low
TCGA-CC-A8HS	0.821918	1	3.85134	4.79535	3.02311	4.01425	4.26967	3.92506	1.55078	3.08057	5.71235	4.32542	3.38435	4.09985	2.13719	3.08008	3.07885	4.10435	5.48913	high
TCGA-DD-AACY	3.9726	0	1.79884	3.19264	2.63503	1.87008	2.62675	1.9671	1.65528	1.67505	3.81864	1.69592	1.75776	2.27366	2.26978	1.62546	1.60013	1.74449	0.48532	low
TCGA-CC-A7IE	0.594521	1	3.71038	4.67803	5.11379	3.72169	5.03032	3.83504	3.60686	3.67294	5.5333	3.24544	2.74574	3.47953	2.60471	1.92495	2.62912	3.23958	5.0117	high
TCGA-2Y-A9HA	0.0986301	1	2.97015	2.9078	4.92624	3.50236	4.3229	3.12954	1.96823	3.07147	5.41378	2.78803	2.46662	3.57917	3.16875	1.84437	2.0328	2.36212	3.20546	high
TCGA-G3-A6UC	1.83836	0	2.19104	3.30025	2.72714	2.22432	2.51041	2.08735	1.56061	1.56929	3.66858	1.74305	1.81812	2.44219	1.74092	1.75752	1.85195	1.79042	0.49867	low
TCGA-CC-A7IH	1	0	2.47682	3.23737	3.46875	2.39103	3.47973	2.45947	1.54847	1.94233	4.54591	2.10577	2.08686	3.02109	1.84496	1.85217	1.79708	2.22039	0.529786	low
TCGA-ZP-A9D4	1.08219	0	2.5004	3.38002	2.30085	2.29713	2.87818	2.3277	1.54913	1.628	4.23232	1.85134	2.09506	3.03225	3.05575	1.9223	1.71221	1.96301	0.780564	low
TCGA-MI-A75E	1.38904	0	2.21373	3.67448	3.28831	1.92442	3.31533	2.62718	1.54921	2.25001	4.38453	2.13036	2.13614	2.99605	2.10071	1.75544	1.76655	2.17281	0.543336	low
TCGA-DD-AAD5	3.68493	0	3.94763	5.21231	6.75446	3.33062	5.29815	4.11874	1.61722	5.73601	5.13665	3.81312	3.21069	4.02528	3.72654	2.17462	2.51583	4.2295	5.66471	high
TCGA-DD-A39W	2.26575	1	2.27443	3.98199	3.01374	2.12393	2.82724	2.06716	1.70047	1.5918	4.38793	1.75556	2.07263	2.65679	1.75866	1.92833	1.75274	1.74034	0.900597	high
TCGA-2Y-A9GT	4.44932	1	2.33676	2.94449	3.16304	2.01161	2.45459	2.21298	1.59395	1.98801	3.7616	1.88103	1.86365	2.5224	2.07188	1.85162	1.74629	2.20989	0.40479	low
TCGA-ED-A8O6	0.153425	1	3.72567	4.33869	6.63904	2.8794	4.73061	3.9952	4.30182	1.83453	5.68268	3.16005	2.7047	4.55971	1.93112	1.97723	2.12238	2.95677	3.71654	high
TCGA-DD-A39X	4.6411	1	1.80768	4.91942	4.42108	1.9314	3.93161	2.7617	1.61771	1.64388	4.73129	2.33157	2.04082	2.78353	2.03201	1.67119	1.7428	2.08477	1.32841	high
TCGA-2Y-A9GV	6.93699	1	2.11243	2.63747	3.2051	1.95067	2.6344	1.77586	1.57064	1.5441	4.03398	1.85481	2.07352	2.32342	1.79849	1.97428	1.64716	1.85935	0.382859	low
TCGA-DD-AACJ	5.7589	0	1.72482	4.20674	3.61723	1.90552	2.57884	2.1336	1.53815	1.73589	4.53277	1.86136	1.97712	1.81671	2.26386	1.80325	1.58819	1.76789	1.06116	high
TCGA-DD-AAE6	0.386301	0	3.39941	4.23418	4.61544	3.0839	4.99048	3.96002	1.63647	1.75558	6.31148	3.44811	2.66646	4.75592	2.06739	2.09039	2.04862	2.83236	1.89911	high
TCGA-5C-A9VG	0.89863	0	3.92222	5.48572	5.19421	3.3115	5.34396	3.88641	1.76252	1.68743	5.20193	2.5577	2.93274	4.21483	2.33416	1.94775	2.40509	2.55096	1.187	high
TCGA-DD-AADS	1.29863	0	1.68312	2.82101	3.49191	1.73336	2.32748	1.77101	1.53815	1.70705	5.15387	1.67427	1.7282	1.93388	1.95301	1.71649	1.55151	1.8354	0.680485	low
TCGA-DD-A4NV	6.56986	0	2.41863	3.39823	3.49854	2.11565	3.06763	1.91004	1.56814	1.61051	4.08721	1.77178	2.03967	2.5989	2.08094	2.05627	1.78379	1.87727	0.7141	low
TCGA-DD-AACC	4.61644	1	2.44849	3.34962	3.85165	2.55328	4.25853	3.36655	1.6565	1.59529	5.0569	2.71871	2.42176	3.4607	1.97721	1.96903	2.15722	2.70736	0.511669	low
TCGA-FV-A4ZQ	0.0328767	0	4.03139	4.12135	4.35512	3.85158	6.24261	4.15399	1.64112	1.88394	6.20284	3.49785	2.89859	4.6065	2.04488	2.14769	3.21334	3.87878	0.958472	high
TCGA-DD-A73E	0.120548	0	2.71941	3.09004	3.11721	1.96752	3.50473	2.12685	1.53815	2.14098	4.81421	1.94535	2.09745	2.80049	2.05792	1.70989	1.92132	1.84858	0.426343	low
TCGA-DD-AAEA	1.57534	0	3.36335	3.79381	3.67883	2.81064	4.53649	3.36878	1.56283	1.79766	5.5482	2.99882	2.31214	3.93849	2.14905	2.30812	1.93138	2.76918	0.928608	high
TCGA-HP-A5MZ	0.249315	1	2.28793	3.57768	4.03272	2.09857	3.62109	2.37396	1.74015	1.84958	4.78022	2.20848	2.0335	2.68221	2.19534	2.005	1.73757	2.38188	0.818009	low
TCGA-MR-A8JO	0.90411	0	2.45881	3.88709	6.08604	2.15227	3.20217	2.49131	1.72857	2.01178	4.49504	1.89596	2.42146	2.56889	2.51098	1.96018	1.78315	2.40018	1.07829	high
TCGA-G3-A25T	4.25479	0	3.00546	4.57268	4.87367	2.46227	5.22636	4.10966	2.43479	2.00165	5.73585	3.67045	2.90553	3.88645	2.38183	2.39297	2.16805	3.13775	1.42992	high
TCGA-BC-A112	0.419178	1	3.50267	4.72281	3.75228	3.09704	4.97457	3.66546	3.674	3.92095	5.17827	2.74367	3.00267	3.94281	4.49825	1.94541	2.32439	3.35685	4.47045	high
TCGA-DD-A73A	1.99452	0	2.43733	3.29585	2.95867	2.2864	3.30991	2.52743	1.6173	1.70223	4.29038	2.12889	2.20794	3.20506	2.32344	1.90976	1.7858	2.09302	0.595322	low
TCGA-BC-4073	2.32603	0	4.08448	3.70637	5.31176	3.38266	5.02956	4.1303	2.01776	3.48159	5.02608	3.08562	2.88273	3.96923	3.26657	2.16056	2.67273	3.12035	1.36205	high
TCGA-DD-A4NJ	2.54247	0	4.14116	4.01687	4.66437	2.92039	5.06123	3.82441	1.94928	2.44671	4.947	3.71473	2.93536	4.35986	2.122	2.56468	2.58952	3.58991	0.899156	low
TCGA-ED-A7PY	1.06849	0	2.56933	3.80402	3.14807	2.74705	4.10457	2.71938	1.55665	1.73816	4.23841	2.66678	2.22756	2.6469	1.80805	2.01183	1.91746	2.38548	0.470179	low
TCGA-DD-A4NQ	1.02192	1	4.5394	4.65858	4.499	3.42528	5.21927	4.15822	3.30158	3.88888	4.63352	3.01646	2.89396	4.20692	3.39866	2.59342	2.56676	3.46212	2.61414	high
TCGA-G3-A25U	4.48219	0	3.01178	3.59374	2.89904	2.91102	4.13358	3.29556	1.53815	1.65918	4.529	2.61339	2.34776	3.86892	2.36391	2.2738	2.28177	2.24231	1.02784	high
TCGA-BD-A3ER	3.05479	0	2.09177	4.07615	3.25075	2.04038	3.27773	2.16541	1.59743	1.74575	4.04436	2.07644	2.16485	2.5706	2.04816	1.77643	1.69328	2.10361	0.621109	low
TCGA-BC-A10R	0.843836	1	2.22415	2.93009	4.06	1.88421	2.53416	2.38523	1.59085	1.77434	4.94205	2.14289	2.11662	2.81518	2.0638	1.83331	1.68624	2.04623	0.751332	low
TCGA-DD-AACS	4.94247	0	3.15687	3.32652	2.61762	2.81827	3.78778	3.50568	1.6403	1.82912	5.22044	2.28834	2.44471	3.62799	2.07169	2.61417	2.27293	2.75801	0.521736	low
TCGA-DD-A1EE	0.956164	1	3.40238	5.0174	4.83127	2.19768	3.96151	2.87328	1.59134	1.77634	4.43664	2.17954	2.18097	3.39123	2.78922	1.94703	2.00005	2.38727	1.25562	high
TCGA-CC-A7IL	0.761644	1	2.59778	3.86418	3.98048	2.23617	3.91545	2.74129	1.53815	1.70197	5.0661	2.18944	2.4327	2.82937	1.73974	1.82012	1.86134	2.03397	0.415577	low
TCGA-CC-A7IJ	1.04658	0	5.40361	4.06465	4.9163	4.64319	6.61155	5.63606	1.62083	2.92014	5.21229	5.44694	4.34189	5.47177	4.66788	2.62082	4.03417	6.21478	0.946589	high
TCGA-DD-AADA	3.37808	0	1.97149	2.74008	2.80692	2.10925	2.93198	2.04996	1.59543	1.57014	4.48347	1.90938	2.034	2.38813	2.11649	1.94224	1.71253	2.01499	0.456443	low
TCGA-FV-A4ZP	6.81096	1	2.18359	3.54752	6.44155	2.30793	4.80548	4.2455	2.1668	1.76813	6.42227	3.72949	2.9546	3.07093	2.79163	2.01461	1.57762	2.58611	1.03269	high
TCGA-G3-A7M9	0.153425	1	4.97047	4.84743	5.91063	4.95627	6.17328	6.03215	3.13459	3.94369	5.85405	4.84715	4.11091	6.24911	5.04775	2.65209	3.44	5.18938	17.1642	high
TCGA-CC-A5UC	0.950685	1	3.79532	4.85654	5.22663	3.49755	6.04839	3.91249	1.71211	2.99397	5.80537	3.85344	3.23488	4.02055	2.02332	2.07413	2.49505	3.11894	1.49897	high
TCGA-EP-A3JL	0.830137	0	2.73128	4.24495	4.58588	2.38009	4.16493	2.99513	1.55022	1.63609	5.15572	2.47025	2.11255	3.19885	2.25965	1.85386	1.91402	2.57429	0.916837	high
TCGA-G3-A25Y	1.23836	1	3.53661	4.58323	4.15469	3.24404	4.8627	3.72664	1.70169	1.5989	5.28711	3.32105	2.73485	4.2243	2.75987	2.42378	2.01447	3.15283	1.61016	high
TCGA-DD-AADQ	1.19452	0	1.96492	3.01416	5.1189	1.99248	3.7765	2.23314	1.53815	3.22752	4.72006	1.98465	1.88743	2.27719	1.68363	1.6457	1.74904	2.03108	0.687922	low
TCGA-5C-A9VH	0.882192	0	2.85017	3.65441	4.11589	2.50188	4.17542	2.48618	1.74696	1.79011	5.25025	2.51094	2.33591	3.24041	2.42373	2.06367	1.95774	2.46832	1.22461	high
TCGA-UB-AA0V	0.860274	0	1.92055	2.74859	3.19435	1.79989	2.35195	1.70612	1.53815	1.65001	3.6179	1.66501	1.90496	2.16383	1.97052	1.81131	1.66761	1.84833	0.382834	low
TCGA-DD-A4NE	1.80822	1	4.3505	4.11616	4.0201	4.03671	5.80435	4.10854	1.57224	2.12894	4.76931	3.83334	2.89133	4.6308	1.92637	2.49201	3.22298	3.11131	1.56355	high
TCGA-DD-A119	0.610959	1	1.91532	3.44149	2.9366	2.06098	3.27779	2.32871	1.99744	1.69346	5.20266	2.24025	1.81258	2.43891	1.92027	1.70541	1.65989	1.8434	0.926149	high
TCGA-G3-A3CH	2.13699	0	2.84136	3.42479	3.58705	2.62109	3.85324	2.86769	1.53815	1.55707	4.38283	2.48132	2.23299	3.32658	1.87372	1.88157	1.95259	2.46926	0.416767	low
TCGA-DD-AACZ	0.468493	1	4.24579	5.01151	5.41898	3.65848	5.56536	4.30119	5.97273	2.936	5.80998	3.0974	3.1059	4.18397	1.88272	2.45283	2.62473	3.83754	4.74024	high
TCGA-WJ-A86L	0.945205	0	2.88778	3.90871	3.7071	2.73184	3.48671	3.17482	1.78959	1.83594	4.91649	2.90028	2.78613	3.74897	2.35359	2.07066	2.08791	2.76431	1.20847	high
TCGA-CC-A9FS	0.578082	0	2.82035	3.7539	2.62181	2.22705	4.10061	2.32808	1.57253	1.5441	4.2921	2.29367	2.33887	2.77439	1.88118	1.86019	1.9167	2.20533	0.245182	low
TCGA-G3-AAV2	1.01918	0	1.75171	3.46056	3.17891	1.78847	2.39334	1.8011	1.53815	1.63171	4.6931	1.65377	1.91118	2.21946	1.80317	1.69581	1.6669	1.73406	0.770614	low
TCGA-LG-A9QC	1.16438	0	2.55435	3.14181	4.001	2.14328	3.25433	2.01913	1.53815	2.20766	4.54953	2.19183	2.24056	2.52684	2.02262	1.95842	1.83966	1.93401	0.744043	low
TCGA-ED-A82E	1.11781	0	2.13944	4.23063	4.7912	1.98113	3.04468	2.19238	2.45884	2.13099	5.23885	1.87905	3.01743	2.13292	2.50804	2.2051	1.79575	2.14335	1.55574	high
TCGA-DD-A4NK	3.31507	1	2.42589	3.09518	2.36827	1.86874	2.77454	1.96856	1.53815	1.83494	4.42541	1.83451	1.98198	2.42746	2.01232	1.72715	1.67806	1.85178	0.318826	low
TCGA-DD-AAD3	3.54795	0	2.32239	2.85629	2.848	2.09183	3.12604	2.25728	1.58196	1.78355	4.50763	1.91275	1.9247	2.88747	1.96522	1.79782	1.80584	2.07425	0.425559	low
TCGA-DD-AACU	4.29315	0	2.39992	3.65167	4.27437	2.29938	3.71131	2.55932	1.87515	1.5867	5.29504	2.1213	2.1536	3.46245	2.22156	1.88259	1.89284	2.06978	1.7188	high
TCGA-KR-A7K8	2.48219	0	2.56762	3.34947	3.48325	2.51089	4.08413	3.15763	1.55208	3.24211	4.46965	3.59411	2.16308	3.42824	1.9551	2.02562	1.9862	3.05751	0.997888	high
TCGA-DD-AADM	0.0328767	1	2.29656	4.10596	3.09933	2.46522	4.15373	3.21585	1.88775	1.75239	4.48694	2.52861	2.27779	2.99453	2.40046	1.81498	1.85882	2.08679	0.649019	low
TCGA-CC-A3MC	0.994521	0	3.44108	5.4663	4.71612	3.03208	4.63082	3.54171	2.54752	2.14034	4.98729	2.95272	2.56953	3.6881	2.92097	2.0588	2.03211	2.91009	3.08194	high
TCGA-G3-A5SL	1.70137	0	2.46325	3.24052	2.93977	1.97824	2.9828	2.11634	1.5478	1.60775	4.45083	1.91999	2.06554	2.32524	1.77861	1.73029	1.7324	1.9122	0.277282	low
TCGA-UB-A7MB	1.64658	0	3.73537	5.28931	4.26955	3.87894	5.1693	4.10395	1.69627	1.56905	5.26518	3.92867	3.4043	4.8227	2.52542	2.6854	2.39709	3.0501	4.40629	high
TCGA-DD-A1EB	5.52603	0	2.07768	3.59116	2.69158	2.1032	2.68635	1.9896	1.53815	1.59239	4.24859	1.88831	1.88091	2.53281	2.09521	1.73753	1.71121	1.85244	0.789501	low
TCGA-BC-A10Z	0.0931507	1	2.96667	4.12921	4.97511	2.75862	3.91441	3.01908	4.92292	1.62946	4.54319	2.46959	2.42313	3.4701	2.0214	2.2577	2.16841	2.26669	5.75411	high
TCGA-BC-A216	3.70137	0	4.29317	3.97843	3.38582	4.16731	4.85518	5.33979	2.06151	2.85407	4.86784	4.28944	3.60559	4.85685	2.72808	2.02968	2.98701	3.89575	0.600018	low
TCGA-BC-A69H	1.21644	0	2.60728	4.48658	5.97303	2.88816	5.2533	4.23261	2.85302	1.8945	6.61687	3.22362	2.98411	3.41222	2.93734	1.9289	2.10751	2.65162	2.64103	high
TCGA-CC-A9FU	0	0	3.88157	4.85301	3.93303	3.87954	5.30523	4.59611	1.74991	1.86563	6.32663	3.71862	3.31941	5.07034	3.98987	2.71615	2.46149	3.38707	5.82315	high
TCGA-G3-A7M5	1.22466	0	1.8891	2.63508	2.6879	1.84038	2.76095	1.87937	1.53815	1.59577	4.79268	1.84814	1.8174	2.20335	1.76991	1.63439	1.62878	1.70515	0.366915	low
TCGA-BC-A10Y	1.94795	1	3.43442	3.56042	3.47861	3.6472	5.19836	3.94667	1.84272	2.57957	4.66375	2.6862	2.66181	4.92709	2.50495	1.91217	2.88536	3.20573	1.04894	high
TCGA-DD-AAVV	6.72603	0	2.62945	4.09455	5.14152	2.46789	3.7149	2.78704	1.59065	2.66011	5.0005	2.0614	2.32121	3.02787	2.12924	1.83027	1.90093	2.54571	1.10508	high
TCGA-DD-A4NP	9.06301	0	1.65209	2.45898	3.00957	1.7494	1.84516	1.68016	1.55249	1.5441	4.20567	1.55751	1.77939	1.74876	1.73168	1.64144	1.56759	1.66	0.339613	low
TCGA-DD-AADR	5.55616	0	2.88739	4.18766	3.57407	3.15168	4.97188	3.34971	1.58213	1.5441	4.31766	3.25438	2.69784	2.71297	1.98755	1.97406	2.12993	2.30643	0.40323	low
TCGA-BC-A10Q	3.10959	1	4.22156	4.21939	5.61737	2.40062	5.13605	3.6818	5.73472	2.33429	5.67096	3.55401	2.94233	4.09358	2.09981	2.61644	2.20523	4.02912	2.2949	high
TCGA-CC-A8HV	0.764384	1	3.42552	4.98293	4.52417	3.60413	4.72014	3.78798	2.02124	1.95567	5.71113	3.4203	2.59454	3.75403	2.33687	2.51775	2.37027	3.8851	2.92991	high
TCGA-DD-AAEI	4.19452	0	2.93857	3.60046	3.11136	2.65965	4.62158	3.21	1.75206	1.78249	4.27963	2.93036	2.0959	3.83686	2.26183	1.88466	2.22557	2.70085	0.639798	low
TCGA-CC-A3MA	0.830137	1	4.54495	5.45139	4.84188	3.43531	5.97804	4.79993	1.56037	2.84586	5.28728	4.25621	3.36067	5.52463	2.74382	2.95556	2.73238	4.91766	1.71569	high
TCGA-FV-A3I1	0.676712	1	2.69247	3.95306	4.7926	2.98506	4.52922	3.39678	1.73498	1.66417	4.99911	2.77769	2.50203	3.96844	2.17792	2.1542	2.07085	2.91142	1.41663	high
TCGA-G3-AAV6	0.178082	1	3.868	4.46965	4.64469	3.40913	5.28842	3.80586	1.57306	2.95334	6.06494	4.05663	3.43682	3.85098	4.07233	2.46227	2.67152	3.46052	4.10352	high
TCGA-CC-A123	0.6	0	2.04378	3.68729	3.60743	2.46027	4.4987	3.51894	1.62812	2.47739	5.93628	2.91094	2.86511	2.77264	1.72335	2.07814	1.78106	2.84295	0.333675	low
TCGA-G3-A5SI	2.10411	1	3.39604	3.84623	3.23673	3.39574	5.1742	4.03606	1.59294	1.72025	4.29823	3.1423	2.42738	4.24724	2.02509	2.28185	2.50926	2.94031	0.569054	low
TCGA-2Y-A9H2	4.74247	0	3.44741	4.78244	4.89131	2.52855	3.83329	4.28404	1.78882	2.12159	5.00555	2.8757	2.74683	4.67673	2.1191	2.2111	2.45457	3.3068	1.26688	high
TCGA-CC-A7II	1.09315	0	4.46378	4.67371	4.4696	4.48781	6.90915	5.75895	1.60263	2.99324	6.4557	4.2019	3.32677	5.375	5.28285	2.29682	3.37227	4.32916	4.37623	high
TCGA-UB-A7MF	0.586301	1	2.72025	3.57761	5.16903	2.96763	4.7355	4.01543	1.7989	2.72643	4.39399	3.25656	3.73302	4.06082	3.18191	2.34459	2.32149	2.8601	1.00872	high
TCGA-DD-AAE2	1.74795	0	2.85805	2.94196	2.5698	2.45697	3.85066	2.6882	1.59543	2.0326	4.53087	2.41576	2.06685	3.37994	2.08627	1.89262	1.94631	2.1486	0.447152	low
TCGA-DD-A1EC	1.64932	0	3.44729	4.65789	5.76161	2.20017	4.12556	3.09356	1.88403	2.62774	4.50264	2.5016	2.49256	3.4156	1.96028	2.11944	2.21604	2.83441	1.01785	high
TCGA-DD-AACE	5.98356	0	2.5966	3.11734	2.99834	2.08655	3.20353	2.33501	1.53815	1.71092	4.51434	1.94081	1.8707	2.89554	2.15174	1.64274	1.74191	2.00516	0.386324	low
TCGA-ED-A66X	1.11233	0	3.25281	4.05462	4.27045	3.19223	5.11784	3.1609	2.17453	1.82138	5.34736	2.77072	2.60336	3.60388	2.59031	2.18274	2.11464	3.19313	1.05247	high
TCGA-DD-AACW	3.90137	0	3.39654	4.92832	3.05066	3.61051	5.14774	3.0368	1.67946	1.89055	4.95257	2.9007	2.95913	3.58796	1.70064	2.1648	2.4709	2.61396	1.12268	high
TCGA-DD-AAD0	0.375342	0	3.75139	3.42318	3.26965	2.89304	4.60306	3.30201	1.53815	2.39161	4.33197	3.02521	2.27266	3.29317	1.65236	1.90481	2.19758	2.09535	0.297611	low
TCGA-DD-A4NL	4.68767	0	1.83985	2.37422	2.81941	1.83197	2.2881	1.76104	1.56426	1.63005	3.62351	1.61387	1.71496	1.8749	1.77384	1.71207	1.64453	1.74392	0.241946	low
TCGA-DD-A4NA	2.76164	0	4.09214	4.60764	5.48939	2.38421	3.74118	3.12168	2.66365	2.79368	4.95634	2.94246	3.25606	3.35041	2.17622	2.87127	2.10573	3.55177	1.13089	high
TCGA-T1-A6J8	0.0630137	0	1.80933	3.66866	3.62398	1.8417	2.57523	1.81806	1.57961	1.72088	4.87626	1.68784	2.06323	2.15563	1.70979	1.74605	1.62039	1.7778	0.813535	low
TCGA-ED-A459	2.49315	0	3.52851	4.07036	5.94046	3.25963	5.20949	3.87349	2.2262	1.66336	4.55522	3.03364	2.21894	4.06708	1.92036	2.04589	2.30865	3.32652	0.939631	high
TCGA-DD-AAD8	3.33973	0	3.04051	3.80593	3.00394	2.79971	3.7845	3.30792	1.63847	2.45157	4.83956	3.09605	2.27483	3.7034	2.43466	2.26079	2.25323	2.57079	1.91194	high
TCGA-XR-A8TD	2.82192	0	3.54165	3.70533	3.82447	3.62779	5.00897	3.67302	1.67148	1.92485	4.7385	3.5137	2.3618	4.08008	2.49422	2.11547	2.40967	3.48151	1.04844	high
TCGA-2Y-A9H7	3.2	0	2.87341	4.1859	3.23233	2.37103	4.41421	2.52989	1.64055	1.8952	4.42807	2.7731	2.58301	3.06871	1.97213	1.92858	2.07248	2.32832	0.553435	low
TCGA-RG-A7D4	3.00822	0	3.51019	4.44739	3.95888	3.9067	5.77315	3.94927	1.65063	1.98781	5.83518	3.31237	3.00384	3.85763	2.85692	2.06993	2.36454	2.94264	1.23419	high
TCGA-ES-A2HT	1.2	1	1.72922	2.83248	3.27223	1.77768	2.2235	1.93181	1.8241	1.90294	4.72289	1.71122	1.73062	2.07532	1.90257	1.60978	1.58318	1.80793	0.632871	low
TCGA-QA-A7B7	0.257534	0	4.28429	4.43947	3.0754	4.35573	5.8051	4.64278	2.74662	2.16887	5.45404	3.87505	3.442	5.14741	3.22822	2.55354	3.44526	3.1068	5.46022	high
TCGA-XR-A8TG	2.46027	0	3.67145	3.41352	3.54974	3.22099	4.38701	3.42379	1.73214	3.26316	4.72715	2.77995	2.53429	4.01383	1.72987	2.05975	2.47868	2.62933	0.804032	low
TCGA-DD-AAC9	0.950685	0	1.8699	3.48381	3.45099	1.93819	2.70443	2.00891	1.59381	1.60646	4.09079	1.78999	1.93227	2.3437	1.8569	1.71725	1.6025	1.89522	0.563289	low
TCGA-DD-A3A7	1.14795	1	2.63806	4.31097	3.94907	2.19453	4.38534	3.72658	1.78852	1.5441	6.02305	2.96252	2.60562	3.0322	3.55505	1.95175	1.78539	2.42748	0.924367	high
TCGA-MR-A520	0.627397	0	1.7498	2.47112	2.68292	1.79285	2.40715	1.81497	1.6366	1.88996	4.08199	1.62841	1.951	1.89906	1.73728	1.62211	1.6012	1.78386	0.221923	low
TCGA-ZS-A9CG	0.934247	0	1.76313	3.31355	2.84837	1.82779	1.92211	1.68679	1.58581	1.5975	4.37113	1.64684	1.80467	1.87763	1.77482	1.66799	1.57225	1.70867	0.62231	low
TCGA-EP-A2KC	0.0520548	1	2.89298	4.1346	3.55267	2.59023	3.786	2.40541	1.53815	1.92535	4.84577	2.19521	2.26453	3.06699	2.9008	2.14013	1.88527	2.37636	1.52029	high
TCGA-DD-A73F	2.9726	0	3.10794	3.75729	3.38225	2.95636	4.60162	2.95051	2.51025	2.61142	4.75389	2.68475	2.52967	3.50608	2.08953	1.83201	1.98701	2.5754	0.791069	low
TCGA-DD-AADP	1.25479	0	2.65352	3.84592	3.03692	2.62557	3.9277	2.43395	1.56256	2.19562	4.33719	2.24865	2.35848	2.65066	1.85186	1.99829	1.95296	2.41616	0.453553	low
TCGA-GJ-A6C0	0.0849315	1	3.64449	4.10479	4.01255	2.85455	4.46401	3.28133	1.56889	3.41953	5.22228	3.4945	2.34057	3.97001	3.28824	2.2801	2.07091	2.01841	6.26114	high
TCGA-DD-AAVW	6.34795	0	2.94651	3.15339	3.70859	2.75842	3.90136	2.42067	1.66903	1.61926	4.5915	2.55851	2.31867	2.97129	2.01977	2.08475	1.97561	2.34231	0.639306	low
TCGA-2Y-A9H9	1.90959	0	2.33103	2.99613	3.31351	2.21407	3.22433	2.85602	1.75406	2.33063	4.55277	1.96591	2.05017	2.85467	2.51017	2.00054	1.82245	2.06501	0.62334	low
TCGA-G3-AAV1	0.983562	1	2.69195	4.03546	3.55959	2.5325	3.87535	2.64838	1.56996	2.63403	4.64093	2.08244	2.61076	2.42275	2.69114	2.27014	1.89194	2.11985	0.782362	low
TCGA-G3-A25X	4.87397	0	3.19309	4.64523	5.17316	2.53931	5.18938	4.08513	1.55988	3.15335	5.43178	3.52639	2.88941	3.59567	2.14235	1.9853	2.52074	2.72121	1.10873	high
TCGA-CC-5258	0.353425	1	3.90153	4.92378	4.14214	3.75002	5.18735	3.97093	6.86522	3.60617	5.26317	3.43418	3.67278	4.13563	1.9487	2.31742	2.71739	3.09734	10.2984	high
TCGA-FV-A2QR	1.59178	1	2.61639	3.85157	3.44943	2.09333	3.54012	2.61034	1.58575	1.8358	5.16392	2.55597	2.11246	3.3323	2.39802	1.8909	1.88835	2.12156	1.43014	high
TCGA-DD-A4NO	6.15068	0	2.06211	4.32635	4.08519	2.08337	3.05362	1.94773	1.63357	1.59262	4.9065	1.80065	2.33354	2.23738	1.88281	2.19003	1.69843	1.93134	1.3681	high
TCGA-DD-AAD1	1.54521	0	2.42146	3.40104	3.87113	2.22592	3.35372	2.44556	1.59534	1.66925	5.05518	2.04467	2.54058	2.92023	2.20459	1.95791	1.85651	2.11638	0.65502	low
TCGA-DD-AADW	1.60822	0	4.31663	4.37546	3.83204	3.52376	4.91653	4.02152	1.69588	1.58532	5.27644	3.60518	3.13959	4.37648	3.20347	3.14365	2.78526	3.55476	2.17973	high
TCGA-DD-AACB	6.36712	0	2.35235	4.0056	4.41881	2.6469	4.57806	3.88043	1.53815	1.95315	5.59407	2.8436	2.49715	3.60913	3.34699	1.86367	1.98133	2.54221	1.42535	high
TCGA-DD-A118	9.41644	0	2.59061	4.20363	3.70233	2.21303	4.3682	2.52907	1.78417	1.56243	5.31979	2.30528	2.50445	3.07925	2.51018	1.67143	1.96158	2.12904	0.801004	low
TCGA-DD-AACX	0.465753	0	3.50806	3.80037	4.07631	2.95038	4.50117	3.64507	1.60929	1.61081	4.35386	2.86257	2.41424	3.87775	2.7412	2.26082	2.11948	2.80942	0.636286	low
TCGA-DD-AADG	3.13699	0	2.28259	3.29308	2.51892	2.02903	2.77434	2.1638	1.53815	1.70686	4.68125	1.86195	1.95466	2.75816	2.37272	1.78157	1.68531	1.94101	0.6389	low
TCGA-G3-A25Z	1.79452	0	2.06433	3.69029	3.01834	2.13461	3.33051	2.42529	1.58872	1.7898	4.71426	2.25983	2.11722	2.68325	1.79728	1.89569	1.68426	2.00246	0.674799	low

## Sheet: ICGC-diff
gene	conMean	treatMean	logFC	pValue	fdr
ABHD11-AS1	0.0986142	1.05255	3.41595	7.65073e-07	1.04603e-06
ACCN2	0.130294	1.02294	2.97288	1.40359e-29	5.22731e-29
ACSL4	6.10567	55.9779	3.19664	2.66591e-31	1.10894e-30
ACTG2	0.919293	5.53135	2.58903	5.55942e-28	1.88943e-27
ACTN2	0.147042	3.46504	4.55857	1.77699e-09	2.70041e-09
ADAM23	0.209975	1.03	2.29435	6.11598e-07	8.39457e-07
ADAMDEC1	0.496499	2.19431	2.1439	2.07738e-14	3.82152e-14
ADM2	0.430825	2.69591	2.6456	3.88294e-38	2.55887e-37
ADRA1A	9.60066	2.28381	-2.07169	1.42717e-47	2.53766e-46
ADRA2C	0.383703	2.09083	2.44601	1.64828e-06	2.21807e-06
AFAP1-AS1	0.0686214	1.11434	4.02139	1.78505e-22	4.58351e-22
AFP	10.2325	171.792	4.06943	0.00257955	0.00301357
AIM1L	0.231575	0.969066	2.06511	3.63137e-39	2.62357e-38
AKR1B10	17.9482	401.82	4.48463	1.33451e-29	4.98201e-29
AKR1B15	0.543823	5.52736	3.34538	6.31625e-23	1.65464e-22
AKR1C2	39.1426	160.773	2.03822	8.62012e-14	1.54556e-13
AKR1C3	55.6926	229.222	2.04119	1.33811e-46	2.10645e-45
ALDH3A1	0.548301	28.7871	5.71431	9.31913e-17	1.87789e-16
ALG1L	0.498077	5.6795	3.51132	8.4718e-53	3.42036e-51
ALOX15B	0.210344	1.127	2.42166	9.97662e-12	1.65778e-11
ANLN	0.313881	3.57092	3.50801	3.84801e-60	2.57714e-57
APLN	0.208484	1.58009	2.922	1.47072e-48	3.01772e-47
APLP1	0.276079	1.6284	2.5603	1.67009e-07	2.34458e-07
APOBEC3B	0.480215	2.09414	2.1246	2.04862e-25	6.08819e-25
APOF	120.971	25.6703	-2.23649	5.76796e-51	1.64952e-49
AQP8	0.115205	1.34235	3.54248	4.11679e-17	8.41942e-17
ARHGAP11A	0.313909	1.93875	2.62671	4.06262e-55	3.01447e-53
ASF1B	0.589504	3.97463	2.75325	1.26425e-54	8.38372e-53
ASPM	0.361016	3.25714	3.17347	8.46202e-60	4.14851e-57
ATP6V0D2	0.0656806	0.980491	3.89996	9.11298e-34	4.38926e-33
AURKA	1.14304	9.48375	3.05259	9.53795e-59	2.29697e-56
AURKB	0.664801	5.27393	2.98788	7.67921e-56	7.26983e-54
AXIN2	0.970041	5.07466	2.38719	0.000537673	0.000647708
B4GALNT1	0.168833	1.38831	3.03966	3.10922e-34	1.54248e-33
BAIAP2L2	1.83715	7.71872	2.07089	9.87887e-24	2.68689e-23
BCAN	0.209039	1.42305	2.76715	3.4916e-30	1.34936e-29
BCAS1	0.277235	1.46849	2.40516	3.0237e-09	4.55612e-09
BCO2	19.8846	4.9426	-2.00831	7.39212e-53	3.029e-51
BIK	0.367427	1.77574	2.27289	2.10758e-06	2.82307e-06
BIRC5	0.637276	6.52309	3.35556	2.83519e-58	5.64038e-56
BMP4	1.64555	8.30258	2.33499	5.43719e-27	1.75367e-26
BMPER	2.91204	0.407289	-2.83791	7.58747e-59	1.96663e-56
BPIL1	0.153135	7.44259	5.60293	0.0322566	0.0354968
BUB1	0.357417	2.91184	3.02625	5.65656e-57	7.12363e-55
BUB1B	0.336977	2.78069	3.04472	4.96794e-58	8.97301e-56
C11orf93	0.703956	3.74281	2.41057	3.36176e-38	2.22824e-37
C12orf39	0.267901	1.42907	2.4153	3.48264e-26	1.07866e-25
C12orf48	0.263506	1.5894	2.59258	6.99572e-57	8.73002e-55
C12orf75	2.45796	12.8492	2.38614	3.01731e-16	5.97155e-16
C13orf38-SOHLH2	0.0455078	1.05825	4.53942	2.35621e-07	3.28696e-07
C14orf180	1.26892	0.174331	-2.8637	1.46335e-54	9.42375e-53
C15orf48	2.1905	12.1481	2.47139	3.25421e-10	5.08833e-10
C16orf59	0.399833	2.16702	2.43824	3.7277e-50	9.35469e-49
C1QL1	0.407912	3.0907	2.9216	2.04118e-13	3.61027e-13
C1QTNF3	1.58188	7.32779	2.21174	9.80886e-31	3.93933e-30
C1orf106	0.854825	5.05769	2.56478	1.25855e-08	1.85028e-08
C1orf64	0.0240071	1.07909	5.4902	3.96765e-12	6.68105e-12
C20orf54	0.209306	1.01838	2.28259	8.44175e-08	1.19934e-07
C21orf56	0.772031	3.48638	2.175	1.78493e-34	9.02459e-34
C21orf58	0.335568	1.48721	2.14794	2.72871e-51	8.32379e-50
C3orf32	0.490256	3.2974	2.74972	1.1996e-25	3.61752e-25
C4orf7	1.25393	78.7893	5.97347	0.000174626	0.00021514
C5orf46	0.244777	2.21812	3.17979	1.08447e-25	3.27681e-25
C5orf58	0.113159	2.94153	4.70014	2.63572e-11	4.31285e-11
C6orf97	0.291867	1.98131	2.76307	1.34185e-31	5.67104e-31
C7	91.742	22.5833	-2.02233	2.32658e-40	1.87754e-39
C9orf140	0.148072	0.912549	2.62361	2.84778e-36	1.64043e-35
C9orf152	0.199086	1.17528	2.56155	1.6173e-07	2.27141e-07
CA12	0.411408	6.2538	3.92609	4.35203e-16	8.56001e-16
CABYR	0.840179	4.37749	2.38133	1.34966e-15	2.6072e-15
CALB1	0.101771	1.12153	3.46207	0.00859061	0.00976671
CAMK2N2	0.379894	2.18343	2.52293	2.91972e-26	9.07792e-26
CAP2	1.59821	11.5106	2.84843	2.42093e-59	9.20089e-57
CAPG	5.67359	30.036	2.40436	9.8831e-26	2.99218e-25
CAPN8	0.462763	2.4832	2.42385	1.45773e-05	1.88102e-05
CBX2	0.226843	1.27878	2.49501	2.42375e-38	1.62693e-37
CCBE1	1.59881	0.261015	-2.61479	1.15472e-57	1.84312e-55
CCDC34	1.46821	6.01029	2.03337	6.41797e-59	1.78327e-56
CCL13	0.320296	1.43189	2.16044	2.71972e-11	4.44554e-11
CCL18	3.69799	15.6813	2.08423	4.14566e-10	6.45942e-10
CCL25	0.232491	10.7169	5.52657	5.78669e-14	1.04518e-13
CCNB1	1.11937	9.80001	3.1301	8.46202e-60	4.14851e-57
CCNB2	0.633803	5.6665	3.16035	3.77603e-58	7.10049e-56
CCNE1	0.374229	3.29649	3.13894	4.52762e-49	9.86518e-48
CCNE2	0.643813	3.07579	2.25624	3.11703e-56	3.31686e-54
CCNF	0.354676	1.60674	2.17956	1.24202e-57	1.91564e-55
CCNO	0.190962	0.9382	2.29661	2.44978e-11	4.01579e-11
CD109	0.329504	2.09371	2.66769	2.00069e-32	8.88499e-32
CD24	19.0005	89.5187	2.23615	1.34827e-13	2.39924e-13
CD34	2.91407	12.3545	2.08393	8.98542e-44	1.00035e-42
CD5L	36.374	7.60661	-2.25758	1.19016e-44	1.46271e-43
CDC20	0.760202	8.6941	3.51558	1.02497e-58	2.42582e-56
CDC20B	0.0349658	0.964527	4.7858	4.99415e-12	8.37667e-12
CDC25A	0.251709	1.11317	2.14484	1.06199e-42	1.0518e-41
CDC25C	0.213062	2.00901	3.23714	3.0708e-59	1.05382e-56
CDC45	0.512474	2.91126	2.50609	4.46224e-51	1.30049e-49
CDC6	0.622524	3.91435	2.65257	1.31908e-48	2.71878e-47
CDCA2	0.129467	0.847632	2.71086	3.98966e-52	1.44501e-50
CDCA3	0.557461	4.87341	3.12799	6.26559e-59	1.78327e-56
CDCA5	0.44586	4.2005	3.2359	3.49176e-60	2.52271e-57
CDCA7	0.30109	2.26515	2.91134	5.07384e-21	1.22019e-20
CDCA8	0.401053	3.67435	3.19562	2.39559e-60	2.21084e-57
CDHR2	17.9156	4.44533	-2.01085	5.09857e-46	7.3827e-45
CDK1	0.862102	7.59836	3.13976	6.41797e-59	1.78327e-56
CDKN2A	1.15731	8.8223	2.93038	2.26827e-43	2.40808e-42
CDKN3	1.0864	10.7377	3.30506	1.05213e-59	4.81422e-57
CDT1	0.386112	2.84659	2.88215	6.46124e-55	4.57182e-53
CEACAM20	0.13588	1.08914	3.00278	0.000226808	0.000278031
CELSR3	0.178368	1.38812	2.9602	3.14641e-55	2.48223e-53
CENPA	0.209423	2.302	3.4584	2.66078e-59	9.61173e-57
CENPE	0.205918	1.06788	2.37461	2.61395e-56	2.84775e-54
CENPF	0.232556	3.10191	3.73751	8.82029e-61	1.34529e-57
CENPH	0.761109	3.05757	2.00621	2.06315e-53	9.73226e-52
CENPK	0.540122	2.26147	2.0659	1.96455e-43	2.09699e-42
CENPL	0.383127	1.81549	2.24447	1.45244e-56	1.66147e-54
CENPM	0.752894	5.14712	2.77325	4.52762e-49	9.86518e-48
CENPW	1.90031	10.5077	2.46715	9.47658e-56	8.73054e-54
CEP55	0.302053	2.30818	2.93388	3.45108e-51	1.03434e-49
CETP	14.8813	2.56792	-2.53483	5.82115e-55	4.16182e-53
CFP	16.0377	2.56726	-2.64317	1.53041e-59	6.36605e-57
CHIT1	0.453663	8.15009	4.16712	1.92486e-11	3.16741e-11
CKAP2L	0.142324	1.38469	3.28231	9.50126e-57	1.13412e-54
CLDN15	4.81426	22.441	2.22075	8.60123e-38	5.51725e-37
CLEC1B	17.0282	1.34456	-3.66272	3.70899e-58	7.07128e-56
CLEC4G	30.5003	2.32873	-3.71121	2.83471e-60	2.27382e-57
CLEC4M	21.8814	1.92691	-3.50535	1.69649e-57	2.4991e-55
CLGN	0.592246	4.40051	2.8934	7.26279e-19	1.59285e-18
CNDP1	12.9843	2.06941	-2.64948	7.69965e-46	1.08529e-44
CNFN	0.267773	1.47397	2.46062	1.52231e-14	2.81287e-14
CNNM1	0.22958	1.02154	2.15367	2.52459e-05	3.22317e-05
CNTD2	0.430248	1.82954	2.08824	5.81072e-06	7.6256e-06
COCH	0.325777	4.19255	3.68587	1.92382e-19	4.32818e-19
COL11A1	0.107288	1.26443	3.55893	2.01942e-05	2.58998e-05
COL15A1	0.812375	5.95194	2.87314	8.37005e-47	1.34696e-45
COL22A1	0.218939	1.16117	2.40698	0.00242914	0.00284196
COL24A1	0.109157	1.03664	3.24744	5.5813e-14	1.00848e-13
COL2A1	0.0858758	3.2147	5.22629	1.18134e-05	1.53114e-05
COL5A3	2.58662	10.5873	2.0332	2.1432e-21	5.24043e-21
COL7A1	0.837521	5.13256	2.61548	1.59462e-23	4.29372e-23
COLEC10	17.0238	2.13686	-2.99399	1.47163e-60	1.68396e-57
COLEC12	0.273163	1.42708	2.38524	3.03093e-21	7.36252e-21
COMP	0.46801	3.08951	2.72276	4.68575e-06	6.17346e-06
COX4I2	0.391452	1.78733	2.1909	1.01633e-39	7.73772e-39
COX7B2	0.0588218	5.84967	6.63586	5.29177e-31	2.16513e-30
CPLX2	0.0193653	9.83533	8.98835	1.1953e-33	5.70115e-33
CPNE7	0.527083	2.66117	2.33596	1.09618e-07	1.55079e-07
CRABP2	0.594549	5.08708	3.09697	9.43029e-08	1.33646e-07
CRHBP	37.1612	3.8834	-3.2584	1.21738e-56	1.41618e-54
CRNDE	0.579752	4.29144	2.88795	8.26508e-34	3.99067e-33
CSAG1	0.265819	4.8761	4.19721	3.71553e-20	8.61829e-20
CST1	0.275696	14.8823	5.75438	8.11527e-20	1.85695e-19
CST2	0.181776	0.785184	2.11087	2.06668e-05	2.64936e-05
CTAG2	0.211809	4.88425	4.5273	5.12459e-19	1.13223e-18
CTHRC1	1.10268	9.19553	3.05992	2.08947e-25	6.20692e-25
CTNNA2	0.093315	1.85888	4.31618	0.000179227	0.00022069
CXCL14	16.518	2.70224	-2.61181	5.01274e-56	4.95035e-54
CXCL17	0.0874909	4.93416	5.81753	1.21172e-12	2.08437e-12
CYP17A1	1.35419	18.175	3.74645	8.3563e-09	1.23673e-08
CYP1A2	62.9785	12.0181	-2.38965	4.61977e-52	1.64716e-50
CYP26A1	8.09194	1.62587	-2.31527	1.10304e-41	9.9943e-41
CYP2B6	287.464	55.9991	-2.35991	5.39986e-54	2.96495e-52
CYP2C8	791.903	189.26	-2.06495	4.45799e-55	3.27245e-53
CYP2W1	0.114505	1.14919	3.32714	0.00125764	0.00149056
CYP39A1	19.9366	4.91925	-2.01891	8.59176e-58	1.47346e-55
DBNDD1	2.48763	11.5309	2.21266	4.41985e-40	3.46891e-39
DCAF4L2	0.0778124	4.44079	5.83467	4.48603e-23	1.18514e-22
DEFB132	0.0882438	0.867571	3.29742	0.000214135	0.000262755
DEPDC1	0.124092	1.39707	3.49293	9.96794e-58	1.64855e-55
DEPDC1B	0.529726	2.84132	2.42324	4.32566e-43	4.4679e-42
DHRS2	7.14342	37.1897	2.38022	1.00567e-05	1.30752e-05
DIAPH3	0.164907	0.843382	2.35454	1.65551e-53	8.03012e-52
DKK1	0.799223	10.3763	3.69854	7.53089e-16	1.46717e-15
DKK4	0.107517	1.83255	4.09122	7.9819e-09	1.18247e-08
DLGAP5	0.267883	2.29092	3.09625	9.28359e-57	1.12775e-54
DMBT1	0.0594716	1.32671	4.47951	2.42617e-06	3.23969e-06
DNAJC6	0.155354	1.21036	2.96181	4.12407e-48	7.98464e-47
DNASE1L3	73.7277	13.9631	-2.40059	1.51984e-57	2.2677e-55
DNASE2B	0.177325	1.3135	2.88895	7.88725e-10	1.215e-09
DPT	20.3716	4.37136	-2.22041	1.55649e-44	1.89415e-43
DQX1	0.104775	1.13758	3.4406	2.02382e-07	2.83075e-07
DSCC1	0.494477	2.08363	2.07512	1.84351e-58	3.95404e-56
DSCR8	0.0697171	2.92452	5.39054	4.04562e-24	1.12236e-23
DSG3	0.0160257	0.974867	5.92675	0.00017192	0.000211863
DTL	0.353616	2.61065	2.88415	1.4028e-54	9.08312e-53
DUOX1	0.22667	0.979783	2.11187	1.26881e-26	4.01591e-26
DUOX2	0.358778	2.65784	2.88909	0.00201575	0.00236477
DUOXA1	0.154924	1.0254	2.72656	9.49936e-08	1.34611e-07
DUOXA2	0.261007	1.81909	2.80106	1.09635e-07	1.55086e-07
DUSP9	0.51204	10.4301	4.34835	2.58706e-46	3.88568e-45
DYDC2	0.114465	0.88174	2.94545	1.67696e-21	4.1158e-21
DYNC1I1	0.191169	1.63056	3.09244	9.08252e-21	2.15752e-20
E2F1	0.625165	5.41137	3.11368	3.11005e-55	2.46773e-53
E2F8	0.178583	1.19263	2.73948	4.36741e-53	1.90928e-51
ECT2	0.848816	4.67207	2.46054	4.98253e-54	2.76904e-52
EDIL3	0.229095	0.918346	2.00309	6.27727e-17	1.27279e-16
EEF1A2	1.37407	19.5419	3.83005	0.000129865	0.00016089
EFNA3	0.487339	2.49083	2.35363	1.14165e-44	1.40803e-43
ELFN2	0.192593	1.19969	2.63903	2.84125e-15	5.41241e-15
EPHB2	0.399589	2.11562	2.40449	1.51071e-20	3.55765e-20
EPPK1	0.252601	2.12091	3.06975	7.57505e-14	1.3621e-13
EPR1	0.814686	8.38185	3.36295	9.90973e-58	1.64855e-55
EPS8L3	0.672919	8.2674	3.61893	3.04755e-38	2.03076e-37
ESCO2	0.186282	0.825489	2.14776	8.29709e-42	7.62344e-41
ESM1	0.402588	6.19638	3.94405	3.3736e-55	2.64625e-53
ETV4	1.29814	5.73232	2.14268	7.03894e-16	1.37308e-15
EXO1	0.181515	1.68151	3.2116	3.64658e-59	1.22089e-56
FAM101A	0.0943002	1.67233	4.14845	2.42514e-10	3.81241e-10
FAM111B	0.464419	2.60383	2.48714	6.30642e-47	1.03427e-45
FAM133A	0.0264208	1.19805	5.50287	7.18898e-17	1.454e-16
FAM163B	2.6649	0.628961	-2.08304	1.34987e-35	7.39705e-35
FAM180A	3.63833	0.847886	-2.10133	4.449e-54	2.50293e-52
FAM189B	1.68776	7.75745	2.20047	5.89391e-61	1.1558e-57
FAM40B	0.169026	0.832874	2.30085	1.31502e-42	1.29399e-41
FAM54A	0.262379	1.40239	2.41816	8.12336e-52	2.76698e-50
FAM64A	0.144959	0.85514	2.56051	7.60526e-28	2.56505e-27
FAM65C	4.89479	1.21799	-2.00674	1.98374e-46	3.04255e-45
FAM83D	0.937554	6.26386	2.74008	4.73658e-58	8.66921e-56
FAM83F	1.63424	0.386898	-2.0786	1.12883e-52	4.45273e-51
FAP	0.826162	3.42528	2.05172	5.24918e-14	9.48855e-14
FBXL16	0.18608	0.761785	2.03346	0.000661463	0.000793074
FBXL18	0.372898	1.53215	2.03871	3.96937e-55	2.96128e-53
FBXO32	0.45127	1.90834	2.08025	1.04031e-35	5.75355e-35
FBXW10	0.331909	2.71167	3.03032	1.38722e-08	2.03575e-08
FCN2	35.8856	3.02509	-3.56836	7.82905e-60	4.14851e-57
FCN3	107.202	11.046	-3.27873	1.22691e-58	2.80696e-56
FERMT1	0.21261	1.49059	2.80961	2.28185e-12	3.87948e-12
FGF23	1.0337	0.221034	-2.22548	2.14753e-39	1.57811e-38
FIGF	0.389058	3.31786	3.0922	1.70955e-19	3.8521e-19
FIGNL2	0.290968	1.42985	2.29693	1.19815e-38	8.31921e-38
FLNC	0.339083	1.88931	2.47815	0.0041479	0.00478956
FMO1	0.38164	2.31629	2.60153	0.00169181	0.00199411
FOXM1	1.65163	7.39538	2.16273	3.4499e-50	8.75357e-49
FOXN4	0.401921	1.89941	2.24057	0.000451924	0.000546714
FOXS1	0.270435	1.61733	2.58026	3.57252e-38	2.36337e-37
FREM2	1.13794	0.248181	-2.19696	3.5003e-49	7.74977e-48
FUT2	0.140841	1.06653	2.92079	3.87998e-30	1.49687e-29
G6PD	3.56441	18.056	2.34074	1.64964e-43	1.77466e-42
GABRD	0.145033	1.41773	3.28913	2.28758e-56	2.56375e-54
GCNT3	0.318704	3.28414	3.36523	2.20916e-14	4.05796e-14
GDF2	5.27274	0.418719	-3.6545	6.93196e-60	3.96479e-57
GHRHR	0.165508	0.98733	2.57663	6.12817e-08	8.76995e-08
GINS1	0.411142	2.72494	2.72851	5.85198e-54	3.1877e-52
GJC1	0.169867	0.853486	2.32897	6.72928e-41	5.70908e-40
GLDN	0.164518	0.818302	2.31439	2.01626e-17	4.17694e-17
GLUL	93.4893	701.727	2.90804	5.5307e-26	1.69351e-25
GMNN	7.76748	31.2265	2.00725	5.57815e-51	1.60191e-49
GNAZ	0.361577	2.78091	2.94318	2.31581e-27	7.61418e-27
GPC3	10.8669	239.174	4.46005	3.7606e-35	1.98775e-34
GPM6A	3.68036	0.586367	-2.64997	1.15007e-56	1.34932e-54
GPR158	0.0445748	1.00242	4.49112	2.01005e-36	1.17263e-35
GPR182	1.84807	0.324728	-2.50871	4.46361e-48	8.49818e-47
GREB1	0.528787	2.22302	2.07176	8.20155e-15	1.53299e-14
GTSE1	0.236295	1.75251	2.89076	3.65941e-55	2.80632e-53
GTSF1	0.546071	8.78278	4.00752	5.01563e-11	8.11426e-11
GUCY2C	0.2038	0.890633	2.12768	0.00253569	0.00296407
HAMP	536.613	71.2351	-2.91322	6.07052e-42	5.65332e-41
HAVCR1	0.134123	1.0997	3.03549	7.35939e-08	1.04839e-07
HDAC11	1.30358	5.37085	2.04267	5.65377e-54	3.092e-52
HES6	1.04556	4.84816	2.21317	9.62911e-51	2.69203e-49
HHIP	1.25754	0.262543	-2.25998	6.36855e-53	2.65248e-51
HHIPL2	0.110739	1.69985	3.94017	2.85331e-30	1.10893e-29
HIGD1B	0.362983	1.69569	2.2239	6.40535e-50	1.54804e-48
HIST1H2AE	1.09888	5.15566	2.23012	5.51393e-19	1.21609e-18
HIST1H2AG	0.235344	1.51123	2.68288	3.32193e-24	9.26266e-24
HIST1H2AK	0.146377	0.881335	2.59	2.3564e-36	1.36309e-35
HIST1H2BG	0.739032	3.74804	2.34243	4.01324e-26	1.23937e-25
HIST1H2BJ	0.36105	1.69817	2.23371	1.08627e-29	4.07522e-29
HIST1H2BN	0.173352	1.07879	2.63765	1.45994e-38	1.00153e-37
HIST1H3H	0.200705	2.068	3.36509	2.9129e-43	3.06167e-42
HIST1H4E	0.294681	1.82292	2.62902	1.41501e-25	4.24843e-25
HIST1H4H	0.287853	2.56316	3.15452	6.53607e-35	3.39722e-34
HIST1H4I	0.163103	0.967352	2.56826	1.16671e-35	6.43192e-35
HIST2H2BC	0.332062	1.58779	2.25749	1.04726e-24	2.99368e-24
HJURP	0.328816	3.7983	3.53	3.94258e-60	2.57714e-57
HMGA2	0.108647	1.11406	3.35811	0.000358308	0.000435496
HMMR	0.453491	3.52106	2.95687	7.59317e-59	1.96663e-56
HOXA10	0.0748515	1.86892	4.64203	2.51801e-34	1.25827e-33
HOXA13	0.0506843	1.61337	4.9924	7.19647e-53	2.95766e-51
HOXA3	0.197614	1.36025	2.78311	1.59462e-23	4.29372e-23
HRCT1	0.815349	6.42025	2.97714	4.89907e-28	1.6708e-27
HSD17B13	164.755	36.6917	-2.16679	1.75476e-50	4.67721e-49
HTRA4	0.190384	0.928693	2.28629	5.41951e-15	1.02133e-14
IGF2AS	3.84318	0.880145	-2.12649	4.15223e-47	7.01507e-46
IGF2BP1	0.0299851	2.45385	6.35465	1.78034e-30	7.01859e-30
IGF2BP3	0.292628	3.38242	3.53092	7.39453e-48	1.36065e-46
IGFALS	20.9675	4.82642	-2.11913	5.95601e-53	2.5234e-51
IGSF1	0.102822	1.80716	4.1355	2.37093e-10	3.73017e-10
IGSF3	0.352379	2.50809	2.83139	2.93872e-37	1.81956e-36
IL17D	0.226659	1.41394	2.64113	7.12516e-17	1.44131e-16
IL1RL1	3.28525	0.506178	-2.69829	9.74661e-33	4.4083e-32
IQGAP3	0.687608	4.66058	2.76085	6.37661e-53	2.65248e-51
IRX3	0.290422	1.76235	2.60128	1.34512e-16	2.69829e-16
ISX	0.0370168	2.00545	5.7596	1.22622e-23	3.31869e-23
ITGA3	1.8914	7.76822	2.03813	0.00667029	0.00762136
ITGB4	1.3817	5.84009	2.07955	1.17953e-12	2.03002e-12
ITLN1	2.81768	0.613221	-2.20003	8.03334e-48	1.47622e-46
ITPKA	0.466517	2.86182	2.61693	2.9602e-33	1.37978e-32
KCNE1L	0.125695	1.06039	3.0766	6.43422e-25	1.85708e-24
KCNJ5	0.173865	0.846145	2.28293	3.6994e-36	2.11326e-35
KCNN2	4.74329	0.971754	-2.28723	7.15685e-33	3.2682e-32
KCNU1	0.0245888	1.64143	6.0608	2.68677e-15	5.12525e-15
KIAA0101	0.797086	5.21194	2.70901	4.03553e-51	1.18875e-49
KIAA1199	0.263288	1.22334	2.2161	5.15264e-26	1.58269e-25
KIAA1462	0.638968	2.69527	2.07661	6.11667e-40	4.75175e-39
KIAA1524	0.326952	1.33561	2.03035	1.9246e-43	2.05915e-42
KIF11	0.425383	2.02675	2.25234	8.43358e-55	5.81747e-53
KIF14	0.156128	1.00576	2.68748	4.16029e-57	5.49118e-55
KIF15	0.204221	1.0506	2.36302	1.72552e-49	3.98758e-48
KIF18A	0.180806	1.07804	2.57589	1.568e-53	7.6871e-52
KIF18B	0.185796	1.48691	3.00053	6.23947e-50	1.51324e-48
KIF20A	0.365084	3.38004	3.21074	1.4721e-60	1.68396e-57
KIF23	0.403268	2.99789	2.89414	3.07411e-55	2.45339e-53
KIF2C	0.404875	3.49246	3.1087	6.30485e-58	1.12398e-55
KIF4A	0.275687	2.46538	3.16071	1.19853e-57	1.86957e-55
KIFC1	0.447539	4.55782	3.34826	2.57692e-60	2.21084e-57
KLHDC7B	0.267319	1.10102	2.04221	9.24108e-09	1.36488e-08
KPNA7	0.201402	0.812976	2.01313	1.22975e-31	5.20901e-31
KRT12	0.0221615	1.38367	5.9643	1.43272e-16	2.87193e-16
KRT16P3	1.20327	0.142166	-3.08131	1.16273e-38	8.08144e-38
KRT17	0.500019	28.8154	5.84871	3.22434e-11	5.25287e-11
KRT20	0.0266609	3.33326	6.96606	7.08165e-25	2.0388e-24
LAMA3	0.998767	7.2508	2.85992	5.62589e-39	4.00761e-38
LAMB3	1.8901	9.64449	2.35124	1.82676e-12	3.11812e-12
LAPTM4B	10.6958	44.2811	2.04964	1.60748e-36	9.43793e-36
LCN2	16.1375	143.108	3.14862	5.87637e-22	1.47441e-21
LDLRAD1	0.0805759	1.24676	3.95169	8.52337e-33	3.86906e-32
LGR5	0.438239	3.65816	3.06133	0.00554476	0.00636289
LIFR	7.85097	1.80197	-2.1233	1.08718e-53	5.44659e-52
LINGO1	0.267089	1.53118	2.51925	2.12365e-24	5.96875e-24
LOC100125556	0.34808	1.7899	2.36239	6.0571e-54	3.27346e-52
LOC100128098	0.193183	6.91356	5.16139	2.42031e-25	7.16488e-25
LOC100128338	0.148252	1.04353	2.81535	4.36543e-19	9.673e-19
LOC100292680	0.017612	1.61194	6.51609	1.4168e-16	2.84125e-16
LOC100499227	0.202405	0.83992	2.05301	5.15154e-26	1.58269e-25
LOC100499467	0.165652	1.36662	3.04438	1.27794e-10	2.03435e-10
LOC100499489	0.339933	2.29833	2.75726	6.19641e-44	7.04123e-43
LOC100505633	0.0651103	1.38573	4.41162	3.33523e-06	4.42601e-06
LOC100506071	0.26564	3.08259	3.5366	1.12283e-19	2.5531e-19
LOC100506229	33.1462	4.36471	-2.92489	2.93644e-56	3.1491e-54
LOC100506930	0.502855	2.50557	2.31693	8.79598e-15	1.64208e-14
LOC100507377	0.0283997	1.84254	6.01968	3.66429e-31	1.51232e-30
LOC146336	0.0286363	1.48471	5.69619	1.24933e-09	1.91038e-09
LOC146429	0.214535	3.40759	3.98947	0.0122137	0.0137864
LOC148709	0.140984	0.913488	2.69586	6.51058e-25	1.87871e-24
LOC150197	0.266957	1.09617	2.03779	2.52488e-16	5.01504e-16
LOC154860	0.0795405	0.980934	3.62439	1.08916e-28	3.83948e-28
LOC283050	0.277324	1.213	2.12894	6.5219e-28	2.20725e-27
LOC339535	0.0517714	0.931122	4.16874	6.69033e-10	1.0348e-09
LOC344887	0.122985	5.91918	5.58884	9.93404e-44	1.09883e-42
LOC389332	0.251113	1.3907	2.46941	6.16962e-05	7.74985e-05
LOC401022	0.0813703	1.62074	4.31601	5.07007e-44	5.83866e-43
LOC440905	0.0474962	1.80772	5.25022	7.01393e-23	1.83461e-22
LOC441869	0.765364	3.68631	2.26796	7.12193e-07	9.74898e-07
LOC643401	0.423575	1.90112	2.16616	3.33321e-15	6.3355e-15
LOC645166	0.205278	1.26423	2.62261	1.83939e-25	5.48301e-25
LOC645638	0.405091	2.91065	2.84502	1.23203e-06	1.66836e-06
LOC92659	0.109725	0.873612	2.9931	1.52369e-42	1.48761e-41
LPL	0.297985	1.94153	2.70388	1.89152e-41	1.69377e-40
LPPR1	1.87443	7.58132	2.016	1.00047e-27	3.35044e-27
LY6K	0.10416	1.04628	3.3284	7.04307e-10	1.08727e-09
LYPD3	0.300021	2.13587	2.83169	3.51655e-16	6.93764e-16
LYVE1	12.7161	2.49794	-2.34785	4.17929e-52	1.50181e-50
LYZ	51.5255	257.05	2.31869	1.19398e-19	2.7104e-19
MAD2L1	1.0035	5.35616	2.41615	1.50215e-50	4.05108e-49
MAEL	0.100924	1.45716	3.85182	4.53736e-17	9.27126e-17
MAFA	0.0130142	1.08679	6.38385	2.7588e-21	6.71573e-21
MAGEA1	0.0918578	4.72784	5.68564	7.11002e-35	3.68299e-34
MAGEA12	0.0522283	2.49109	5.5758	6.07326e-24	1.67136e-23
MAGEA3	0.127274	4.46785	5.13357	1.62027e-26	5.09656e-26
MAGEA6	0.104006	4.1952	5.334	6.3443e-26	1.93659e-25
MAGEC1	0.00740981	1.26162	7.41163	1.05523e-24	3.01523e-24
MAGEC2	0.0696612	4.71049	6.07938	9.18063e-30	3.45931e-29
MAPK8IP2	0.273819	2.14133	2.96721	1.3196e-36	7.79101e-36
MAPT	0.107211	0.950907	3.14886	1.37273e-59	6.07854e-57
MARCO	44.6468	4.85945	-3.19969	1.03985e-51	3.46604e-50
MATN3	0.127051	0.893069	2.81336	2.14094e-25	6.3543e-25
MCM10	0.149221	0.959626	2.68502	2.15702e-51	6.68383e-50
MCM2	1.29812	6.76147	2.38091	1.82812e-47	3.21314e-46
MDFI	0.64341	2.74776	2.09444	1.44215e-08	2.11522e-08
MDK	14.0577	127.206	3.17773	1.85488e-50	4.90596e-49
MELK	0.403703	3.67291	3.18556	1.14176e-58	2.65643e-56
MEP1A	0.0898062	5.00797	5.80127	3.72776e-13	6.53274e-13
MESP1	0.38373	1.6489	2.10334	4.59954e-43	4.74364e-42
MEX3A	0.217676	1.22505	2.49258	1.57255e-47	2.78534e-46
MFI2	0.653945	2.72575	2.05941	2.35976e-06	3.15255e-06
MIA	0.432393	1.9822	2.19669	1.1802e-06	1.60021e-06
MIR147B	4.0475	24.2505	2.58291	7.80464e-11	1.25377e-10
MIR3917	0.469225	2.07796	2.14682	2.38768e-43	2.52706e-42
MIR4260	0.190293	0.877874	2.20579	6.74578e-10	1.04326e-09
MIR4653	0.198404	0.903741	2.18747	1.98124e-30	7.78155e-30
MIR4664	0.419357	1.93813	2.20841	1.77991e-25	5.31148e-25
MIR4793	0.131355	1.17609	3.16245	3.08479e-31	1.27776e-30
MIR711	0.339019	2.18352	2.68722	1.48887e-15	2.86725e-15
MKI67	0.393008	3.28645	3.0639	7.24323e-56	6.953e-54
MMP11	1.47005	14.3308	3.28518	2.47497e-33	1.15952e-32
MMP12	0.192329	5.05006	4.71466	1.2205e-12	2.09895e-12
MMP28	0.233614	1.18973	2.34844	0.000894112	0.00106624
MMP9	2.19368	11.2478	2.35822	1.20416e-15	2.33073e-15
MND1	0.489933	2.63161	2.42529	4.4064e-55	3.25197e-53
MNS1	0.77714	4.15947	2.42015	1.18724e-32	5.33809e-32
MPZ	0.875964	8.61562	3.29801	3.00811e-17	6.18703e-17
MRAP2	0.112931	1.85392	4.03706	1.28146e-38	8.87037e-38
MSL3P1	0.903966	4.05766	2.16631	7.08191e-48	1.30839e-46
MUC1	2.24059	24.9035	3.47439	0.00034906	0.000424595
MUC13	1.77072	21.2603	3.58575	4.65414e-24	1.28732e-23
MUC15	0.012717	1.0438	6.35894	0.000341765	0.000415905
MUC6	6.1799	1.37497	-2.16818	1.35235e-46	2.12643e-45
MYBL2	0.592023	6.81099	3.52414	3.6089e-53	1.61366e-51
MYCN	0.108146	0.998079	3.20617	1.35347e-25	4.0699e-25
MYO1A	0.160515	0.858911	2.4198	1.43043e-30	5.67666e-30
NAT2	23.7429	5.19486	-2.19234	2.78594e-54	1.64839e-52
NAV3	0.340904	1.43715	2.07578	9.43029e-08	1.33646e-07
NCAPG	0.84788	3.82694	2.17426	1.71798e-55	1.45572e-53
NCAPH	0.226469	1.50045	2.72801	7.24323e-56	6.953e-54
NCRNA00176	0.145243	0.968339	2.73704	7.65588e-36	4.28249e-35
NCRNA00189	0.235606	0.997579	2.08205	2.52755e-06	3.37242e-06
NCRNA00221	0.0230065	1.89211	6.36181	2.1485e-23	5.74901e-23
NCRNA00292	0.81409	3.38523	2.05599	7.35871e-37	4.42651e-36
NDC80	0.655568	4.07474	2.63589	4.77945e-55	3.4713e-53
NDUFA4L2	2.16743	12.7144	2.5524	6.14015e-47	1.00941e-45
NEB	0.607576	2.54819	2.06833	2.0255e-25	6.0221e-25
NEIL3	0.110713	1.17136	3.40328	9.81582e-52	3.29264e-50
NEK2	0.281784	3.86763	3.77879	7.89985e-61	1.34529e-57
NKD1	0.289612	4.13994	3.83742	6.73215e-05	8.44332e-05
NOTCH3	1.25271	5.68626	2.18242	3.98029e-37	2.44572e-36
NPM2	0.511466	3.17875	2.63575	8.55936e-10	1.31632e-09
NQO1	2.37049	46.9764	4.30868	2.87197e-19	6.39784e-19
NRCAM	0.26033	1.72924	2.73172	1.99153e-05	2.55469e-05
NUF2	0.388547	4.17205	3.4246	1.66542e-59	6.72389e-57
NUSAP1	1.94404	11.7851	2.59984	3.52542e-57	4.74445e-55
NXPH4	0.158633	2.03912	3.68418	2.19889e-39	1.60982e-38
ODAM	0.0633366	5.62282	6.47211	1.24794e-14	2.3143e-14
OIP5	0.567884	2.56868	2.17736	1.73811e-53	8.34233e-52
OIT3	27.4509	5.25593	-2.38483	2.22146e-57	3.0802e-55
OLFML2A	0.25184	1.51777	2.59138	1.92988e-41	1.72358e-40
OLFML2B	0.515565	3.49323	2.76034	6.99112e-45	8.77213e-44
OLR1	0.619462	2.66294	2.10393	0.0130858	0.0147438
ORC1	0.243601	1.21465	2.31795	3.77724e-53	1.68345e-51
ORC6	0.48042	2.54119	2.40313	4.83468e-49	1.05009e-47
OSTBETA	1.5988	6.7526	2.07846	2.57525e-18	5.52524e-18
PADI1	0.0510697	1.25134	4.61487	2.605e-07	3.62813e-07
PAEP	0.128325	2.08399	4.02147	8.42618e-26	2.56125e-25
PAGE2	0.0629799	6.74771	6.74336	2.25262e-11	3.69833e-11
PAGE2B	0.183218	9.22397	5.65376	1.37977e-11	2.28195e-11
PAGE4	0.287372	44.7772	7.2837	5.94224e-10	9.21269e-10
PBK	0.322178	3.51054	3.44576	9.31016e-59	2.28215e-56
PDIA2	0.124487	2.26946	4.18828	4.5484e-18	9.67698e-18
PDZK1IP1	6.70154	50.5918	2.91634	3.28563e-07	4.55989e-07
PEG10	1.75487	35.5426	4.34011	5.4766e-15	1.03138e-14
PGC	0.0679309	20.5569	8.24134	2.48677e-17	5.1309e-17
PI3	3.80462	20.3891	2.42197	6.7881e-07	9.30314e-07
PIF1	0.382128	1.53968	2.0105	1.11319e-37	7.08097e-37
PITX1	0.174294	2.64781	3.92521	1.60458e-41	1.44338e-40
PKMYT1	0.839116	3.82696	2.18926	5.75859e-47	9.52388e-46
PLA2G1B	0.362153	2.19525	2.59971	1.40275e-19	3.17592e-19
PLCB1	0.657864	2.67832	2.02547	1.48203e-38	1.01516e-37
PLK1	0.641092	4.10485	2.67873	6.92643e-55	4.87585e-53
PLVAP	6.46712	31.7847	2.29714	1.4734e-51	4.75891e-50
PMCH	0.367452	1.86358	2.34245	2.49463e-51	7.66199e-50
PNMA3	0.620224	2.98601	2.26736	0.0457415	0.0498843
PNMA5	0.0283514	1.40044	5.62632	0.000394876	0.000479389
POSTN	2.74914	17.3645	2.65909	0.00378964	0.00438584
PPP1R1B	0.127876	1.88941	3.88511	4.57183e-06	6.02626e-06
PRAME	0.382146	3.58515	3.22984	5.94533e-11	9.58783e-11
PRAMEF4	0.11448	1.29535	3.50017	3.93689e-08	5.67963e-08
PRC1	0.965577	8.02074	3.05427	2.02024e-59	7.92336e-57
PRKAA2	0.488768	2.12896	2.12292	9.47765e-31	3.80966e-30
PRR11	0.2106	1.35118	2.68164	2.5302e-50	6.57803e-49
PRR15	0.262466	1.34755	2.36013	0.000111323	0.000138456
PRR19	0.44614	1.78842	2.00312	1.7054e-34	8.64157e-34
PSCA	0.0502326	5.63786	6.81038	3.58575e-26	1.10984e-25
PTH1R	11.2234	2.47194	-2.18279	6.67332e-53	2.75089e-51
PTHLH	0.401215	2.14079	2.41569	2.61876e-11	4.28562e-11
PTTG1	2.38531	18.6779	2.96908	1.11606e-57	1.80236e-55
PVRL4	0.138037	0.918921	2.73488	0.00064569	0.000774704
PVT1	0.832625	3.37437	2.01888	2.04883e-29	7.55014e-29
PYCR1	1.38948	9.48968	2.77182	2.31724e-06	3.09755e-06
PZP	7.99221	1.42212	-2.49056	3.77604e-42	3.56736e-41
RAB3B	0.224332	0.998994	2.15484	2.37927e-22	6.07969e-22
RAB3C	0.242046	1.19441	2.30294	0.00219861	0.00257709
RACGAP1	0.99138	5.88153	2.56868	4.31601e-59	1.37781e-56
RAD51	0.283104	1.49266	2.39848	6.59788e-53	2.72798e-51
RAD51AP1	0.540818	2.70845	2.32425	4.12666e-51	1.21299e-49
RAD54L	0.498579	2.05722	2.0448	8.72579e-42	7.98526e-41
RASL10B	0.477229	2.75266	2.52808	0.00132816	0.00157278
RBM24	0.344562	3.03022	3.13659	3.73771e-40	2.96404e-39
RBP2	0.373616	1.6655	2.15633	4.59444e-07	6.34614e-07
RECQL4	1.31339	5.55681	2.08096	1.57038e-50	4.22679e-49
REG1A	0.256405	24.7907	6.59523	3.51687e-11	5.71923e-11
REG3A	0.786127	332.748	8.72545	1.93441e-13	3.42717e-13
REG4	0.847899	3.6058	2.08836	0.000137822	0.000170578
RFPL4B	0.0252633	0.96714	5.25861	7.36478e-09	1.09222e-08
RGSL1	0.0806386	0.941847	3.54595	0.00207725	0.00243589
RHCG	0.212608	1.16716	2.45673	0.00354665	0.00411294
RMI2	0.83371	3.39972	2.0278	1.93527e-35	1.04795e-34
RNASEH2A	2.65172	10.6295	2.00307	2.36989e-58	4.92902e-56
RNF157	0.685857	3.2574	2.24774	1.4643e-26	4.62079e-26
ROBO1	1.5739	12.6409	3.00568	3.90252e-51	1.15452e-49
RRM2	1.11032	8.66344	2.96397	3.26676e-56	3.42312e-54
RSPO3	2.51421	0.567562	-2.14726	3.33046e-53	1.5046e-51
S100A2	0.216597	11.7141	5.75708	5.326e-07	7.32785e-07
S100P	4.11935	67.2379	4.02879	2.45535e-16	4.87978e-16
SCARA3	1.12018	4.65051	2.05365	1.0743e-18	2.33856e-18
SCGN	2.44852	11.5025	2.23196	5.4704e-07	7.52351e-07
SERPINI1	0.995558	5.19075	2.38237	2.54311e-40	2.04387e-39
SEZ6L2	0.954787	6.89241	2.85176	2.29554e-10	3.61446e-10
SFN	0.888802	14.889	4.06624	2.40255e-29	8.80714e-29
SFRP4	0.572275	3.37294	2.55923	5.63919e-21	1.35212e-20
SGOL1	0.20367	1.00148	2.29783	1.77435e-50	4.72024e-49
SGOL2	0.262185	1.26939	2.27548	6.41355e-52	2.2232e-50
SHCBP1	0.215346	1.31758	2.61316	1.2409e-47	2.22086e-46
SHISA4	2.01359	8.54777	2.08578	2.71459e-30	1.05681e-29
SKA1	0.138839	1.68034	3.59727	6.02336e-60	3.5949e-57
SKA3	0.157593	1.48353	3.23476	3.04308e-61	7.67976e-58
SLC16A12	0.346608	1.47353	2.0879	4.2381e-06	5.59827e-06
SLC22A11	0.305375	6.60982	4.43596	1.88831e-10	2.98078e-10
SLC22A12	0.0956948	4.96329	5.69671	1.03372e-08	1.52497e-08
SLC26A3	0.228481	1.60306	2.81068	6.11641e-06	8.02063e-06
SLC26A6	2.48401	11.4308	2.20218	6.49548e-59	1.78327e-56
SLC2A1	1.14442	5.49053	2.26233	1.55628e-09	2.37024e-09
SLC2A5	0.401576	3.48005	3.11536	1.92399e-19	4.32818e-19
SLC30A3	0.0541193	1.049	4.27673	8.58581e-17	1.73243e-16
SLC44A4	0.330821	3.02179	3.19128	0.0167545	0.0187654
SLC44A5	0.182573	2.29499	3.65195	4.54277e-21	1.09516e-20
SLC4A11	0.204819	1.08655	2.40733	8.18828e-16	1.5923e-15
SLC5A11	0.262414	1.32818	2.33954	2.02569e-10	3.19422e-10
SLC6A8	1.52546	6.73792	2.14306	4.35702e-12	7.32502e-12
SLC6A9	0.385877	1.60424	2.05567	4.65431e-24	1.28732e-23
SLC7A11	0.077613	0.954924	3.62102	3.97073e-35	2.09478e-34
SMEK3P	0.00526782	1.26703	7.91003	1.58334e-25	4.74139e-25
SMPX	0.257641	5.4279	4.39696	1.76532e-25	5.27024e-25
SNCG	2.122	9.38819	2.14542	4.9884e-14	9.03018e-14
SOHLH2	0.0354696	1.06479	4.90784	1.0238e-06	1.392e-06
SP5	0.598232	4.16897	2.80092	2.29365e-25	6.7958e-25
SPARCL1	11.1484	46.9768	2.07511	7.84224e-21	1.86958e-20
SPC24	0.242865	1.93893	2.99704	1.51855e-53	7.47136e-52
SPC25	0.40012	2.37496	2.5694	1.30647e-56	1.50706e-54
SPINK1	51.1755	511.564	3.32139	3.14044e-37	1.94271e-36
SPINK13	0.111095	0.859369	2.95149	5.59967e-06	7.35285e-06
SPINK5	0.188405	1.60973	3.09491	9.97204e-26	3.01777e-25
SPOCK1	0.0577125	1.53094	4.72939	4.19965e-28	1.43691e-27
SPP1	60.3558	519.117	3.10449	2.59657e-19	5.79656e-19
SRCRB4D	0.513332	2.0655	2.00853	1.1517e-34	5.91226e-34
SRRM3	0.187916	0.962616	2.35687	1.10661e-07	1.56506e-07
SRXN1	9.72024	46.0025	2.24265	2.27765e-46	3.44711e-45
SSX1	0.059005	7.96755	7.07716	1.49079e-31	6.28696e-31
STAB2	5.95575	0.901663	-2.72362	7.59317e-59	1.96663e-56
STC2	0.432217	2.04735	2.24393	1.03133e-37	6.57858e-37
STIL	0.343048	1.47402	2.10327	4.70426e-54	2.62502e-52
STMN1	11.2718	51.565	2.19368	1.99883e-55	1.67305e-53
STXBP6	0.827653	3.33778	2.01179	4.30659e-48	8.25651e-47
SULF1	1.03092	6.18776	2.58549	2.58057e-07	3.59519e-07
SULT1C2	0.88755	10.5798	3.57534	2.65526e-26	8.27066e-26
SUSD4	0.85497	4.45119	2.38024	0.00040632	0.000492891
TBX4	0.0169176	0.930588	5.78155	4.39858e-29	1.59102e-28
TCF19	0.904928	5.55634	2.61826	1.67841e-55	1.43102e-53
TDGF1	0.423912	3.74239	3.14212	1.42128e-13	2.52719e-13
TERT	0.064847	1.3049	4.33076	1.222e-49	2.86741e-48
TESC	4.14641	16.6531	2.00585	0.00593545	0.00679986
TEX11	0.133174	1.04806	2.97634	6.94267e-08	9.90768e-08
TFAP2A	0.215033	0.98911	2.20157	1.02806e-22	2.67124e-22
TGM3	0.216246	7.57693	5.13087	2.23132e-45	2.97084e-44
THBS4	0.315706	3.35726	3.41063	7.30988e-44	8.23832e-43
THY1	4.31893	22.728	2.39573	1.42842e-43	1.55126e-42
TIMD4	5.10233	1.15466	-2.14369	9.602e-38	6.14483e-37
TINAG	0.0481041	2.25078	5.54812	2.64036e-25	7.79614e-25
TK1	2.60511	12.7242	2.28816	2.03452e-49	4.63148e-48
TKT	21.9914	91.843	2.06223	1.30489e-45	1.78232e-44
TLX1	0.317302	3.14624	3.3097	3.57506e-32	1.56739e-31
TLX1NB	0.127404	0.895775	2.81373	3.11608e-22	7.91241e-22
TM4SF19	0.208405	2.08067	3.31959	7.3758e-38	4.75118e-37
TM4SF20	0.0581777	2.70807	5.54066	7.38984e-19	1.61994e-18
TM7SF4	0.195666	0.899958	2.20147	4.46747e-20	1.0338e-19
TMC5	0.553695	3.19213	2.52736	1.76027e-05	2.26206e-05
TMC7	0.192158	0.930311	2.27542	5.09083e-37	3.10173e-36
TMEM132A	0.690685	4.73579	2.77751	1.49509e-25	4.48201e-25
TMEM150B	1.14019	5.77841	2.34139	5.14031e-29	1.85151e-28
TMEM74	0.0954189	0.847425	3.15074	3.51076e-35	1.86214e-34
TMIE	0.184724	0.851261	2.20423	7.46553e-20	1.71029e-19
TNFRSF19	0.664602	3.81042	2.51939	0.00125819	0.00149108
TNFSF15	0.204639	0.823181	2.00813	1.36191e-16	2.73157e-16
TNNC1	0.449316	2.7006	2.58748	1.41972e-17	2.95773e-17
TNNT1	0.625744	2.64499	2.07962	7.95185e-06	1.037e-05
TONSL	0.823008	3.39922	2.04623	5.11975e-52	1.80202e-50
TOP2A	0.815548	9.75954	3.58097	5.69126e-59	1.73609e-56
TP53I3	4.96452	27.363	2.4625	2.0625e-51	6.43452e-50
TPX2	1.61681	7.36433	2.1874	1.14046e-46	1.81613e-45
TRAIP	0.349134	1.75633	2.33071	9.35945e-55	6.42386e-53
TREM2	1.19277	8.59762	2.84962	1.59242e-29	5.90153e-29
TRIM16	0.796737	6.05672	2.92636	7.28514e-47	1.17789e-45
TRIM16L	1.09493	9.19215	3.06956	6.70016e-39	4.74577e-38
TRIM45	0.569133	2.37415	2.06057	6.33893e-41	5.39458e-40
TRIM50	0.166183	3.12487	4.23295	0.000884175	0.00105466
TRIM54	0.0849002	0.9084	3.41949	3.40689e-25	9.9971e-25
TRIM55	3.67914	17.8919	2.28186	8.29773e-15	1.55035e-14
TRIP13	0.329065	2.7562	3.06624	5.65656e-57	7.12363e-55
TRNP1	2.80721	11.5497	2.04065	3.05603e-07	4.24553e-07
TROAP	0.454652	4.6968	3.36884	2.45458e-60	2.21084e-57
TSPAN8	21.0078	85.8822	2.03143	2.18125e-09	3.3034e-09
TTC36	77.4503	18.3818	-2.07499	2.79656e-49	6.28288e-48
TTC39A	0.47144	3.34261	2.82583	3.93565e-31	1.62236e-30
TTK	0.273873	2.31943	3.08219	1.30244e-58	2.93091e-56
TXNRD1	12.5114	56.2923	2.16969	7.46053e-46	1.05578e-44
UBD	87.9911	439.018	2.31885	1.08176e-37	6.88426e-37
UBE2C	1.51186	16.826	3.47629	2.76824e-58	5.58819e-56
UBE2S	4.19667	17.0789	2.0249	4.73798e-57	6.13569e-55
UBE2T	1.03216	9.23719	3.16179	1.60315e-60	1.6928e-57
UCHL1	0.596066	11.9568	4.32621	1.40032e-09	2.13651e-09
UGT2A1	0.318543	1.82246	2.51632	3.69126e-08	5.33199e-08
UGT2A2	0.315488	1.86759	2.56552	4.04448e-08	5.83239e-08
UGT2B11	1.68517	18.656	3.46868	1.52906e-31	6.44637e-31
UHRF1	0.37286	2.36451	2.66484	1.88401e-49	4.32471e-48
UPK3A	0.1628	3.90299	4.5834	1.38017e-10	2.19404e-10
VASH2	0.179411	1.04686	2.54473	3.321e-32	1.45786e-31
VIPR1	9.80219	1.75188	-2.4842	8.35856e-59	2.08614e-56
VSIG1	0.111815	2.2315	4.31883	1.76216e-10	2.78549e-10
WDR76	0.357084	1.64307	2.20206	2.53399e-53	1.16725e-51
WNK4	0.214235	2.55844	3.578	1.48881e-29	5.52946e-29
XK	0.157275	0.885148	2.49263	6.72898e-11	1.083e-10
ZIC1	0.240795	1.40964	2.54945	0.00580728	0.00665691
ZIC2	0.0684065	1.82509	4.73769	6.41023e-53	2.65841e-51
ZNF323	1.30841	6.63732	2.34278	5.45429e-34	2.6635e-33
ZNF541	0.237465	1.05602	2.15285	1.3692e-10	2.17712e-10
ZNF648	0.204467	0.886767	2.11669	0.0015926	0.00187911
ZNF883	0.149902	0.811711	2.43695	2.54213e-19	5.68059e-19
ZP3	0.252596	1.20621	2.25557	4.18738e-45	5.36195e-44
ZSWIM5	0.314771	1.52072	2.27238	3.66569e-36	2.09488e-35
ZWINT	1.69697	10.2368	2.59273	2.61563e-54	1.55432e-52

## Sheet: ICGC-input
icgc_specimen_id	project_code	study_specimen_involved_in	submitted_specimen_id	icgc_donor_id	submitted_donor_id	specimen_type	specimen_type_other	specimen_interval	specimen_donor_treatment_type	specimen_donor_treatment_type_other	specimen_processing	specimen_processing_other	specimen_storage	specimen_storage_other	tumour_confirmed	specimen_biobank	specimen_biobank_id	specimen_available	tumour_histological_type	tumour_grading_system	tumour_grade	tumour_grade_supplemental	tumour_stage_system	tumour_stage	tumour_stage_supplemental	digital_image_of_stained_section	percentage_cellularity
SP112300	LIRI-JP	PCAWG	RK326_C01	DO50855	RK326	Primary tumour - solid tissue		30	no treatment		cryopreservation in liquid nitrogen (dead tissue)		frozen, -70 freezer		yes			yes	2290132	Edmondson	II		TNM by LCSGJ	2			100
SP192724	LIRI-JP		RK326_L01	DO50855	RK326	Normal - solid tissue		30	no treatment		cryopreservation in liquid nitrogen (dead tissue)		frozen, -70 freezer		no			yes
SP112298	LIRI-JP	PCAWG	RK326_B01	DO50855	RK326	Normal - blood derived		30	no treatment		cryopreservation in liquid nitrogen (dead tissue)		frozen, -70 freezer		no			yes
SP112304	LIRI-JP	PCAWG	RK337_C01	DO50857	RK337	Primary tumour - solid tissue		30	no treatment		cryopreservation in liquid nitrogen (dead tissue)		frozen, -70 freezer		yes			yes	2290132	Edmondson	II		TNM by LCSGJ	2			100
SP192725	LIRI-JP		RK337_L01	DO50857	RK337	Normal - solid tissue		30	no treatment		cryopreservation in liquid nitrogen (dead tissue)		frozen, -70 freezer		no			yes
SP112302	LIRI-JP	PCAWG	RK337_B01	DO50857	RK337	Normal - blood derived		30	no treatment		cryopreservation in liquid nitrogen (dead tissue)		frozen, -70 freezer		no			yes
SP112307	LIRI-JP	PCAWG	RK338_B01	DO50859	RK338	Normal - blood derived		30	no treatment		cryopreservation in liquid nitrogen (dead tissue)		frozen, -70 freezer		no			yes
SP112310	LIRI-JP	PCAWG	RK338_C01	DO50859	RK338	Primary tumour - solid tissue		30	no treatment		cryopreservation in liquid nitrogen (dead tissue)		frozen, -70 freezer		yes			yes	2290132	Edmondson	III		TNM by LCSGJ	2			90
SP192727	LIRI-JP		RK338_L01	DO50859	RK338	Normal - solid tissue		30	no treatment		cryopreservation in liquid nitrogen (dead tissue)		frozen, -70 freezer		no			yes
SP192726	LIRI-JP		RK338_C02	DO50859	RK338	Primary tumour - solid tissue		30	no treatment		cryopreservation in liquid nitrogen (dead tissue)		frozen, -70 freezer		yes			yes	2275522	Edmondson	III		TNM by LCSGJ	2			85
SP112286	LIRI-JP	PCAWG	RK305_B01	DO50850	RK305	Normal - blood derived		30	no treatment		cryopreservation in liquid nitrogen (dead tissue)		frozen, -70 freezer		no			yes
SP112288	LIRI-JP	PCAWG	RK305_C01	DO50850	RK305	Primary tumour - solid tissue		30	no treatment		cryopreservation in liquid nitrogen (dead tissue)		frozen, -70 freezer		yes			yes	2290132	Edmondson	II		TNM by LCSGJ	3			95
SP192723	LIRI-JP		RK305_L01	DO50850	RK305	Normal - solid tissue		30	no treatment		cryopreservation in liquid nitrogen (dead tissue)		frozen, -70 freezer		no			yes
SP112289	LIRI-JP	PCAWG	RK306_B01	DO50851	RK306	Normal - blood derived		30	no treatment		cryopreservation in liquid nitrogen (dead tissue)		frozen, -70 freezer		no			yes
SP112290	LIRI-JP	PCAWG	RK306_C01	DO50851	RK306	Primary tumour - solid tissue		30	no treatment		cryopreservation in liquid nitrogen (dead tissue)		frozen, -70 freezer		yes			yes	2290132	Edmondson	II		TNM by LCSGJ	2			100
SP112267	LIRI-JP	PCAWG	RK287_B01	DO50842	RK287	Normal - blood derived		30	no treatment		cryopreservation in liquid nitrogen (dead tissue)		frozen, -70 freezer		no			yes
SP112268	LIRI-JP	PCAWG	RK287_C01	DO50842	RK287	Primary tumour - solid tissue		30	no treatment		cryopreservation in liquid nitrogen (dead tissue)		frozen, -70 freezer		yes			yes	2290132	Edmondson	III		TNM by LCSGJ	4			90
SP112269	LIRI-JP	PCAWG	RK288_C01	DO50842	RK287	Primary tumour - solid tissue		30	no treatment		cryopreservation in liquid nitrogen (dead tissue)		frozen, -70 freezer		yes			yes	2290132	Edmondson	II-III		TNM by LCSGJ	4			100
SP112273	LIRI-JP	PCAWG	RK289_C01	DO50844	RK289	Primary tumour - solid tissue		30	no treatment		cryopreservation in liquid nitrogen (dead tissue)		frozen, -70 freezer		yes			yes	2290132	Edmondson	II-III		TNM by LCSGJ	4			95
SP112274	LIRI-JP	PCAWG	RK290_C01	DO50844	RK289	Primary tumour - solid tissue		30	no treatment		cryopreservation in liquid nitrogen (dead tissue)		frozen, -70 freezer		yes			yes	2290132	Edmondson	II-III		TNM by LCSGJ	4			100
SP112272	LIRI-JP	PCAWG	RK289_B01	DO50844	RK289	Normal - blood derived		30	no treatment		cryopreservation in liquid nitrogen (dead tissue)		frozen, -70 freezer		no			yes
SP112275	LIRI-JP	PCAWG	RK297_B01	DO50845	RK297	Normal - blood derived		30	no treatment		cryopreservation in liquid nitrogen (dead tissue)		frozen, -70 freezer		no			yes
SP112276	LIRI-JP	PCAWG	RK297_C01	DO50845	RK297	Primary tumour - solid tissue		30	no treatment		cryopreservation in liquid nitrogen (dead tissue)		frozen, -70 freezer		yes			yes	2290132	Edmondson	II		TNM by LCSGJ	3			90
SP192722	LIRI-JP		RK297_C02	DO50845	RK297	Metastatic tumour - lymph node		30	no treatment	surgical resection, sorafenib, RT	cryopreservation in liquid nitrogen (dead tissue)		frozen, -70 freezer		yes			yes	2275522	Edmondson			TNM by LCSGJ	4			100
SP112283	LIRI-JP	PCAWG	RK304_C01	DO50848	RK304	Primary tumour - solid tissue		30	no treatment		cryopreservation in liquid nitrogen (dead tissue)		frozen, -70 freezer		yes			yes	2290132	Edmondson	II		TNM by LCSGJ	3			90
SP112282	LIRI-JP	PCAWG	RK304_B01	DO50848	RK304	Normal - blood derived		30	no treatment		cryopreservation in liquid nitrogen (dead tissue)		frozen, -70 freezer		no			yes
SP112265	LIRI-JP	PCAWG	RK285_C01	DO50840	RK285	Primary tumour - solid tissue		30	no treatment		cryopreservation in liquid nitrogen (dead tissue)		frozen, -70 freezer		yes			yes	2290132	Edmondson	II-III		TNM by LCSGJ	2			95
SP192721	LIRI-JP		RK285_L01	DO50840	RK285	Normal - solid tissue		30	no treatment		cryopreservation in liquid nitrogen (dead tissue)		frozen, -70 freezer		no			yes
SP112263	LIRI-JP	PCAWG	RK285_B01	DO50840	RK285	Normal - blood derived		30	no treatment		cryopreservation in liquid nitrogen (dead tissue)		frozen, -70 freezer		no			yes
SP112259	LIRI-JP	PCAWG	RK284_B01	DO50839	RK284	Normal - blood derived		90	other therapy	RFA	cryopreservation in liquid nitrogen (dead tissue)		frozen, -70 freezer		no			yes
SP112261	LIRI-JP	PCAWG	RK284_C01	DO50839	RK284	Primary tumour - solid tissue		90	other therapy	RFA	cryopreservation in liquid nitrogen (dead tissue)		frozen, -70 freezer		yes			yes	2290132	Edmondson	II		TNM by LCSGJ	3			95
SP112245	LIRI-JP	PCAWG	RK278_C01	DO50831	RK278	Primary tumour - solid tissue		30	no treatment		cryopreservation in liquid nitrogen (dead tissue)		frozen, -70 freezer		yes			yes	2290132	Edmondson	II		TNM by LCSGJ	2			95
SP112244	LIRI-JP	PCAWG	RK278_B01	DO50831	RK278	Normal - blood derived		30	no treatment		cryopreservation in liquid nitrogen (dead tissue)		frozen, -70 freezer		no			yes
SP192720	LIRI-JP		RK280_L01	DO50832	RK280	Normal - solid tissue		30	no treatment		cryopreservation in liquid nitrogen (dead tissue)		frozen, -70 freezer		no			yes
SP112246	LIRI-JP	PCAWG	RK280_B01	DO50832	RK280	Normal - blood derived		30	no treatment		cryopreservation in liquid nitrogen (dead tissue)		frozen, -70 freezer		no			yes
SP112248	LIRI-JP	PCAWG	RK280_C01	DO50832	RK280	Primary tumour - solid tissue		30	no treatment		cryopreservation in liquid nitrogen (dead tissue)		frozen, -70 freezer		yes			yes	2290132	Edmondson	II		TNM by LCSGJ	3			95
SP112250	LIRI-JP	PCAWG	RK282_B01	DO50834	RK282	Normal - blood derived		30	no treatment		cryopreservation in liquid nitrogen (dead tissue)		frozen, -70 freezer		no			yes
SP112252	LIRI-JP	PCAWG	RK282_C01	DO50834	RK282	Primary tumour - solid tissue		30	no treatment		cryopreservation in liquid nitrogen (dead tissue)		frozen, -70 freezer		yes			yes	2290132	Edmondson	II		TNM by LCSGJ	2			95
SP112255	LIRI-JP	PCAWG	RK283_B01	DO50837	RK283	Normal - blood derived		30	no treatment		cryopreservation in liquid nitrogen (dead tissue)		frozen, -70 freezer		no			yes
SP112257	LIRI-JP	PCAWG	RK283_C01	DO50837	RK283	Primary tumour - solid tissue		30	no treatment		cryopreservation in liquid nitrogen (dead tissue)		frozen, -70 freezer		yes			yes	2290132	Edmondson	II		TNM by LCSGJ	1			95
SP112239	LIRI-JP	PCAWG	RK277_B01	DO50829	RK277	Normal - blood derived		30	no treatment		cryopreservation in liquid nitrogen (dead tissue)		frozen, -70 freezer		no			yes
SP112241	LIRI-JP	PCAWG	RK277_C01	DO50829	RK277	Primary tumour - solid tissue		30	no treatment		cryopreservation in liquid nitrogen (dead tissue)		frozen, -70 freezer		yes			yes	2290132	Edmondson	II		TNM by LCSGJ	3			95
SP112224	LIRI-JP	PCAWG	RK267_C01	DO50820	RK267	Primary tumour - solid tissue		30	no treatment		cryopreservation in liquid nitrogen (dead tissue)		frozen, -70 freezer		yes			yes	2290132	Edmondson	I		TNM by LCSGJ	3			95
SP192717	LIRI-JP		RK267_L01	DO50820	RK267	Normal - solid tissue		30	no treatment		cryopreservation in liquid nitrogen (dead tissue)		frozen, -70 freezer		no			yes
SP112222	LIRI-JP	PCAWG	RK267_B01	DO50820	RK267	Normal - blood derived		30	no treatment		cryopreservation in liquid nitrogen (dead tissue)		frozen, -70 freezer		no			yes
SP112227	LIRI-JP	PCAWG	RK268_B01	DO50822	RK268	Normal - blood derived		30	no treatment		cryopreservation in liquid nitrogen (dead tissue)		frozen, -70 freezer		no			yes
SP112228	LIRI-JP	PCAWG	RK268_C01	DO50822	RK268	Primary tumour - solid tissue		30	no treatment		cryopreservation in liquid nitrogen (dead tissue)		frozen, -70 freezer		yes			yes	2290132	Edmondson	II		TNM by LCSGJ	2			95
SP192718	LIRI-JP		RK268_L01	DO50822	RK268	Normal - solid tissue		30	no treatment		cryopreservation in liquid nitrogen (dead tissue)		frozen, -70 freezer		no			yes
SP112234	LIRI-JP	PCAWG	RK270_C01	DO50825	RK270	Primary tumour - solid tissue		30	no treatment		cryopreservation in liquid nitrogen (dead tissue)		frozen, -70 freezer		yes			yes	2290132	Edmondson	II		TNM by LCSGJ	2			95
SP192719	LIRI-JP		RK270_L01	DO50825	RK270	Normal - solid tissue		30	no treatment		cryopreservation in liquid nitrogen (dead tissue)		frozen, -70 freezer		no			yes
SP112232	LIRI-JP	PCAWG	RK270_B01	DO50825	RK270	Normal - blood derived		30	no treatment		cryopreservation in liquid nitrogen (dead tissue)		frozen, -70 freezer		no			yes
SP112236	LIRI-JP	PCAWG	RK275_B01	DO50827	RK275	Normal - blood derived		30	no treatment		cryopreservation in liquid nitrogen (dead tissue)		frozen, -70 freezer		no			yes
SP112237	LIRI-JP	PCAWG	RK275_C01	DO50827	RK275	Primary tumour - solid tissue		30	no treatment		cryopreservation in liquid nitrogen (dead tissue)		frozen, -70 freezer		yes			yes	2290132	Edmondson	II		TNM by LCSGJ	2			95
SP112216	LIRI-JP	PCAWG	RK264_B01	DO50817	RK264	Normal - blood derived		30	no treatment		cryopreservation in liquid nitrogen (dead tissue)		frozen, -70 freezer		no			yes
SP112217	LIRI-JP	PCAWG	RK264_C01	DO50817	RK264	Primary tumour - solid tissue		30	no treatment		cryopreservation in liquid nitrogen (dead tissue)		frozen, -70 freezer		yes			yes	2290132	Edmondson	I-II		TNM by LCSGJ	2			95
SP112218	LIRI-JP	PCAWG	RK265_B01	DO50818	RK265	Normal - blood derived		30	no treatment		cryopreservation in liquid nitrogen (dead tissue)		frozen, -70 freezer		no			yes
SP112219	LIRI-JP	PCAWG	RK265_C01	DO50818	RK265	Primary tumour - solid tissue		30	no treatment		cryopreservation in liquid nitrogen (dead tissue)		frozen, -70 freezer		yes			yes	2290132	Edmondson	II		TNM by LCSGJ	2			95
SP192716	LIRI-JP		RK265_L01	DO50818	RK265	Normal - solid tissue		30	no treatment		cryopreservation in liquid nitrogen (dead tissue)		frozen, -70 freezer		no			yes
SP112220	LIRI-JP	PCAWG	RK266_B01	DO50819	RK266	Normal - blood derived		30	no treatment		cryopreservation in liquid nitrogen (dead tissue)		frozen, -70 freezer		no			yes
SP112221	LIRI-JP	PCAWG	RK266_C01	DO50819	RK266	Primary tumour - solid tissue		30	no treatment		cryopreservation in liquid nitrogen (dead tissue)		frozen, -70 freezer		yes			yes	2290132	Edmondson	II		TNM by LCSGJ	2			95
SP112203	LIRI-JP	PCAWG	RK259_B01	DO50811	RK259	Normal - blood derived		30	no treatment		cryopreservation in liquid nitrogen (dead tissue)		frozen, -70 freezer		no			yes
SP112205	LIRI-JP	PCAWG	RK259_C01	DO50811	RK259	Primary tumour - solid tissue		30	no treatment		cryopreservation in liquid nitrogen (dead tissue)		frozen, -70 freezer		yes			yes	2290132	Edmondson	II		TNM by LCSGJ	1			100
SP112207	LIRI-JP	PCAWG	RK260_B01	DO50813	RK260	Normal - blood derived		30	no treatment		cryopreservation in liquid nitrogen (dead tissue)		frozen, -70 freezer		no			yes
SP112208	LIRI-JP	PCAWG	RK260_C01	DO50813	RK260	Primary tumour - solid tissue		30	no treatment		cryopreservation in liquid nitrogen (dead tissue)		frozen, -70 freezer		yes			yes	2290132	Edmondson	I-II		TNM by LCSGJ	2			100
SP192713	LIRI-JP		RK260_L01	DO50813	RK260	Normal - solid tissue		30	no treatment		cryopreservation in liquid nitrogen (dead tissue)		frozen, -70 freezer		no			yes
SP192714	LIRI-JP		RK261_C03	DO50814	RK261	Metastatic tumour - additional metastatic		30	no treatment		cryopreservation in liquid nitrogen (dead tissue)		frozen, -70 freezer		yes			yes	2275522	Edmondson	II		TNM by LCSGJ	4			100
SP112209	LIRI-JP	PCAWG	RK261_B01	DO50814	RK261	Normal - blood derived		30	no treatment		cryopreservation in liquid nitrogen (dead tissue)		frozen, -70 freezer		no			yes
SP112210	LIRI-JP	PCAWG	RK261_C01	DO50814	RK261	Primary tumour - solid tissue		30	no treatment		cryopreservation in liquid nitrogen (dead tissue)		frozen, -70 freezer		yes			yes	2290132	Edmondson	II-III		TNM by LCSGJ	3			95
SP112211	LIRI-JP	PCAWG	RK261_C02	DO50814	RK261	Primary tumour - solid tissue		30	no treatment		cryopreservation in liquid nitrogen (dead tissue)		frozen, -70 freezer		yes			yes	2290132	Edmondson	II-III		TNM by LCSGJ	3			95
SP112212	LIRI-JP	PCAWG	RK262_B01	DO50815	RK262	Normal - blood derived		30	no treatment		cryopreservation in liquid nitrogen (dead tissue)		frozen, -70 freezer		no			yes
SP112213	LIRI-JP	PCAWG	RK262_C01	DO50815	RK262	Primary tumour - solid tissue		30	no treatment		cryopreservation in liquid nitrogen (dead tissue)		frozen, -70 freezer		yes			yes	2290132	Edmondson	II-III		TNM by LCSGJ	3			80
SP112215	LIRI-JP	PCAWG	RK263_C01	DO50816	RK263	Primary tumour - solid tissue		30	no treatment		cryopreservation in liquid nitrogen (dead tissue)		frozen, -70 freezer		yes			yes	2290132	Edmondson	I-II		TNM by LCSGJ	2			95
SP192715	LIRI-JP		RK263_L01	DO50816	RK263	Normal - solid tissue		30	no treatment		cryopreservation in liquid nitrogen (dead tissue)		frozen, -70 freezer		no			yes
SP112214	LIRI-JP	PCAWG	RK263_B01	DO50816	RK263	Normal - blood derived		30	no treatment		cryopreservation in liquid nitrogen (dead tissue)		frozen, -70 freezer		no			yes
SP112193	LIRI-JP	PCAWG	RK254_B01	DO50806	RK254	Normal - blood derived		30	no treatment		cryopreservation in liquid nitrogen (dead tissue)		frozen, -70 freezer		no			yes
SP112194	LIRI-JP	PCAWG	RK254_C01	DO50806	RK254	Primary tumour - solid tissue		30	no treatment		cryopreservation in liquid nitrogen (dead tissue)		frozen, -70 freezer		yes			yes	2290132	Edmondson	III		TNM by LCSGJ	4			95
SP192706	LIRI-JP		RK254_L01	DO50806	RK254	Normal - solid tissue		30	no treatment		cryopreservation in liquid nitrogen (dead tissue)		frozen, -70 freezer		no			yes
SP112196	LIRI-JP	PCAWG	RK256_C01	DO50807	RK256	Primary tumour - solid tissue		30	no treatment		cryopreservation in liquid nitrogen (dead tissue)		frozen, -70 freezer		yes			yes	2290132	Edmondson	II		TNM by LCSGJ	1			80
SP192709	LIRI-JP		RK256_L01	DO50807	RK256	Normal - solid tissue		30	no treatment		cryopreservation in liquid nitrogen (dead tissue)		frozen, -70 freezer		no			yes
SP192710	LIRI-JP		RK327_C01	DO50807	RK256	Metastatic tumour - additional metastatic		30	no treatment	surgical resection	cryopreservation in liquid nitrogen (dead tissue)		frozen, -70 freezer		yes			yes	2275522	Edmondson	II		TNM by LCSGJ	3			80
SP112195	LIRI-JP	PCAWG	RK256_B01	DO50807	RK256	Normal - blood derived		30	no treatment		cryopreservation in liquid nitrogen (dead tissue)		frozen, -70 freezer		no			yes
SP112197	LIRI-JP	PCAWG	RK257_B01	DO50808	RK257	Normal - blood derived		30	no treatment		cryopreservation in liquid nitrogen (dead tissue)		frozen, -70 freezer		no			yes
SP112198	LIRI-JP	PCAWG	RK257_C01	DO50808	RK257	Primary tumour - solid tissue		30	no treatment		cryopreservation in liquid nitrogen (dead tissue)		frozen, -70 freezer		yes			yes	2290132	Edmondson	III		TNM by LCSGJ	2			100
SP192711	LIRI-JP		RK257_L01	DO50808	RK257	Normal - solid tissue		30	no treatment		cryopreservation in liquid nitrogen (dead tissue)		frozen, -70 freezer		no			yes
SP112199	LIRI-JP	PCAWG	RK258_B01	DO50809	RK258	Normal - blood derived		90	other therapy	TACE	cryopreservation in liquid nitrogen (dead tissue)		frozen, -70 freezer		no			yes
SP112201	LIRI-JP	PCAWG	RK258_C01	DO50809	RK258	Primary tumour - solid tissue		90	other therapy	TACE	cryopreservation in liquid nitrogen (dead tissue)		frozen, -70 freezer		yes			yes	2290132	Edmondson	II		TNM by LCSGJ	3			100
SP192712	LIRI-JP		RK258_L01	DO50809	RK258	Normal - solid tissue		90	other therapy	TACE	cryopreservation in liquid nitrogen (dead tissue)		frozen, -70 freezer		no			yes
SP192701	LIRI-JP		RK237_L01	DO50800	RK237	Normal - solid tissue		30	no treatment		cryopreservation in liquid nitrogen (dead tissue)		frozen, -70 freezer		no			yes
SP112181	LIRI-JP	PCAWG	RK237_B01	DO50800	RK237	Normal - blood derived		30	no treatment		cryopreservation in liquid nitrogen (dead tissue)		frozen, -70 freezer		no			yes
SP112182	LIRI-JP	PCAWG	RK237_C01	DO50800	RK237	Primary tumour - solid tissue		30	no treatment		cryopreservation in liquid nitrogen (dead tissue)		frozen, -70 freezer		yes			yes	2290132	Edmondson	I-II		TNM by LCSGJ	2			80
SP112186	LIRI-JP	PCAWG	RK241_C01	DO50802	RK241	Primary tumour - solid tissue		90	other therapy	TACE	cryopreservation in liquid nitrogen (dead tissue)		frozen, -70 freezer		yes			yes	2290132	Edmondson	II		TNM by LCSGJ	2			100
SP192702	LIRI-JP		RK241_L01	DO50802	RK241	Normal - solid tissue		90	other therapy	TACE	cryopreservation in liquid nitrogen (dead tissue)		frozen, -70 freezer		no			yes
SP112185	LIRI-JP	PCAWG	RK241_B01	DO50802	RK241	Normal - blood derived		90	other therapy	TACE	cryopreservation in liquid nitrogen (dead tissue)		frozen, -70 freezer		no			yes
SP112187	LIRI-JP	PCAWG	RK243_B01	DO50803	RK243	Normal - blood derived		30	no treatment		cryopreservation in liquid nitrogen (dead tissue)		frozen, -70 freezer		no			yes
SP112188	LIRI-JP	PCAWG	RK243_C01	DO50803	RK243	Primary tumour - solid tissue		30	no treatment		cryopreservation in liquid nitrogen (dead tissue)		frozen, -70 freezer		yes			yes	2290132	Edmondson	II		TNM by LCSGJ	1			100
SP192703	LIRI-JP		RK243_L01	DO50803	RK243	Normal - solid tissue		30	no treatment		cryopreservation in liquid nitrogen (dead tissue)		frozen, -70 freezer		no			yes
SP192704	LIRI-JP		RK244_L01	DO50804	RK244	Normal - solid tissue		30	no treatment		cryopreservation in liquid nitrogen (dead tissue)		frozen, -70 freezer		no			yes
SP112189	LIRI-JP	PCAWG	RK244_B01	DO50804	RK244	Normal - blood derived		30	no treatment		cryopreservation in liquid nitrogen (dead tissue)		frozen, -70 freezer		no			yes
SP112190	LIRI-JP	PCAWG	RK244_C01	DO50804	RK244	Primary tumour - solid tissue		30	no treatment		cryopreservation in liquid nitrogen (dead tissue)		frozen, -70 freezer		yes			yes	2290132	Edmondson	I		TNM by LCSGJ	2			100
SP112192	LIRI-JP	PCAWG	RK245_C01	DO50805	RK245	Primary tumour - solid tissue		30	no treatment		cryopreservation in liquid nitrogen (dead tissue)		frozen, -70 freezer		yes			yes	2290132	Edmondson	III		TNM by LCSGJ	2			95
SP192705	LIRI-JP		RK245_L01	DO50805	RK245	Normal - solid tissue		30	no treatment		cryopreservation in liquid nitrogen (dead tissue)		frozen, -70 freezer		no			yes
SP112191	LIRI-JP	PCAWG	RK245_B01	DO50805	RK245	Normal - blood derived		30	no treatment		cryopreservation in liquid nitrogen (dead tissue)		frozen, -70 freezer		no			yes
SP112176	LIRI-JP	PCAWG	RK235_B01	DO50798	RK235	Normal - blood derived		90	other therapy	TACE	cryopreservation in liquid nitrogen (dead tissue)		frozen, -70 freezer		no			yes
SP112178	LIRI-JP	PCAWG	RK235_C01	DO50798	RK235	Primary tumour - solid tissue		90	other therapy	TACE	cryopreservation in liquid nitrogen (dead tissue)		frozen, -70 freezer		yes			yes	2290132	Edmondson	II		TNM by LCSGJ	3			90
SP192699	LIRI-JP		RK235_L01	DO50798	RK235	Normal - solid tissue		90	other therapy	TACE	cryopreservation in liquid nitrogen (dead tissue)		frozen, -70 freezer		no			yes
SP112179	LIRI-JP	PCAWG	RK236_B01	DO50799	RK236	Normal - blood derived		30	no treatment		cryopreservation in liquid nitrogen (dead tissue)		frozen, -70 freezer		no			yes
SP112180	LIRI-JP	PCAWG	RK236_C01	DO50799	RK236	Primary tumour - solid tissue		30	no treatment		cryopreservation in liquid nitrogen (dead tissue)		frozen, -70 freezer		yes			yes	2290132	Edmondson	II-III		TNM by LCSGJ	2			80
SP192700	LIRI-JP		RK236_L01	DO50799	RK236	Normal - solid tissue		30	no treatment		cryopreservation in liquid nitrogen (dead tissue)		frozen, -70 freezer		no			yes
SP112162	LIRI-JP	PCAWG	RK232_B01	DO50791	RK232	Normal - blood derived		30	no treatment		cryopreservation in liquid nitrogen (dead tissue)		frozen, -70 freezer		no			yes
SP112165	LIRI-JP	PCAWG	RK232_C01	DO50791	RK232	Primary tumour - solid tissue		30	no treatment		cryopreservation in liquid nitrogen (dead tissue)		frozen, -70 freezer		yes			yes	2290132	Edmondson	II-III		TNM by LCSGJ	1			100
SP192697	LIRI-JP		RK232_L01	DO50791	RK232	Normal - solid tissue		30	no treatment		cryopreservation in liquid nitrogen (dead tissue)		frozen, -70 freezer		no			yes
SP112170	LIRI-JP	PCAWG	RK233_C02	DO50793	RK233	Primary tumour - solid tissue		30	no treatment		cryopreservation in liquid nitrogen (dead tissue)		frozen, -70 freezer		yes			yes	2290132	Edmondson	II		TNM by LCSGJ	4			90
SP192698	LIRI-JP		RK233_L01	DO50793	RK233	Normal - solid tissue		30	no treatment		cryopreservation in liquid nitrogen (dead tissue)		frozen, -70 freezer		no			yes
SP112166	LIRI-JP	PCAWG	RK233_B01	DO50793	RK233	Normal - blood derived		30	no treatment		cryopreservation in liquid nitrogen (dead tissue)		frozen, -70 freezer		no			yes
SP112168	LIRI-JP	PCAWG	RK233_C01	DO50793	RK233	Primary tumour - solid tissue		30	no treatment		cryopreservation in liquid nitrogen (dead tissue)		frozen, -70 freezer		yes			yes	2290132	Edmondson	III		TNM by LCSGJ	4			90
SP112174	LIRI-JP	PCAWG	RK234_C01	DO50796	RK234	Primary tumour - solid tissue		30	no treatment		cryopreservation in liquid nitrogen (dead tissue)		frozen, -70 freezer		yes			yes	2290132	Edmondson	IV		TNM by LCSGJ	2			90
SP112172	LIRI-JP	PCAWG	RK234_B01	DO50796	RK234	Normal - blood derived		30	no treatment		cryopreservation in liquid nitrogen (dead tissue)		frozen, -70 freezer		no			yes
SP112154	LIRI-JP	PCAWG	RK229_B01	DO50787	RK229	Normal - blood derived		30	no treatment		cryopreservation in liquid nitrogen (dead tissue)		frozen, -70 freezer		no			yes
SP112156	LIRI-JP	PCAWG	RK229_C01	DO50787	RK229	Primary tumour - solid tissue		30	no treatment		cryopreservation in liquid nitrogen (dead tissue)		frozen, -70 freezer		yes			yes	2290132	Edmondson	II		TNM by LCSGJ	3			100
SP192695	LIRI-JP		RK229_L01	DO50787	RK229	Normal - solid tissue		30	no treatment		cryopreservation in liquid nitrogen (dead tissue)		frozen, -70 freezer		no			yes
SP112160	LIRI-JP	PCAWG	RK230_C01	DO50789	RK230	Primary tumour - solid tissue		30	no treatment		cryopreservation in liquid nitrogen (dead tissue)		frozen, -70 freezer		yes			yes	2290132	Edmondson	III		TNM by LCSGJ	2			100
SP192696	LIRI-JP		RK230_L01	DO50789	RK230	Normal - solid tissue		30	no treatment		cryopreservation in liquid nitrogen (dead tissue)		frozen, -70 freezer		no			yes
SP112157	LIRI-JP	PCAWG	RK230_B01	DO50789	RK230	Normal - blood derived		30	no treatment		cryopreservation in liquid nitrogen (dead tissue)		frozen, -70 freezer		no			yes
SP112140	LIRI-JP	PCAWG	RK225_B01	DO50780	RK225	Normal - blood derived		30	no treatment		cryopreservation in liquid nitrogen (dead tissue)		frozen, -70 freezer		no			yes
SP112141	LIRI-JP	PCAWG	RK225_C01	DO50780	RK225	Primary tumour - solid tissue		30	no treatment		cryopreservation in liquid nitrogen (dead tissue)		frozen, -70 freezer		yes			yes	2290132	Edmondson	II		TNM by LCSGJ	4			90
SP112147	LIRI-JP	PCAWG	RK227_C01	DO50783	RK227	Primary tumour - solid tissue		30	no treatment		cryopreservation in liquid nitrogen (dead tissue)		frozen, -70 freezer		yes			yes	2290132	Edmondson	II		TNM by LCSGJ	3			90
SP192693	LIRI-JP		RK227_L01	DO50783	RK227	Normal - solid tissue		30	no treatment		cryopreservation in liquid nitrogen (dead tissue)		frozen, -70 freezer		no			yes
SP112145	LIRI-JP	PCAWG	RK227_B01	DO50783	RK227	Normal - blood derived		30	no treatment		cryopreservation in liquid nitrogen (dead tissue)		frozen, -70 freezer		no			yes
SP112150	LIRI-JP	PCAWG	RK228_B01	DO50785	RK228	Normal - blood derived		30	no treatment		cryopreservation in liquid nitrogen (dead tissue)		frozen, -70 freezer		no			yes
SP112152	LIRI-JP	PCAWG	RK228_C01	DO50785	RK228	Primary tumour - solid tissue		30	no treatment		cryopreservation in liquid nitrogen (dead tissue)		frozen, -70 freezer		yes			yes	2290132	Edmondson	IV		TNM by LCSGJ	4			90
SP192694	LIRI-JP		RK228_L01	DO50785	RK228	Normal - solid tissue		30	no treatment		cryopreservation in liquid nitrogen (dead tissue)		frozen, -70 freezer		no			yes
SP112133	LIRI-JP	PCAWG	RK223_C01	DO50776	RK223	Primary tumour - solid tissue		30	no treatment		cryopreservation in liquid nitrogen (dead tissue)		frozen, -70 freezer		yes			yes	2290132	Edmondson	II		TNM by LCSGJ	1			100
SP112132	LIRI-JP	PCAWG	RK223_B01	DO50776	RK223	Normal - blood derived		30	no treatment		cryopreservation in liquid nitrogen (dead tissue)		frozen, -70 freezer		no			yes
SP112136	LIRI-JP	PCAWG	RK224_B01	DO50778	RK224	Normal - blood derived		30	no treatment		cryopreservation in liquid nitrogen (dead tissue)		frozen, -70 freezer		no			yes
SP112138	LIRI-JP	PCAWG	RK224_C01	DO50778	RK224	Primary tumour - solid tissue		30	no treatment		cryopreservation in liquid nitrogen (dead tissue)		frozen, -70 freezer		yes			yes	2290132	Edmondson	III		TNM by LCSGJ	4			100
SP192692	LIRI-JP		RK224_L01	DO50778	RK224	Normal - solid tissue		30	no treatment		cryopreservation in liquid nitrogen (dead tissue)		frozen, -70 freezer		no			yes
SP112124	LIRI-JP	PCAWG	RK221_B01	DO50772	RK221	Normal - blood derived		90	other therapy	TACE	cryopreservation in liquid nitrogen (dead tissue)		frozen, -70 freezer		no			yes
SP112125	LIRI-JP	PCAWG	RK221_C01	DO50772	RK221	Primary tumour - solid tissue		90	other therapy	TACE	cryopreservation in liquid nitrogen (dead tissue)		frozen, -70 freezer		yes			yes	2290132	Edmondson	II		TNM by LCSGJ	1			80
SP192691	LIRI-JP		RK222_L01	DO50774	RK222	Normal - solid tissue		30	no treatment		cryopreservation in liquid nitrogen (dead tissue)		frozen, -70 freezer		no			yes
SP112128	LIRI-JP	PCAWG	RK222_B01	DO50774	RK222	Normal - blood derived		30	no treatment		cryopreservation in liquid nitrogen (dead tissue)		frozen, -70 freezer		no			yes
SP112130	LIRI-JP	PCAWG	RK222_C01	DO50774	RK222	Primary tumour - solid tissue		30	no treatment		cryopreservation in liquid nitrogen (dead tissue)		frozen, -70 freezer		yes			yes	2290132	Edmondson	II		TNM by LCSGJ	2			100
SP99299	LIRI-JP	PCAWG	RK269_B01	DO45287	RK269	Normal - blood derived		30	no treatment		cryopreservation in liquid nitrogen (dead tissue)		frozen, -70 freezer		no			yes
SP99301	LIRI-JP	PCAWG	RK269_C01	DO45287	RK269	Primary tumour - solid tissue		30	no treatment		cryopreservation in liquid nitrogen (dead tissue)		frozen, -70 freezer		yes			yes	2286480	Edmondson			TNM by LCSGJ	1			100
SP135392	LIRI-JP	PCAWG	RK269_L01	DO45287	RK269	Normal - solid tissue		30	no treatment		cryopreservation in liquid nitrogen (dead tissue)		frozen, -70 freezer		no			yes
SP99303	LIRI-JP	PCAWG	RK272_B01	DO45289	RK272	Normal - blood derived		30	no treatment		cryopreservation in liquid nitrogen (dead tissue)		frozen, -70 freezer		no			yes
SP99305	LIRI-JP	PCAWG	RK272_C01	DO45289	RK272	Primary tumour - solid tissue		30	no treatment		cryopreservation in liquid nitrogen (dead tissue)		frozen, -70 freezer		yes			yes	2286480	Edmondson			TNM by LCSGJ	3			90
SP135394	LIRI-JP	PCAWG	RK272_L01	DO45289	RK272	Normal - solid tissue		30	no treatment		cryopreservation in liquid nitrogen (dead tissue)		frozen, -70 freezer		no			yes
SP135384	LIRI-JP	PCAWG	RK208_L01	DO45283	RK208	Normal - solid tissue		30	no treatment		cryopreservation in liquid nitrogen (dead tissue)		frozen, -70 freezer		no			yes
SP99291	LIRI-JP	PCAWG	RK208_B01	DO45283	RK208	Normal - blood derived		30	no treatment		cryopreservation in liquid nitrogen (dead tissue)		frozen, -70 freezer		no			yes
SP99293	LIRI-JP	PCAWG	RK208_C01	DO45283	RK208	Primary tumour - solid tissue		30	no treatment		cryopreservation in liquid nitrogen (dead tissue)		frozen, -70 freezer		yes			yes	2286480	Edmondson			TNM by LCSGJ	3			50
SP135385	LIRI-JP	PCAWG	RK226_L01	DO45285	RK226	Normal - solid tissue		30	no treatment		cryopreservation in liquid nitrogen (dead tissue)		frozen, -70 freezer		no			yes
SP99295	LIRI-JP	PCAWG	RK226_B01	DO45285	RK226	Normal - blood derived		30	no treatment		cryopreservation in liquid nitrogen (dead tissue)		frozen, -70 freezer		no			yes
SP99297	LIRI-JP	PCAWG	RK226_C01	DO45285	RK226	Primary tumour - solid tissue		30	no treatment		cryopreservation in liquid nitrogen (dead tissue)		frozen, -70 freezer		yes			yes	2286480	Edmondson			TNM by LCSGJ	3			50
SP99307	LIRI-JP	PCAWG	RK279_B01	DO45291	RK279	Normal - blood derived		30	no treatment		cryopreservation in liquid nitrogen (dead tissue)		frozen, -70 freezer		no			yes
SP99309	LIRI-JP	PCAWG	RK279_C01	DO45291	RK279	Primary tumour - solid tissue		30	no treatment		cryopreservation in liquid nitrogen (dead tissue)		frozen, -70 freezer		yes			yes	2286480	Edmondson			TNM by LCSGJ	3			95
SP99281	LIRI-JP	PCAWG	RK194_B01	DO45279	RK194	Normal - blood derived		30	no treatment		cryopreservation in liquid nitrogen (dead tissue)		frozen, -70 freezer		no			yes
SP99283	LIRI-JP	PCAWG	RK194_C01	DO45279	RK194	Primary tumour - solid tissue		30	no treatment		cryopreservation in liquid nitrogen (dead tissue)		frozen, -70 freezer		yes			yes	2286480	Edmondson			TNM by LCSGJ	3			90
SP135370	LIRI-JP	PCAWG	RK194_L01	DO45279	RK194	Normal - solid tissue		30	no treatment		cryopreservation in liquid nitrogen (dead tissue)		frozen, -70 freezer		no			yes
SP99275	LIRI-JP		RK182_C01	DO45275	RK182	Primary tumour - solid tissue		30	no treatment		cryopreservation in liquid nitrogen (dead tissue)		frozen, -70 freezer		yes			yes	2286480	Edmondson			TNM by LCSGJ	3			70
SP99273	LIRI-JP		RK182_L01	DO45275	RK182	Normal - solid tissue		30	no treatment		cryopreservation in liquid nitrogen (dead tissue)		frozen, -70 freezer		no			yes
SP99277	LIRI-JP	PCAWG	RK184_B01	DO45277	RK184	Normal - blood derived		90	other therapy	TACE	cryopreservation in liquid nitrogen (dead tissue)		frozen, -70 freezer		no			yes
SP99279	LIRI-JP	PCAWG	RK184_C01	DO45277	RK184	Primary tumour - solid tissue		90	other therapy	TACE	cryopreservation in liquid nitrogen (dead tissue)		frozen, -70 freezer		yes			yes	2293785	Edmondson	II		TNM by LCSGJ	3			100
SP135368	LIRI-JP	PCAWG	RK184_L01	DO45277	RK184	Normal - solid tissue		90	other therapy	TACE	cryopreservation in liquid nitrogen (dead tissue)		frozen, -70 freezer		no			yes
SP99267	LIRI-JP	PCAWG	RK180_B01	DO45273	RK180	Normal - blood derived		30	no treatment		cryopreservation in liquid nitrogen (dead tissue)		frozen, -70 freezer		no			yes
SP99269	LIRI-JP	PCAWG	RK180_C01	DO45273	RK180	Primary tumour - solid tissue		30	no treatment		cryopreservation in liquid nitrogen (dead tissue)		frozen, -70 freezer		yes			yes	2290132	Edmondson	II		TNM by LCSGJ	2			95
SP99271	LIRI-JP	PCAWG	RK180_C02	DO45273	RK180	Primary tumour - solid tissue		30	no treatment		cryopreservation in liquid nitrogen (dead tissue)		frozen, -70 freezer		yes			yes	2290132	Edmondson	II		TNM by LCSGJ	2			95
SP99289	LIRI-JP	PCAWG	RK209_C01	DO45281	RK204	Primary tumour - solid tissue		30	no treatment		cryopreservation in liquid nitrogen (dead tissue)		frozen, -70 freezer		yes			yes	2290132	Edmondson	II		TNM by LCSGJ	4			100
SP135377	LIRI-JP	PCAWG	RK204_L01	DO45281	RK204	Normal - solid tissue		30	no treatment		cryopreservation in liquid nitrogen (dead tissue)		frozen, -70 freezer		no			yes
SP99287	LIRI-JP	PCAWG	RK204_C02	DO45281	RK204	Primary tumour - solid tissue		30	no treatment		cryopreservation in liquid nitrogen (dead tissue)		frozen, -70 freezer		yes			yes	2286480	Edmondson			TNM by LCSGJ	4			85
SP99285	LIRI-JP	PCAWG	RK204_B01	DO45281	RK204	Normal - blood derived		30	no treatment		cryopreservation in liquid nitrogen (dead tissue)		frozen, -70 freezer		no			yes
SP99259	LIRI-JP	PCAWG	RK177_B01	DO45269	RK177	Normal - blood derived		30	no treatment		cryopreservation in liquid nitrogen (dead tissue)		frozen, -70 freezer		no			yes
SP99261	LIRI-JP	PCAWG	RK177_C01	DO45269	RK177	Primary tumour - solid tissue		30	no treatment		cryopreservation in liquid nitrogen (dead tissue)		frozen, -70 freezer		yes			yes	2290132	Edmondson	II-III		TNM by LCSGJ	3			80
SP192661	LIRI-JP		RK177_L01	DO45269	RK177	Normal - solid tissue		30	no treatment		cryopreservation in liquid nitrogen (dead tissue)		frozen, -70 freezer		no			yes
SP192651	LIRI-JP		RK167_L01	DO45265	RK167	Normal - solid tissue		90	other therapy	TACE	cryopreservation in liquid nitrogen (dead tissue)		frozen, -70 freezer		no			yes
SP99251	LIRI-JP	PCAWG	RK167_B01	DO45265	RK167	Normal - blood derived		90	other therapy	TACE	cryopreservation in liquid nitrogen (dead tissue)		frozen, -70 freezer		no			yes
SP99253	LIRI-JP	PCAWG	RK167_C01	DO45265	RK167	Primary tumour - solid tissue		90	other therapy	TACE	cryopreservation in liquid nitrogen (dead tissue)		frozen, -70 freezer		yes			yes	2290132	Edmondson	III		TNM by LCSGJ	3			100
SP192654	LIRI-JP		RK170_L01	DO45267	RK170	Normal - solid tissue		30	no treatment		cryopreservation in liquid nitrogen (dead tissue)		frozen, -70 freezer		no			yes
SP99255	LIRI-JP	PCAWG	RK170_B01	DO45267	RK170	Normal - blood derived		30	no treatment		cryopreservation in liquid nitrogen (dead tissue)		frozen, -70 freezer		no			yes
SP99257	LIRI-JP	PCAWG	RK170_C01	DO45267	RK170	Primary tumour - solid tissue		30	no treatment		cryopreservation in liquid nitrogen (dead tissue)		frozen, -70 freezer		yes			yes	2290132	Edmondson	II-III		TNM by LCSGJ	3			90
SP99243	LIRI-JP	PCAWG	RK165_B01	DO45261	RK165	Normal - blood derived		90	other therapy	TACE	cryopreservation in liquid nitrogen (dead tissue)		frozen, -70 freezer		no			yes
SP99245	LIRI-JP	PCAWG	RK165_C01	DO45261	RK165	Primary tumour - solid tissue		90	other therapy	TACE	cryopreservation in liquid nitrogen (dead tissue)		frozen, -70 freezer		yes			yes	2290132	Edmondson	II		TNM by LCSGJ	3			95
SP192649	LIRI-JP		RK165_L01	DO45261	RK165	Normal - solid tissue		90	other therapy	TACE	cryopreservation in liquid nitrogen (dead tissue)		frozen, -70 freezer		no			yes
SP99247	LIRI-JP	PCAWG	RK166_B01	DO45263	RK166	Normal - blood derived		90	other therapy	TACE	cryopreservation in liquid nitrogen (dead tissue)		frozen, -70 freezer		no			yes
SP99249	LIRI-JP	PCAWG	RK166_C01	DO45263	RK166	Primary tumour - solid tissue		90	other therapy	TACE	cryopreservation in liquid nitrogen (dead tissue)		frozen, -70 freezer		yes			yes	2293785	Edmondson	II		TNM by LCSGJ	3			100
SP135365	LIRI-JP	PCAWG	RK166_L01	DO45263	RK166	Normal - solid tissue		90	other therapy	TACE	cryopreservation in liquid nitrogen (dead tissue)		frozen, -70 freezer		no			yes
SP99237	LIRI-JP	PCAWG	RK157_C01	DO45257	RK157	Primary tumour - solid tissue		30	no treatment		cryopreservation in liquid nitrogen (dead tissue)		frozen, -70 freezer		yes			yes	2290132	Edmondson	II		TNM by LCSGJ	3			80
SP192631	LIRI-JP		RK157_L01	DO45257	RK157	Normal - solid tissue		30	no treatment		cryopreservation in liquid nitrogen (dead tissue)		frozen, -70 freezer		no			yes
SP99235	LIRI-JP	PCAWG	RK157_B01	DO45257	RK157	Normal - blood derived		30	no treatment		cryopreservation in liquid nitrogen (dead tissue)		frozen, -70 freezer		no			yes
SP99239	LIRI-JP	PCAWG	RK159_B01	DO45259	RK159	Normal - blood derived		90	other therapy	TACE+RFA	cryopreservation in liquid nitrogen (dead tissue)		frozen, -70 freezer		no			yes
SP99241	LIRI-JP	PCAWG	RK159_C01	DO45259	RK159	Primary tumour - solid tissue		90	other therapy	TACE+RFA	cryopreservation in liquid nitrogen (dead tissue)		frozen, -70 freezer		yes			yes	2286480	Edmondson			TNM by LCSGJ	3			80
SP135361	LIRI-JP	PCAWG	RK159_L01	DO45259	RK159	Normal - solid tissue		90	other therapy	TACE+RFA	cryopreservation in liquid nitrogen (dead tissue)		frozen, -70 freezer		no			yes
SP99227	LIRI-JP	PCAWG	RK147_B01	DO45253	RK147	Normal - blood derived		30	no treatment		cryopreservation in liquid nitrogen (dead tissue)		frozen, -70 freezer		no			yes
SP99229	LIRI-JP	PCAWG	RK147_C01	DO45253	RK147	Primary tumour - solid tissue		30	no treatment		cryopreservation in liquid nitrogen (dead tissue)		frozen, -70 freezer		yes			yes	2290132	Edmondson	II		TNM by LCSGJ	2			100
SP135358	LIRI-JP	PCAWG	RK147_L01	DO45253	RK147	Normal - solid tissue		30	no treatment		cryopreservation in liquid nitrogen (dead tissue)		frozen, -70 freezer		no			yes
SP99231	LIRI-JP	PCAWG	RK148_B01	DO45255	RK148	Normal - blood derived		90	other therapy	TACE	cryopreservation in liquid nitrogen (dead tissue)		frozen, -70 freezer		no			yes
SP99233	LIRI-JP	PCAWG	RK148_C01	DO45255	RK148	Primary tumour - solid tissue		90	other therapy	TACE	cryopreservation in liquid nitrogen (dead tissue)		frozen, -70 freezer		yes			yes	2290132	Edmondson	I-III		TNM by LCSGJ	3			100
SP99225	LIRI-JP	PCAWG	RK146_C01	DO45251	RK146	Primary tumour - solid tissue		30	no treatment		cryopreservation in liquid nitrogen (dead tissue)		frozen, -70 freezer		yes			yes	2286480	Edmondson			TNM by LCSGJ	2			50
SP135353	LIRI-JP	PCAWG	RK146_L01	DO45251	RK146	Normal - solid tissue		30	no treatment		cryopreservation in liquid nitrogen (dead tissue)		frozen, -70 freezer		no			yes
SP99223	LIRI-JP	PCAWG	RK146_B01	DO45251	RK146	Normal - blood derived		30	no treatment		cryopreservation in liquid nitrogen (dead tissue)		frozen, -70 freezer		no			yes
SP135344	LIRI-JP	PCAWG	RK141_L01	DO45247	RK141	Normal - solid tissue		30	no treatment		cryopreservation in liquid nitrogen (dead tissue)		frozen, -70 freezer		no			yes
SP99215	LIRI-JP	PCAWG	RK141_B01	DO45247	RK141	Normal - blood derived		30	no treatment		cryopreservation in liquid nitrogen (dead tissue)		frozen, -70 freezer		no			yes
SP99217	LIRI-JP	PCAWG	RK141_C01	DO45247	RK141	Primary tumour - solid tissue		30	no treatment		cryopreservation in liquid nitrogen (dead tissue)		frozen, -70 freezer		yes			yes	2290132	Edmondson	II		TNM by LCSGJ	2			100
SP99221	LIRI-JP	PCAWG	RK142_C01	DO45249	RK142	Primary tumour - solid tissue		30	no treatment		cryopreservation in liquid nitrogen (dead tissue)		frozen, -70 freezer		yes			yes	2286480	Edmondson			TNM by LCSGJ	1			70
SP135350	LIRI-JP	PCAWG	RK142_L01	DO45249	RK142	Normal - solid tissue		30	no treatment		cryopreservation in liquid nitrogen (dead tissue)		frozen, -70 freezer		no			yes
SP99219	LIRI-JP	PCAWG	RK142_B01	DO45249	RK142	Normal - blood derived		30	no treatment		cryopreservation in liquid nitrogen (dead tissue)		frozen, -70 freezer		no			yes
SP99207	LIRI-JP	PCAWG	RK137_B01	DO45243	RK137	Normal - blood derived		90	other therapy	TACE	cryopreservation in liquid nitrogen (dead tissue)		frozen, -70 freezer		no			yes
SP99209	LIRI-JP	PCAWG	RK137_C01	DO45243	RK137	Primary tumour - solid tissue		90	other therapy	TACE	cryopreservation in liquid nitrogen (dead tissue)		frozen, -70 freezer		yes			yes	2286480	Edmondson			TNM by LCSGJ	3			90
SP135338	LIRI-JP	PCAWG	RK137_L01	DO45243	RK137	Normal - solid tissue		90	other therapy	TACE	cryopreservation in liquid nitrogen (dead tissue)		frozen, -70 freezer		no			yes
SP135341	LIRI-JP	PCAWG	RK138_L01	DO45245	RK138	Normal - solid tissue		30	no treatment		cryopreservation in liquid nitrogen (dead tissue)		frozen, -70 freezer		no			yes
SP99211	LIRI-JP	PCAWG	RK138_B01	DO45245	RK138	Normal - blood derived		30	no treatment		cryopreservation in liquid nitrogen (dead tissue)		frozen, -70 freezer		no			yes
SP99213	LIRI-JP	PCAWG	RK138_C01	DO45245	RK138	Primary tumour - solid tissue		30	no treatment		cryopreservation in liquid nitrogen (dead tissue)		frozen, -70 freezer		yes			yes	2286480	Edmondson			TNM by LCSGJ	2			50
SP99203	LIRI-JP	PCAWG	RK133_B01	DO45241	RK133	Normal - blood derived		30	no treatment		cryopreservation in liquid nitrogen (dead tissue)		frozen, -70 freezer		no			yes
SP99205	LIRI-JP	PCAWG	RK133_C01	DO45241	RK133	Primary tumour - solid tissue		30	no treatment		cryopreservation in liquid nitrogen (dead tissue)		frozen, -70 freezer		yes			yes	2290132	Edmondson	II		TNM by LCSGJ	1			100
SP135333	LIRI-JP	PCAWG	RK130_L01	DO45239	RK130	Normal - solid tissue		30	no treatment		cryopreservation in liquid nitrogen (dead tissue)		frozen, -70 freezer		no			yes
SP99199	LIRI-JP	PCAWG	RK130_B01	DO45239	RK130	Normal - blood derived		30	no treatment		cryopreservation in liquid nitrogen (dead tissue)		frozen, -70 freezer		no			yes
SP99201	LIRI-JP	PCAWG	RK130_C01	DO45239	RK130	Primary tumour - solid tissue		30	no treatment		cryopreservation in liquid nitrogen (dead tissue)		frozen, -70 freezer		yes			yes	2290132	Edmondson	II		TNM by LCSGJ	2			90
SP99191	LIRI-JP	PCAWG	RK115_B01	DO45235	RK115	Normal - blood derived		30	no treatment		cryopreservation in liquid nitrogen (dead tissue)		frozen, -70 freezer		no			yes
SP99193	LIRI-JP	PCAWG	RK115_C01	DO45235	RK115	Primary tumour - solid tissue		30	no treatment		cryopreservation in liquid nitrogen (dead tissue)		frozen, -70 freezer		yes			yes	2290132	Edmondson	II		TNM by LCSGJ	1			100
SP192532	LIRI-JP		RK115_L01	DO45235	RK115	Normal - solid tissue		30	no treatment		cryopreservation in liquid nitrogen (dead tissue)		frozen, -70 freezer		no			yes
SP99195	LIRI-JP	PCAWG	RK126_B01	DO45237	RK126	Normal - blood derived		30	no treatment		cryopreservation in liquid nitrogen (dead tissue)		frozen, -70 freezer		no			yes
SP99197	LIRI-JP	PCAWG	RK126_C01	DO45237	RK126	Primary tumour - solid tissue		30	no treatment		cryopreservation in liquid nitrogen (dead tissue)		frozen, -70 freezer		yes			yes	2290132	Edmondson	II		TNM by LCSGJ	2			70
SP135329	LIRI-JP	PCAWG	RK126_L01	DO45237	RK126	Normal - solid tissue		30	no treatment		cryopreservation in liquid nitrogen (dead tissue)		frozen, -70 freezer		no			yes
SP135322	LIRI-JP	PCAWG	RK109_L01	DO45231	RK109	Normal - solid tissue		30	no treatment		cryopreservation in liquid nitrogen (dead tissue)		frozen, -70 freezer		no			yes
SP99183	LIRI-JP	PCAWG	RK109_B01	DO45231	RK109	Normal - blood derived		30	no treatment		cryopreservation in liquid nitrogen (dead tissue)		frozen, -70 freezer		no			yes
SP99185	LIRI-JP	PCAWG	RK109_C01	DO45231	RK109	Primary tumour - solid tissue		30	no treatment		cryopreservation in liquid nitrogen (dead tissue)		frozen, -70 freezer		yes			yes	2286480	Edmondson			TNM by LCSGJ	2			100
SP99187	LIRI-JP	PCAWG	RK112_B01	DO45233	RK112	Normal - blood derived		30	no treatment		cryopreservation in liquid nitrogen (dead tissue)		frozen, -70 freezer		no			yes
SP99189	LIRI-JP	PCAWG	RK112_C01	DO45233	RK112	Primary tumour - solid tissue		30	no treatment		cryopreservation in liquid nitrogen (dead tissue)		frozen, -70 freezer		yes			yes	2293785	Edmondson	II		TNM by LCSGJ	3			100
SP99179	LIRI-JP	PCAWG	RK108_B01	DO45229	RK108	Normal - blood derived		30	no treatment		cryopreservation in liquid nitrogen (dead tissue)		frozen, -70 freezer		no			yes
SP99181	LIRI-JP	PCAWG	RK108_C01	DO45229	RK108	Primary tumour - solid tissue		30	no treatment		cryopreservation in liquid nitrogen (dead tissue)		frozen, -70 freezer		yes			yes	2293785	Edmondson	II		TNM by LCSGJ	1			90
SP99173	LIRI-JP	PCAWG	RK106_C01	DO45225	RK106	Primary tumour - solid tissue		30	no treatment		cryopreservation in liquid nitrogen (dead tissue)		frozen, -70 freezer		yes			yes	2290132	Edmondson	I		TNM by LCSGJ	2			90
SP135314	LIRI-JP	PCAWG	RK106_L01	DO45225	RK106	Normal - solid tissue		30	no treatment		cryopreservation in liquid nitrogen (dead tissue)		frozen, -70 freezer		no			yes
SP99171	LIRI-JP	PCAWG	RK106_B01	DO45225	RK106	Normal - blood derived		30	no treatment		cryopreservation in liquid nitrogen (dead tissue)		frozen, -70 freezer		no			yes
SP99175	LIRI-JP	PCAWG	RK107_B01	DO45227	RK107	Normal - blood derived		30	no treatment		cryopreservation in liquid nitrogen (dead tissue)		frozen, -70 freezer		no			yes
SP99177	LIRI-JP	PCAWG	RK107_C01	DO45227	RK107	Primary tumour - solid tissue		30	no treatment		cryopreservation in liquid nitrogen (dead tissue)		frozen, -70 freezer		yes			yes	2290132	Edmondson	II		TNM by LCSGJ	2			100
SP135318	LIRI-JP	PCAWG	RK107_L01	DO45227	RK107	Normal - solid tissue		30	no treatment		cryopreservation in liquid nitrogen (dead tissue)		frozen, -70 freezer		no			yes
SP99163	LIRI-JP	PCAWG	RK100_B01	DO45221	RK100	Normal - blood derived		90	other therapy	RFA	cryopreservation in liquid nitrogen (dead tissue)		frozen, -70 freezer		no			yes
SP99165	LIRI-JP	PCAWG	RK100_C01	DO45221	RK100	Primary tumour - solid tissue		90	other therapy	RFA	cryopreservation in liquid nitrogen (dead tissue)		frozen, -70 freezer		yes			yes	2290132	Edmondson	II-III		TNM by LCSGJ	4			90
SP135306	LIRI-JP	PCAWG	RK100_L01	DO45221	RK100	Normal - solid tissue		90	other therapy	RFA	cryopreservation in liquid nitrogen (dead tissue)		frozen, -70 freezer		no			yes
SP99167	LIRI-JP	PCAWG	RK103_B01	DO45223	RK103	Normal - blood derived		30	no treatment		cryopreservation in liquid nitrogen (dead tissue)		frozen, -70 freezer		no			yes
SP99169	LIRI-JP	PCAWG	RK103_C01	DO45223	RK103	Primary tumour - solid tissue		30	no treatment		cryopreservation in liquid nitrogen (dead tissue)		frozen, -70 freezer		yes			yes	2290132	Edmondson	II		TNM by LCSGJ	4			90
SP135309	LIRI-JP	PCAWG	RK103_L01	DO45223	RK103	Normal - solid tissue		30	no treatment		cryopreservation in liquid nitrogen (dead tissue)		frozen, -70 freezer		no			yes
SP99157	LIRI-JP	PCAWG	RK098_C01	DO45217	RK098	Primary tumour - solid tissue		90	other therapy	RFA	cryopreservation in liquid nitrogen (dead tissue)		frozen, -70 freezer		yes			yes	2290132	Edmondson	III		TNM by LCSGJ	3			85
SP135295	LIRI-JP	PCAWG	RK098_L01	DO45217	RK098	Normal - solid tissue		90	other therapy	RFA	cryopreservation in liquid nitrogen (dead tissue)		frozen, -70 freezer		no			yes
SP99155	LIRI-JP	PCAWG	RK098_B01	DO45217	RK098	Normal - blood derived		90	other therapy	RFA	cryopreservation in liquid nitrogen (dead tissue)		frozen, -70 freezer		no			yes
SP99159	LIRI-JP	PCAWG	RK099_B01	DO45219	RK099	Normal - blood derived		30	no treatment		cryopreservation in liquid nitrogen (dead tissue)		frozen, -70 freezer		no			yes
SP99161	LIRI-JP	PCAWG	RK099_C01	DO45219	RK099	Primary tumour - solid tissue		30	no treatment		cryopreservation in liquid nitrogen (dead tissue)		frozen, -70 freezer		yes			yes	2290132	Edmondson	II		TNM by LCSGJ	2			90
SP135300	LIRI-JP	PCAWG	RK099_L01	DO45219	RK099	Normal - solid tissue		30	no treatment		cryopreservation in liquid nitrogen (dead tissue)		frozen, -70 freezer		no			yes
SP99147	LIRI-JP	PCAWG	RK092_B01	DO45213	RK092	Normal - blood derived		30	no treatment		cryopreservation in liquid nitrogen (dead tissue)		frozen, -70 freezer		no			yes
SP99149	LIRI-JP	PCAWG	RK092_C01	DO45213	RK092	Primary tumour - solid tissue		30	no treatment		cryopreservation in liquid nitrogen (dead tissue)		frozen, -70 freezer		yes			yes	2290132	Edmondson	II		TNM by LCSGJ	1			100
SP135289	LIRI-JP	PCAWG	RK092_L01	DO45213	RK092	Normal - solid tissue		30	no treatment		cryopreservation in liquid nitrogen (dead tissue)		frozen, -70 freezer		no			yes
SP99151	LIRI-JP	PCAWG	RK096_B01	DO45215	RK096	Normal - blood derived		90	other therapy	TACE	cryopreservation in liquid nitrogen (dead tissue)		frozen, -70 freezer		no			yes
SP99153	LIRI-JP	PCAWG	RK096_C01	DO45215	RK096	Primary tumour - solid tissue		90	other therapy	TACE	cryopreservation in liquid nitrogen (dead tissue)		frozen, -70 freezer		yes			yes	2290132	Edmondson	II		TNM by LCSGJ	2			50
SP192485	LIRI-JP		RK096_L01	DO45215	RK096	Normal - solid tissue		90	other therapy	TACE	cryopreservation in liquid nitrogen (dead tissue)		frozen, -70 freezer		no			yes
SP99143	LIRI-JP	PCAWG	RK091_B01	DO45211	RK091	Normal - blood derived		30	no treatment		cryopreservation in liquid nitrogen (dead tissue)		frozen, -70 freezer		no			yes
SP99145	LIRI-JP	PCAWG	RK091_C01	DO45211	RK091	Primary tumour - solid tissue		30	no treatment		cryopreservation in liquid nitrogen (dead tissue)		frozen, -70 freezer		yes			yes	2290132	Edmondson	II		TNM by LCSGJ	3			100
SP192471	LIRI-JP		RK091_L01	DO45211	RK091	Normal - solid tissue		30	no treatment		cryopreservation in liquid nitrogen (dead tissue)		frozen, -70 freezer		no			yes
SP99319	LIRI-JP	PCAWG	RK307_L01	DO45297	RK307	Normal - tissue adjacent to primary		30	no treatment		cryopreservation in liquid nitrogen (dead tissue)		frozen, -70 freezer		no			yes
SP99321	LIRI-JP	PCAWG	RK307_C01	DO45297	RK307	Primary tumour - solid tissue		30	no treatment		cryopreservation in liquid nitrogen (dead tissue)		frozen, -70 freezer		yes			yes	2286480	Edmondson			TNM by LCSGJ	4			70
SP99325	LIRI-JP	PCAWG	RK308_C01	DO45299	RK308	Primary tumour - solid tissue		30	no treatment		cryopreservation in liquid nitrogen (dead tissue)		frozen, -70 freezer		yes			yes	2286480	Edmondson			TNM by LCSGJ	1			80
SP99323	LIRI-JP	PCAWG	RK308_L01	DO45299	RK308	Normal - tissue adjacent to primary		30	no treatment		cryopreservation in liquid nitrogen (dead tissue)		frozen, -70 freezer		no			yes
SP99311	LIRI-JP	PCAWG	RK298_B01	DO45293	RK298	Normal - blood derived		30	no treatment		cryopreservation in liquid nitrogen (dead tissue)		frozen, -70 freezer		no			yes
SP99313	LIRI-JP	PCAWG	RK298_C01	DO45293	RK298	Primary tumour - solid tissue		30	no treatment		cryopreservation in liquid nitrogen (dead tissue)		frozen, -70 freezer		yes			yes	2286480	Edmondson			TNM by LCSGJ	3			100
SP99315	LIRI-JP	PCAWG	RK303_B01	DO45295	RK303	Normal - blood derived		30	no treatment		cryopreservation in liquid nitrogen (dead tissue)		frozen, -70 freezer		no			yes
SP99317	LIRI-JP	PCAWG	RK303_C01	DO45295	RK303	Primary tumour - solid tissue		30	no treatment		cryopreservation in liquid nitrogen (dead tissue)		frozen, -70 freezer		yes			yes	2286480	Edmondson			TNM by LCSGJ	2			50
SP99135	LIRI-JP	PCAWG	RK086_B01	DO45207	RK086	Normal - blood derived		30	no treatment		cryopreservation in liquid nitrogen (dead tissue)		frozen, -70 freezer		no			yes
SP99137	LIRI-JP	PCAWG	RK086_C01	DO45207	RK086	Primary tumour - solid tissue		30	no treatment		cryopreservation in liquid nitrogen (dead tissue)		frozen, -70 freezer		yes			yes	2290132	Edmondson	I		TNM by LCSGJ	1			90
SP99139	LIRI-JP	PCAWG	RK089_B01	DO45209	RK089	Normal - blood derived		30	no treatment		cryopreservation in liquid nitrogen (dead tissue)		frozen, -70 freezer		no			yes
SP99141	LIRI-JP	PCAWG	RK089_C01	DO45209	RK089	Primary tumour - solid tissue		30	no treatment		cryopreservation in liquid nitrogen (dead tissue)		frozen, -70 freezer		yes			yes	2290132	Edmondson	II		TNM by LCSGJ	4			70
SP192469	LIRI-JP		RK089_L01	DO45209	RK089	Normal - solid tissue		30	no treatment		cryopreservation in liquid nitrogen (dead tissue)		frozen, -70 freezer		no			yes
SP99129	LIRI-JP	PCAWG	RK083_C01	DO45203	RK083	Primary tumour - solid tissue		30	no treatment		cryopreservation in liquid nitrogen (dead tissue)		frozen, -70 freezer		yes			yes	2290132	Edmondson	II		TNM by LCSGJ	2			90
SP135283	LIRI-JP	PCAWG	RK083_L01	DO45203	RK083	Normal - solid tissue		30	no treatment		cryopreservation in liquid nitrogen (dead tissue)		frozen, -70 freezer		no			yes
SP99127	LIRI-JP	PCAWG	RK083_B01	DO45203	RK083	Normal - blood derived		30	no treatment		cryopreservation in liquid nitrogen (dead tissue)		frozen, -70 freezer		no			yes
SP99131	LIRI-JP	PCAWG	RK084_B01	DO45205	RK084	Normal - blood derived		30	no treatment		cryopreservation in liquid nitrogen (dead tissue)		frozen, -70 freezer		no			yes
SP99133	LIRI-JP	PCAWG	RK084_C01	DO45205	RK084	Primary tumour - solid tissue		30	no treatment		cryopreservation in liquid nitrogen (dead tissue)		frozen, -70 freezer		yes			yes	2293785	Edmondson	II		TNM by LCSGJ	2			100
SP99123	LIRI-JP	PCAWG	RK082_B01	DO45201	RK082	Normal - blood derived		30	no treatment		cryopreservation in liquid nitrogen (dead tissue)		frozen, -70 freezer		no			yes
SP99125	LIRI-JP	PCAWG	RK082_C01	DO45201	RK082	Primary tumour - solid tissue		30	no treatment		cryopreservation in liquid nitrogen (dead tissue)		frozen, -70 freezer		yes			yes	2290132	Edmondson	I		TNM by LCSGJ	1			90
SP99059	LIRI-JP	PCAWG	RK056_B01	DO45169	RK056	Normal - blood derived		90	other therapy	TACE	cryopreservation in liquid nitrogen (dead tissue)		frozen, -70 freezer		no			yes
SP99061	LIRI-JP	PCAWG	RK056_C01	DO45169	RK056	Primary tumour - solid tissue		90	other therapy	TACE	cryopreservation in liquid nitrogen (dead tissue)		frozen, -70 freezer		yes			yes	2290132	Edmondson	II		TNM by LCSGJ	3			95
SP135253	LIRI-JP	PCAWG	RK056_L01	DO45169	RK056	Normal - solid tissue		90	other therapy	TACE	cryopreservation in liquid nitrogen (dead tissue)		frozen, -70 freezer		no			yes
SP99053	LIRI-JP	PCAWG	RK054_C01	DO45165	RK054	Primary tumour - solid tissue		30	no treatment		cryopreservation in liquid nitrogen (dead tissue)		frozen, -70 freezer		yes			yes	2290132	Edmondson	II		TNM by LCSGJ	2			80
SP135249	LIRI-JP	PCAWG	RK054_L01	DO45165	RK054	Normal - solid tissue		30	no treatment		cryopreservation in liquid nitrogen (dead tissue)		frozen, -70 freezer		no			yes
SP99051	LIRI-JP	PCAWG	RK054_B01	DO45165	RK054	Normal - blood derived		30	no treatment		cryopreservation in liquid nitrogen (dead tissue)		frozen, -70 freezer		no			yes
SP99055	LIRI-JP	PCAWG	RK055_B01	DO45167	RK055	Normal - blood derived		30	no treatment		cryopreservation in liquid nitrogen (dead tissue)		frozen, -70 freezer		no			yes
SP99057	LIRI-JP	PCAWG	RK055_C01	DO45167	RK055	Primary tumour - solid tissue		30	no treatment		cryopreservation in liquid nitrogen (dead tissue)		frozen, -70 freezer		yes			yes	2290132	Edmondson	I		TNM by LCSGJ	2			100
SP135251	LIRI-JP	PCAWG	RK055_L01	DO45167	RK055	Normal - solid tissue		30	no treatment		cryopreservation in liquid nitrogen (dead tissue)		frozen, -70 freezer		no			yes
SP99043	LIRI-JP	PCAWG	RK051_B01	DO45161	RK051	Normal - blood derived		30	no treatment		cryopreservation in liquid nitrogen (dead tissue)		frozen, -70 freezer		no			yes
SP99045	LIRI-JP	PCAWG	RK051_C01	DO45161	RK051	Primary tumour - solid tissue		30	no treatment		cryopreservation in liquid nitrogen (dead tissue)		frozen, -70 freezer		yes			yes	2290132	Edmondson	II		TNM by LCSGJ	2			80
SP135245	LIRI-JP	PCAWG	RK051_L01	DO45161	RK051	Normal - solid tissue		30	no treatment		cryopreservation in liquid nitrogen (dead tissue)		frozen, -70 freezer		no			yes
SP99047	LIRI-JP	PCAWG	RK052_B01	DO45163	RK052	Normal - blood derived		30	no treatment		cryopreservation in liquid nitrogen (dead tissue)		frozen, -70 freezer		no			yes
SP99049	LIRI-JP	PCAWG	RK052_C01	DO45163	RK052	Primary tumour - solid tissue		30	no treatment		cryopreservation in liquid nitrogen (dead tissue)		frozen, -70 freezer		yes			yes	2290132	Edmondson	II		TNM by LCSGJ	2			90
SP135247	LIRI-JP	PCAWG	RK052_L01	DO45163	RK052	Normal - solid tissue		30	no treatment		cryopreservation in liquid nitrogen (dead tissue)		frozen, -70 freezer		no			yes
SP99065	LIRI-JP	PCAWG	RK058_C01	DO45171	RK058	Primary tumour - solid tissue		90	other therapy	TACE	cryopreservation in liquid nitrogen (dead tissue)		frozen, -70 freezer		yes			yes	2290132	Edmondson	II		TNM by LCSGJ	3			100
SP135256	LIRI-JP	PCAWG	RK058_L01	DO45171	RK058	Normal - solid tissue		90	other therapy	TACE	cryopreservation in liquid nitrogen (dead tissue)		frozen, -70 freezer		no			yes
SP99063	LIRI-JP	PCAWG	RK058_B01	DO45171	RK058	Normal - blood derived		90	other therapy	TACE	cryopreservation in liquid nitrogen (dead tissue)		frozen, -70 freezer		no			yes
SP135243	LIRI-JP	PCAWG	RK050_L01	DO45159	RK050	Normal - solid tissue		30	no treatment		cryopreservation in liquid nitrogen (dead tissue)		frozen, -70 freezer		no			yes
SP99039	LIRI-JP	PCAWG	RK050_B	DO45159	RK050	Normal - blood derived		30	no treatment		cryopreservation in liquid nitrogen (dead tissue)		frozen, -70 freezer		no			yes
SP99041	LIRI-JP	PCAWG	RK050_C	DO45159	RK050	Primary tumour - solid tissue		30	no treatment		cryopreservation in liquid nitrogen (dead tissue)		frozen, -70 freezer		yes			yes	2290132	Edmondson	II		TNM by LCSGJ	3			90
SP99033	LIRI-JP	PCAWG	RK048_C	DO45155	RK048	Primary tumour - solid tissue		30	no treatment		cryopreservation in liquid nitrogen (dead tissue)		frozen, -70 freezer		yes			yes	2290132	Edmondson	II		TNM by LCSGJ	2			80
SP192397	LIRI-JP		RK048_L01	DO45155	RK048	Normal - solid tissue		30	no treatment		cryopreservation in liquid nitrogen (dead tissue)		frozen, -70 freezer		no			yes
SP99031	LIRI-JP	PCAWG	RK048_B	DO45155	RK048	Normal - blood derived		30	no treatment		cryopreservation in liquid nitrogen (dead tissue)		frozen, -70 freezer		no			yes
SP99035	LIRI-JP	PCAWG	RK049_B01	DO45157	RK049	Normal - blood derived		30	no treatment		cryopreservation in liquid nitrogen (dead tissue)		frozen, -70 freezer		no			yes
SP99037	LIRI-JP	PCAWG	RK049_C01	DO45157	RK049	Primary tumour - solid tissue		30	no treatment		cryopreservation in liquid nitrogen (dead tissue)		frozen, -70 freezer		yes			yes	2290132	Edmondson	I		TNM by LCSGJ	2			100
SP99025	LIRI-JP	PCAWG	RK046_C02	DO45151	RK046	Primary tumour - solid tissue		30	no treatment		cryopreservation in liquid nitrogen (dead tissue)		frozen, -70 freezer		yes			yes	2290132	Edmondson	II		TNM by LCSGJ	3			100
SP99023	LIRI-JP	PCAWG	RK046_B01	DO45151	RK046	Normal - blood derived		30	no treatment		cryopreservation in liquid nitrogen (dead tissue)		frozen, -70 freezer		no			yes
SP99021	LIRI-JP	PCAWG	RK046_C01	DO45151	RK046	Primary tumour - solid tissue		30	no treatment		cryopreservation in liquid nitrogen (dead tissue)		frozen, -70 freezer		yes			yes	2290132	Edmondson	II		TNM by LCSGJ	3			100
SP99029	LIRI-JP	PCAWG	RK047_C01	DO45153	RK047	Primary tumour - solid tissue		30	no treatment		cryopreservation in liquid nitrogen (dead tissue)		frozen, -70 freezer		yes			yes	2290132	Edmondson	II		TNM by LCSGJ	2			80
SP192395	LIRI-JP		RK047_L01	DO45153	RK047	Normal - solid tissue		30	no treatment		cryopreservation in liquid nitrogen (dead tissue)		frozen, -70 freezer		no			yes
SP99027	LIRI-JP	PCAWG	RK047_B01	DO45153	RK047	Normal - blood derived		30	no treatment		cryopreservation in liquid nitrogen (dead tissue)		frozen, -70 freezer		no			yes
SP99015	LIRI-JP	PCAWG	RK042_B	DO45147	RK042	Normal - blood derived		30	no treatment		cryopreservation in liquid nitrogen (dead tissue)		frozen, -70 freezer		no			yes
SP99013	LIRI-JP	PCAWG	RK042_C	DO45147	RK042	Primary tumour - solid tissue		30	no treatment		cryopreservation in liquid nitrogen (dead tissue)		frozen, -70 freezer		yes			yes	2290132	Edmondson	III		TNM by LCSGJ	2			80
SP192387	LIRI-JP		RK192_C01	DO45147	RK042	Metastatic tumour - additional metastatic		30	no treatment	surgical resection	cryopreservation in liquid nitrogen (dead tissue)		frozen, -70 freezer		yes			yes	2275522	Edmondson	II-III		TNM by LCSGJ	3			90
SP99017	LIRI-JP	PCAWG	RK044_B01	DO45149	RK044	Normal - blood derived		30	no treatment		cryopreservation in liquid nitrogen (dead tissue)		frozen, -70 freezer		no			yes
SP99019	LIRI-JP	PCAWG	RK044_C01	DO45149	RK044	Primary tumour - solid tissue		30	no treatment		cryopreservation in liquid nitrogen (dead tissue)		frozen, -70 freezer		yes			yes	2290132	Edmondson	I-II		TNM by LCSGJ	2			60
SP192393	LIRI-JP		RK044_L01	DO45149	RK044	Normal - solid tissue		30	no treatment		cryopreservation in liquid nitrogen (dead tissue)		frozen, -70 freezer		no			yes
SP99005	LIRI-JP	PCAWG	RK037_B01	DO45143	RK037	Normal - blood derived		90	other therapy	TACE	cryopreservation in liquid nitrogen (dead tissue)		frozen, -70 freezer		no			yes
SP99007	LIRI-JP	PCAWG	RK037_C01	DO45143	RK037	Primary tumour - solid tissue		90	other therapy	TACE	cryopreservation in liquid nitrogen (dead tissue)		frozen, -70 freezer		yes			yes	2290132	Edmondson	II		TNM by LCSGJ	3			100
SP135237	LIRI-JP	PCAWG	RK037_L01	DO45143	RK037	Normal - solid tissue		90	other therapy	TACE	cryopreservation in liquid nitrogen (dead tissue)		frozen, -70 freezer		no			yes
SP99009	LIRI-JP	PCAWG	RK041_B01	DO45145	RK041	Normal - blood derived		30	no treatment		cryopreservation in liquid nitrogen (dead tissue)		frozen, -70 freezer		no			yes
SP99011	LIRI-JP	PCAWG	RK041_C01	DO45145	RK041	Primary tumour - solid tissue		30	no treatment		cryopreservation in liquid nitrogen (dead tissue)		frozen, -70 freezer		yes			yes	2290132	Edmondson	III		TNM by LCSGJ	3			80
SP135241	LIRI-JP	PCAWG	RK041_L01	DO45145	RK041	Normal - solid tissue		30	no treatment		cryopreservation in liquid nitrogen (dead tissue)		frozen, -70 freezer		no			yes
SP99001	LIRI-JP	PCAWG	RK036_C01	DO45141	RK036	Primary tumour - solid tissue		30	no treatment		cryopreservation in liquid nitrogen (dead tissue)		frozen, -70 freezer		yes			yes	2290132	Edmondson	II		TNM by LCSGJ	2			100
SP135235	LIRI-JP	PCAWG	RK036_L01	DO45141	RK036	Normal - solid tissue		30	no treatment		cryopreservation in liquid nitrogen (dead tissue)		frozen, -70 freezer		no			yes
SP98999	LIRI-JP	PCAWG	RK036_B01	DO45141	RK036	Normal - blood derived		30	no treatment		cryopreservation in liquid nitrogen (dead tissue)		frozen, -70 freezer		no			yes
SP99003	LIRI-JP	PCAWG	RK189_C01	DO45141	RK036	Primary tumour - solid tissue		30	no treatment		cryopreservation in liquid nitrogen (dead tissue)		frozen, -70 freezer		yes			yes	2290132	Edmondson	II		TNM by LCSGJ	2			90
SP98993	LIRI-JP	PCAWG	RK034_B	DO45137	RK034	Normal - blood derived		30	no treatment		cryopreservation in liquid nitrogen (dead tissue)		frozen, -70 freezer		no			yes
SP98991	LIRI-JP	PCAWG	RK034_C	DO45137	RK034	Primary tumour - solid tissue		30	no treatment		cryopreservation in liquid nitrogen (dead tissue)		frozen, -70 freezer		yes			yes	2290132	Edmondson	II-III		TNM by LCSGJ	1			100
SP135233	LIRI-JP	PCAWG	RK034_L01	DO45137	RK034	Normal - solid tissue		30	no treatment		cryopreservation in liquid nitrogen (dead tissue)		frozen, -70 freezer		no			yes
SP191956	LIRI-JP		RK035_L01	DO45139	RK035	Normal - solid tissue		30	no treatment		cryopreservation in liquid nitrogen (dead tissue)		frozen, -70 freezer		no			yes
SP191959	LIRI-JP		RK240_L01	DO45139	RK035	Normal - solid tissue		30	no treatment		cryopreservation in liquid nitrogen (dead tissue)		frozen, -70 freezer		no			yes
SP99265	LIRI-JP		RK179_C01	DO45139	RK035	Primary tumour - solid tissue		90	other therapy	surgical resection	cryopreservation in liquid nitrogen (dead tissue)		frozen, -70 freezer		yes			yes	2290132	Edmondson	II-III		TNM by LCSGJ	3			100
SP191958	LIRI-JP		RK179_L01	DO45139	RK035	Normal - solid tissue		90	other therapy	surgical resection	cryopreservation in liquid nitrogen (dead tissue)		frozen, -70 freezer		no			yes
SP98995	LIRI-JP	PCAWG	RK035_B01	DO45139	RK035	Normal - blood derived		30	no treatment		cryopreservation in liquid nitrogen (dead tissue)		frozen, -70 freezer		no			yes
SP112183	LIRI-JP		RK240_B01	DO45139	RK035	Normal - blood derived		30	no treatment		cryopreservation in liquid nitrogen (dead tissue)		frozen, -70 freezer		no			yes
SP112184	LIRI-JP		RK240_C01	DO45139	RK035	Primary tumour - solid tissue		30	no treatment		cryopreservation in liquid nitrogen (dead tissue)		frozen, -70 freezer		yes			yes	2290132	Edmondson	II-III		TNM by LCSGJ	2			60
SP98997	LIRI-JP	PCAWG	RK035_C01	DO45139	RK035	Primary tumour - solid tissue		30	no treatment		cryopreservation in liquid nitrogen (dead tissue)		frozen, -70 freezer		yes			yes	2290132	Edmondson	II-III		TNM by LCSGJ	3			100
SP99263	LIRI-JP		RK179_B01	DO45139	RK035	Normal - blood derived		90	other therapy	surgical resection	cryopreservation in liquid nitrogen (dead tissue)		frozen, -70 freezer		no			yes
SP98985	LIRI-JP	PCAWG	RK032_C01	DO45133	RK032	Primary tumour - solid tissue		30	no treatment		cryopreservation in liquid nitrogen (dead tissue)		frozen, -70 freezer		yes			yes	2290132	Edmondson	II		TNM by LCSGJ	3			100
SP135231	LIRI-JP	PCAWG	RK032_L01	DO45133	RK032	Normal - solid tissue		30	no treatment		cryopreservation in liquid nitrogen (dead tissue)		frozen, -70 freezer		no			yes
SP98983	LIRI-JP	PCAWG	RK032_B01	DO45133	RK032	Normal - blood derived		30	no treatment		cryopreservation in liquid nitrogen (dead tissue)		frozen, -70 freezer		no			yes
SP98987	LIRI-JP	PCAWG	RK033_B01	DO45135	RK033	Normal - blood derived		30	no treatment		cryopreservation in liquid nitrogen (dead tissue)		frozen, -70 freezer		no			yes
SP98989	LIRI-JP	PCAWG	RK033_C01	DO45135	RK033	Primary tumour - solid tissue		30	no treatment		cryopreservation in liquid nitrogen (dead tissue)		frozen, -70 freezer		yes			yes	2290132	Edmondson	II-III		TNM by LCSGJ	1			100
SP191939	LIRI-JP		RK033_L01	DO45135	RK033	Normal - solid tissue		30	no treatment		cryopreservation in liquid nitrogen (dead tissue)		frozen, -70 freezer		no			yes
SP135229	LIRI-JP	PCAWG	RK031_L01	DO45131	RK031	Normal - solid tissue		90	other therapy	TACE	cryopreservation in liquid nitrogen (dead tissue)		frozen, -70 freezer		no			yes
SP98979	LIRI-JP	PCAWG	RK031_B01	DO45131	RK031	Normal - blood derived		90	other therapy	TACE	cryopreservation in liquid nitrogen (dead tissue)		frozen, -70 freezer		no			yes
SP98981	LIRI-JP	PCAWG	RK031_C01	DO45131	RK031	Primary tumour - solid tissue		90	other therapy	TACE	cryopreservation in liquid nitrogen (dead tissue)		frozen, -70 freezer		yes			yes	2290132	Edmondson	II-III		TNM by LCSGJ	4			80
SP191920	LIRI-JP		RK029_L01	DO45129	RK029	Normal - solid tissue		90	other therapy	TACE	cryopreservation in liquid nitrogen (dead tissue)		frozen, -70 freezer		no			yes
SP98977	LIRI-JP	PCAWG	RK029_B	DO45129	RK029	Normal - blood derived		90	other therapy	TACE	cryopreservation in liquid nitrogen (dead tissue)		frozen, -70 freezer		no			yes
SP98975	LIRI-JP	PCAWG	RK029_C	DO45129	RK029	Primary tumour - solid tissue		90	other therapy	TACE	cryopreservation in liquid nitrogen (dead tissue)		frozen, -70 freezer		yes			yes	2290132	Edmondson	II		TNM by LCSGJ	3			90
SP98969	LIRI-JP	PCAWG	RK026_B01	DO45125	RK026	Normal - blood derived		30	no treatment		cryopreservation in liquid nitrogen (dead tissue)		frozen, -70 freezer		no			yes
SP98967	LIRI-JP	PCAWG	RK026_C01	DO45125	RK026	Primary tumour - solid tissue		30	no treatment		cryopreservation in liquid nitrogen (dead tissue)		frozen, -70 freezer		yes			yes	2290132	Edmondson	II		TNM by LCSGJ	3			100
SP135227	LIRI-JP	PCAWG	RK026_L01	DO45125	RK026	Normal - solid tissue		30	no treatment		cryopreservation in liquid nitrogen (dead tissue)		frozen, -70 freezer		no			yes
SP98971	LIRI-JP	PCAWG	RK027_B01	DO45127	RK027	Normal - blood derived		30	no treatment		cryopreservation in liquid nitrogen (dead tissue)		frozen, -70 freezer		no			yes
SP98973	LIRI-JP	PCAWG	RK027_C01	DO45127	RK027	Primary tumour - solid tissue		30	no treatment		cryopreservation in liquid nitrogen (dead tissue)		frozen, -70 freezer		yes			yes	2290132	Edmondson	II		TNM by LCSGJ	3			100
SP191903	LIRI-JP		RK027_L01	DO45127	RK027	Normal - solid tissue		30	no treatment		cryopreservation in liquid nitrogen (dead tissue)		frozen, -70 freezer		no			yes
SP191892	LIRI-JP		RK024_L01	DO45121	RK024	Normal - solid tissue		30	no treatment		cryopreservation in liquid nitrogen (dead tissue)		frozen, -70 freezer		no			yes
SP98961	LIRI-JP	PCAWG	RK024_B	DO45121	RK024	Normal - blood derived		30	no treatment		cryopreservation in liquid nitrogen (dead tissue)		frozen, -70 freezer		no			yes
SP98959	LIRI-JP	PCAWG	RK024_C	DO45121	RK024	Primary tumour - solid tissue		30	no treatment		cryopreservation in liquid nitrogen (dead tissue)		frozen, -70 freezer		yes			yes	2290132	Edmondson	II-III		TNM by LCSGJ	3			100
SP135225	LIRI-JP	PCAWG	RK025_L01	DO45123	RK025	Normal - solid tissue		30	no treatment		cryopreservation in liquid nitrogen (dead tissue)		frozen, -70 freezer		no			yes
SP98963	LIRI-JP	PCAWG	RK025_B	DO45123	RK025	Normal - blood derived		30	no treatment		cryopreservation in liquid nitrogen (dead tissue)		frozen, -70 freezer		no			yes
SP98965	LIRI-JP	PCAWG	RK025_C	DO45123	RK025	Primary tumour - solid tissue		30	no treatment		cryopreservation in liquid nitrogen (dead tissue)		frozen, -70 freezer		yes			yes	2290132	Edmondson	I-II		TNM by LCSGJ	2			100
SP98957	LIRI-JP	PCAWG	RK023_B	DO45119	RK023	Normal - blood derived		30	no treatment		cryopreservation in liquid nitrogen (dead tissue)		frozen, -70 freezer		no			yes
SP98955	LIRI-JP	PCAWG	RK023_C	DO45119	RK023	Primary tumour - solid tissue		30	no treatment		cryopreservation in liquid nitrogen (dead tissue)		frozen, -70 freezer		yes			yes	2290132	Edmondson	III		TNM by LCSGJ	3			90
SP135223	LIRI-JP	PCAWG	RK023_L01	DO45119	RK023	Normal - solid tissue		30	no treatment		cryopreservation in liquid nitrogen (dead tissue)		frozen, -70 freezer		no			yes
SP98949	LIRI-JP	PCAWG	RK021_C01	DO45115	RK021	Primary tumour - solid tissue		90	other therapy	TACE	cryopreservation in liquid nitrogen (dead tissue)		frozen, -70 freezer		yes			yes	2290132	Edmondson	II-III		TNM by LCSGJ	2			80
SP191868	LIRI-JP		RK021_L01	DO45115	RK021	Normal - solid tissue		90	other therapy	TACE	cryopreservation in liquid nitrogen (dead tissue)		frozen, -70 freezer		no			yes
SP98947	LIRI-JP	PCAWG	RK021_B01	DO45115	RK021	Normal - blood derived		90	other therapy	TACE	cryopreservation in liquid nitrogen (dead tissue)		frozen, -70 freezer		no			yes
SP98951	LIRI-JP	PCAWG	RK022_B01	DO45117	RK022	Normal - blood derived		30	no treatment		cryopreservation in liquid nitrogen (dead tissue)		frozen, -70 freezer		no			yes
SP98953	LIRI-JP	PCAWG	RK022_C01	DO45117	RK022	Primary tumour - solid tissue		30	no treatment		cryopreservation in liquid nitrogen (dead tissue)		frozen, -70 freezer		yes			yes	2290132	Edmondson	III		TNM by LCSGJ	2			90
SP191879	LIRI-JP		RK022_L01	DO45117	RK022	Normal - solid tissue		30	no treatment		cryopreservation in liquid nitrogen (dead tissue)		frozen, -70 freezer		no			yes
SP98941	LIRI-JP	PCAWG	RK019_C	DO45111	RK019	Primary tumour - solid tissue		30	no treatment		cryopreservation in liquid nitrogen (dead tissue)		frozen, -70 freezer		yes			yes	2290132	Edmondson	I-II		TNM by LCSGJ	1			100
SP135219	LIRI-JP	PCAWG	RK019_L01	DO45111	RK019	Normal - solid tissue		30	no treatment		cryopreservation in liquid nitrogen (dead tissue)		frozen, -70 freezer		no			yes
SP98939	LIRI-JP	PCAWG	RK019_B	DO45111	RK019	Normal - blood derived		30	no treatment		cryopreservation in liquid nitrogen (dead tissue)		frozen, -70 freezer		no			yes
SP135221	LIRI-JP	PCAWG	RK020_L01	DO45113	RK020	Normal - solid tissue		30	no treatment		cryopreservation in liquid nitrogen (dead tissue)		frozen, -70 freezer		no			yes
SP98943	LIRI-JP	PCAWG	RK020_B01	DO45113	RK020	Normal - blood derived		30	no treatment		cryopreservation in liquid nitrogen (dead tissue)		frozen, -70 freezer		no			yes
SP98945	LIRI-JP	PCAWG	RK020_C01	DO45113	RK020	Primary tumour - solid tissue		30	no treatment		cryopreservation in liquid nitrogen (dead tissue)		frozen, -70 freezer		yes			yes	2290132	Edmondson	II-III		TNM by LCSGJ	3			80
SP98931	LIRI-JP	PCAWG	RK016_B01	DO45107	RK016	Normal - blood derived		90	other therapy	TACE	cryopreservation in liquid nitrogen (dead tissue)		frozen, -70 freezer		no			yes
SP98933	LIRI-JP	PCAWG	RK016_C01	DO45107	RK016	Primary tumour - solid tissue		90	other therapy	TACE	cryopreservation in liquid nitrogen (dead tissue)		frozen, -70 freezer		yes			yes	2290132	Edmondson	I		TNM by LCSGJ	2			80
SP191843	LIRI-JP		RK016_L01	DO45107	RK016	Normal - solid tissue		90	other therapy	TACE	cryopreservation in liquid nitrogen (dead tissue)		frozen, -70 freezer		no			yes
SP98937	LIRI-JP	PCAWG	RK018_C01	DO45109	RK018	Primary tumour - solid tissue		30	no treatment		cryopreservation in liquid nitrogen (dead tissue)		frozen, -70 freezer		yes			yes	2290132	Edmondson	II		TNM by LCSGJ	2			100
SP191850	LIRI-JP		RK018_L01	DO45109	RK018	Normal - solid tissue		30	no treatment		cryopreservation in liquid nitrogen (dead tissue)		frozen, -70 freezer		no			yes
SP98935	LIRI-JP	PCAWG	RK018_B01	DO45109	RK018	Normal - blood derived		30	no treatment		cryopreservation in liquid nitrogen (dead tissue)		frozen, -70 freezer		no			yes
SP98925	LIRI-JP	PCAWG	RK014_C01	DO45103	RK014	Primary tumour - solid tissue		90	other therapy	TACE	cryopreservation in liquid nitrogen (dead tissue)		frozen, -70 freezer		yes			yes	2290132	Edmondson	II		TNM by LCSGJ	3			30
SP135218	LIRI-JP	PCAWG	RK014_L01	DO45103	RK014	Normal - solid tissue		90	other therapy	TACE	cryopreservation in liquid nitrogen (dead tissue)		frozen, -70 freezer		no			yes
SP98923	LIRI-JP	PCAWG	RK014_B01	DO45103	RK014	Normal - blood derived		90	other therapy	TACE	cryopreservation in liquid nitrogen (dead tissue)		frozen, -70 freezer		no			yes
SP98927	LIRI-JP	PCAWG	RK015_C	DO45105	RK015	Primary tumour - solid tissue		30	no treatment		cryopreservation in liquid nitrogen (dead tissue)		frozen, -70 freezer		yes			yes	2290132	Edmondson	II		TNM by LCSGJ	1			100
SP98929	LIRI-JP	PCAWG	RK015_B	DO45105	RK015	Normal - blood derived		30	no treatment		cryopreservation in liquid nitrogen (dead tissue)		frozen, -70 freezer		no			yes
SP98919	LIRI-JP	PCAWG	RK012_B01	DO45101	RK012	Normal - blood derived		90	other therapy	TACE	cryopreservation in liquid nitrogen (dead tissue)		frozen, -70 freezer		no			yes
SP98921	LIRI-JP	PCAWG	RK012_C01	DO45101	RK012	Primary tumour - solid tissue		90	other therapy	TACE	cryopreservation in liquid nitrogen (dead tissue)		frozen, -70 freezer		yes			yes	2290132	Edmondson	I		TNM by LCSGJ	2			80
SP135216	LIRI-JP	PCAWG	RK012_L01	DO45101	RK012	Normal - solid tissue		90	other therapy	TACE	cryopreservation in liquid nitrogen (dead tissue)		frozen, -70 freezer		no			yes
SP99119	LIRI-JP	PCAWG	RK080_B01	DO45199	RK080	Normal - blood derived		90	other therapy	TACE	cryopreservation in liquid nitrogen (dead tissue)		frozen, -70 freezer		no			yes
SP99121	LIRI-JP	PCAWG	RK080_C01	DO45199	RK080	Primary tumour - solid tissue		90	other therapy	TACE	cryopreservation in liquid nitrogen (dead tissue)		frozen, -70 freezer		yes			yes	2290132	Edmondson	II		TNM by LCSGJ	2			100
SP192454	LIRI-JP		RK080_L01	DO45199	RK080	Normal - solid tissue		90	other therapy	TACE	cryopreservation in liquid nitrogen (dead tissue)		frozen, -70 freezer		no			yes
SP99111	LIRI-JP	PCAWG	RK073_B01	DO45195	RK073	Normal - blood derived		30	no treatment		cryopreservation in liquid nitrogen (dead tissue)		frozen, -70 freezer		no			yes
SP99113	LIRI-JP	PCAWG	RK073_C01	DO45195	RK073	Primary tumour - solid tissue		30	no treatment		cryopreservation in liquid nitrogen (dead tissue)		frozen, -70 freezer		yes			yes	2286480	Edmondson			TNM by LCSGJ	1			100
SP135269	LIRI-JP	PCAWG	RK073_L01	DO45195	RK073	Normal - solid tissue		30	no treatment		cryopreservation in liquid nitrogen (dead tissue)		frozen, -70 freezer		no			yes
SP135279	LIRI-JP	PCAWG	RK079_L01	DO45197	RK079	Normal - solid tissue		90	other therapy	TACE	cryopreservation in liquid nitrogen (dead tissue)		frozen, -70 freezer		no			yes
SP99115	LIRI-JP	PCAWG	RK079_B01	DO45197	RK079	Normal - blood derived		90	other therapy	TACE	cryopreservation in liquid nitrogen (dead tissue)		frozen, -70 freezer		no			yes
SP99117	LIRI-JP	PCAWG	RK079_C01	DO45197	RK079	Primary tumour - solid tissue		90	other therapy	TACE	cryopreservation in liquid nitrogen (dead tissue)		frozen, -70 freezer		yes			yes	2290132	Edmondson	III		TNM by LCSGJ	2			90
SP192434	LIRI-JP		RK068_L01	DO45187	RK068	Normal - solid tissue		30	no treatment		cryopreservation in liquid nitrogen (dead tissue)		frozen, -70 freezer		no			yes
SP99095	LIRI-JP	PCAWG	RK068_B	DO45187	RK068	Normal - blood derived		30	no treatment		cryopreservation in liquid nitrogen (dead tissue)		frozen, -70 freezer		no			yes
SP99097	LIRI-JP	PCAWG	RK068_C	DO45187	RK068	Primary tumour - solid tissue		30	no treatment		cryopreservation in liquid nitrogen (dead tissue)		frozen, -70 freezer		yes			yes	2290132	Edmondson	II		TNM by LCSGJ	1			100
SP99101	LIRI-JP	PCAWG	RK069_C01	DO45189	RK069	Primary tumour - solid tissue		30	no treatment		cryopreservation in liquid nitrogen (dead tissue)		frozen, -70 freezer		yes			yes	2293785	Edmondson	II		TNM by LCSGJ	2			100
SP135263	LIRI-JP	PCAWG	RK069_L01	DO45189	RK069	Normal - solid tissue		30	no treatment		cryopreservation in liquid nitrogen (dead tissue)		frozen, -70 freezer		no			yes
SP99099	LIRI-JP	PCAWG	RK069_B01	DO45189	RK069	Normal - blood derived		30	no treatment		cryopreservation in liquid nitrogen (dead tissue)		frozen, -70 freezer		no			yes
SP99087	LIRI-JP	PCAWG	RK066_B01	DO45183	RK066	Normal - blood derived		90	other therapy	TACE	cryopreservation in liquid nitrogen (dead tissue)		frozen, -70 freezer		no			yes
SP99089	LIRI-JP	PCAWG	RK066_C01	DO45183	RK066	Primary tumour - solid tissue		90	other therapy	TACE	cryopreservation in liquid nitrogen (dead tissue)		frozen, -70 freezer		yes			yes	2290132	Edmondson	II		TNM by LCSGJ	2			90
SP192427	LIRI-JP		RK066_L01	DO45183	RK066	Normal - solid tissue		90	other therapy	TACE	cryopreservation in liquid nitrogen (dead tissue)		frozen, -70 freezer		no			yes
SP99091	LIRI-JP	PCAWG	RK067_B01	DO45185	RK067	Normal - blood derived		90	other therapy	TACE	cryopreservation in liquid nitrogen (dead tissue)		frozen, -70 freezer		no			yes
SP99093	LIRI-JP	PCAWG	RK067_C01	DO45185	RK067	Primary tumour - solid tissue		90	other therapy	TACE	cryopreservation in liquid nitrogen (dead tissue)		frozen, -70 freezer		yes			yes	2293785	Edmondson	II		TNM by LCSGJ	2			100
SP192438	LIRI-JP		RK071_L01	DO45191	RK071	Normal - solid tissue		30	no treatment		cryopreservation in liquid nitrogen (dead tissue)		frozen, -70 freezer		no			yes
SP99103	LIRI-JP	PCAWG	RK071_B01	DO45191	RK071	Normal - blood derived		30	no treatment		cryopreservation in liquid nitrogen (dead tissue)		frozen, -70 freezer		no			yes
SP99105	LIRI-JP	PCAWG	RK071_C01	DO45191	RK071	Primary tumour - solid tissue		30	no treatment		cryopreservation in liquid nitrogen (dead tissue)		frozen, -70 freezer		yes			yes	2290132	Edmondson	II		TNM by LCSGJ	2			100
SP99109	LIRI-JP	PCAWG	RK072_C01	DO45193	RK072	Primary tumour - solid tissue		90	other therapy	TACE	cryopreservation in liquid nitrogen (dead tissue)		frozen, -70 freezer		yes			yes	2290132	Edmondson	II		TNM by LCSGJ	4			100
SP192439	LIRI-JP		RK072_L01	DO45193	RK072	Normal - solid tissue		90	other therapy	TACE	cryopreservation in liquid nitrogen (dead tissue)		frozen, -70 freezer		no			yes
SP99107	LIRI-JP	PCAWG	RK072_B01	DO45193	RK072	Normal - blood derived		90	other therapy	TACE	cryopreservation in liquid nitrogen (dead tissue)		frozen, -70 freezer		no			yes
SP99075	LIRI-JP	PCAWG	RK063_B	DO45177	RK063	Normal - blood derived		90	other therapy	TACE+PEIT	cryopreservation in liquid nitrogen (dead tissue)		frozen, -70 freezer		no			yes
SP99077	LIRI-JP	PCAWG	RK063_C	DO45177	RK063	Primary tumour - solid tissue		90	other therapy	TACE+PEIT	cryopreservation in liquid nitrogen (dead tissue)		frozen, -70 freezer		yes			yes	2290132	Edmondson	II		TNM by LCSGJ	3			80
SP135261	LIRI-JP	PCAWG	RK063_L01	DO45177	RK063	Normal - solid tissue		90	other therapy	TACE+PEIT	cryopreservation in liquid nitrogen (dead tissue)		frozen, -70 freezer		no			yes
SP192422	LIRI-JP		RK064_L01	DO45179	RK064	Normal - solid tissue		30	no treatment		cryopreservation in liquid nitrogen (dead tissue)		frozen, -70 freezer		no			yes
SP99079	LIRI-JP	PCAWG	RK064_B01	DO45179	RK064	Normal - blood derived		30	no treatment		cryopreservation in liquid nitrogen (dead tissue)		frozen, -70 freezer		no			yes
SP99081	LIRI-JP	PCAWG	RK064_C01	DO45179	RK064	Primary tumour - solid tissue		30	no treatment		cryopreservation in liquid nitrogen (dead tissue)		frozen, -70 freezer		yes			yes	2290132	Edmondson	II		TNM by LCSGJ	2			100
SP99069	LIRI-JP	PCAWG	RK061_C01	DO45173	RK061	Primary tumour - solid tissue		30	no treatment		cryopreservation in liquid nitrogen (dead tissue)		frozen, -70 freezer		yes			yes	2290132	Edmondson	II-III		TNM by LCSGJ	3			90
SP192419	LIRI-JP		RK295_L01	DO45173	RK061	Normal - solid tissue		30	no treatment		cryopreservation in liquid nitrogen (dead tissue)		frozen, -70 freezer		no			yes
SP135259	LIRI-JP	PCAWG	RK061_L01	DO45173	RK061	Normal - solid tissue		30	no treatment		cryopreservation in liquid nitrogen (dead tissue)		frozen, -70 freezer		no			yes
SP99067	LIRI-JP	PCAWG	RK061_B01	DO45173	RK061	Normal - blood derived		30	no treatment		cryopreservation in liquid nitrogen (dead tissue)		frozen, -70 freezer		no			yes
SP192418	LIRI-JP		RK295_C01	DO45173	RK061	Metastatic tumour - additional metastatic		30	no treatment	surgical resection, sorafenib	cryopreservation in liquid nitrogen (dead tissue)		frozen, -70 freezer		yes			yes	2275522	Edmondson	III		TNM by LCSGJ	3			90
SP99071	LIRI-JP	PCAWG	RK062_B01	DO45175	RK062	Normal - blood derived		30	no treatment		cryopreservation in liquid nitrogen (dead tissue)		frozen, -70 freezer		no			yes
SP99073	LIRI-JP	PCAWG	RK062_C01	DO45175	RK062	Primary tumour - solid tissue		30	no treatment		cryopreservation in liquid nitrogen (dead tissue)		frozen, -70 freezer		yes			yes	2290132	Edmondson	II-III		TNM by LCSGJ	2			80
SP192420	LIRI-JP		RK062_L01	DO45175	RK062	Normal - solid tissue		30	no treatment		cryopreservation in liquid nitrogen (dead tissue)		frozen, -70 freezer		no			yes
SP99085	LIRI-JP	PCAWG	RK065_C01	DO45181	RK065	Primary tumour - solid tissue		90	other therapy	TACE	cryopreservation in liquid nitrogen (dead tissue)		frozen, -70 freezer		yes			yes	2290132	Edmondson	II		TNM by LCSGJ	2			100
SP192425	LIRI-JP		RK065_L01	DO45181	RK065	Normal - solid tissue		90	other therapy	TACE	cryopreservation in liquid nitrogen (dead tissue)		frozen, -70 freezer		no			yes
SP99083	LIRI-JP	PCAWG	RK065_B01	DO45181	RK065	Normal - blood derived		90	other therapy	TACE	cryopreservation in liquid nitrogen (dead tissue)		frozen, -70 freezer		no			yes
SP192261	LIRI-JP		RK039_L01	DO227643	RK039	Normal - solid tissue		30	no treatment		cryopreservation in liquid nitrogen (dead tissue)		frozen, -70 freezer		no			yes
SP191990	LIRI-JP		RK039_C01	DO227643	RK039	Primary tumour - solid tissue		30	no treatment		cryopreservation in liquid nitrogen (dead tissue)		frozen, -70 freezer		yes			yes	2275522	Edmondson	II-III		TNM by LCSGJ	2			70
SP99335	LIRI-JP	PCAWG	RK312_B01	DO45305	RK312	Normal - blood derived		30	no treatment		cryopreservation in liquid nitrogen (dead tissue)		frozen, -70 freezer		no			yes
SP99337	LIRI-JP	PCAWG	RK312_C01	DO45305	RK312	Primary tumour - solid tissue		30	no treatment		cryopreservation in liquid nitrogen (dead tissue)		frozen, -70 freezer		yes			yes	2286480	Edmondson			TNM by LCSGJ	4			100
SP135396	LIRI-JP	PCAWG	RK312_L01	DO45305	RK312	Normal - solid tissue		30	no treatment		cryopreservation in liquid nitrogen (dead tissue)		frozen, -70 freezer		no			yes
SP99339	LIRI-JP	PCAWG	RK316_B01	DO45307	RK316	Normal - blood derived		30	chemotherapy		cryopreservation in liquid nitrogen (dead tissue)		frozen, -70 freezer		no			yes
SP99341	LIRI-JP	PCAWG	RK316_C01	DO45307	RK316	Primary tumour - solid tissue		30	chemotherapy		cryopreservation in liquid nitrogen (dead tissue)		frozen, -70 freezer		yes			yes	2286480	Edmondson			TNM by LCSGJ	4			50
SP135401	LIRI-JP	PCAWG	RK316_L01	DO45307	RK316	Normal - solid tissue		30	chemotherapy		cryopreservation in liquid nitrogen (dead tissue)		frozen, -70 freezer		no			yes
SP99329	LIRI-JP	PCAWG	RK309_C01	DO45301	RK309	Primary tumour - solid tissue		30	no treatment		cryopreservation in liquid nitrogen (dead tissue)		frozen, -70 freezer		yes			yes	2286480	Edmondson			TNM by LCSGJ	2			60
SP99327	LIRI-JP	PCAWG	RK309_L01	DO45301	RK309	Normal - tissue adjacent to primary		30	no treatment		cryopreservation in liquid nitrogen (dead tissue)		frozen, -70 freezer		no			yes
SP99331	LIRI-JP	PCAWG	RK310_L01	DO45303	RK310	Normal - tissue adjacent to primary		30	no treatment		cryopreservation in liquid nitrogen (dead tissue)		frozen, -70 freezer		no			yes
SP99333	LIRI-JP	PCAWG	RK310_C01	DO45303	RK310	Primary tumour - solid tissue		30	no treatment		cryopreservation in liquid nitrogen (dead tissue)		frozen, -70 freezer		yes			yes	2286480	Edmondson			TNM by LCSGJ	3			70
SP99343	LIRI-JP	PCAWG	RK317_B01	DO45309	RK317	Normal - blood derived		30	no treatment		cryopreservation in liquid nitrogen (dead tissue)		frozen, -70 freezer		no			yes
SP99345	LIRI-JP	PCAWG	RK317_C01	DO45309	RK317	Primary tumour - solid tissue		30	no treatment		cryopreservation in liquid nitrogen (dead tissue)		frozen, -70 freezer		yes			yes	2286480	Edmondson			TNM by LCSGJ	3			10
SP192708	LIRI-JP		RK255_L01	DO227801	RK255	Normal - solid tissue		30	no treatment	-88	cryopreservation in liquid nitrogen (dead tissue)		frozen, -70 freezer		no			yes
SP192707	LIRI-JP		RK255_C01	DO227801	RK255	Primary tumour - solid tissue		30	no treatment		cryopreservation in liquid nitrogen (dead tissue)		frozen, -70 freezer		yes			yes	2275522	Edmondson	II		TNM by LCSGJ	1			100
SP107153	LIRI-JP	PCAWG	RK220_B01	DO48761	RK220	Normal - blood derived		30	no treatment		cryopreservation in liquid nitrogen (dead tissue)		frozen, -70 freezer		no			yes
SP107155	LIRI-JP	PCAWG	RK220_C01	DO48761	RK220	Primary tumour - solid tissue		30	no treatment		cryopreservation in liquid nitrogen (dead tissue)		frozen, -70 freezer		yes			yes	2290132	Edmondson	I		TNM by LCSGJ	2			100
SP192690	LIRI-JP		RK220_L01	DO48761	RK220	Normal - solid tissue		30	no treatment		cryopreservation in liquid nitrogen (dead tissue)		frozen, -70 freezer		no			yes
SP107151	LIRI-JP	PCAWG	RK219_B01	DO48760	RK219	Normal - blood derived		30	no treatment		cryopreservation in liquid nitrogen (dead tissue)		frozen, -70 freezer		no			yes
SP107152	LIRI-JP	PCAWG	RK219_C01	DO48760	RK219	Primary tumour - solid tissue		30	no treatment		cryopreservation in liquid nitrogen (dead tissue)		frozen, -70 freezer		yes			yes	2290132	Edmondson	I		TNM by LCSGJ	2			100
SP107148	LIRI-JP	PCAWG	RK217_B01	DO48759	RK217	Normal - blood derived		30	no treatment		cryopreservation in liquid nitrogen (dead tissue)		frozen, -70 freezer		no			yes
SP107150	LIRI-JP	PCAWG	RK217_C01	DO48759	RK217	Primary tumour - solid tissue		30	no treatment		cryopreservation in liquid nitrogen (dead tissue)		frozen, -70 freezer		yes			yes	2290132	Edmondson	I		TNM by LCSGJ	3			100
SP192689	LIRI-JP		RK217_L01	DO48759	RK217	Normal - solid tissue		30	no treatment		cryopreservation in liquid nitrogen (dead tissue)		frozen, -70 freezer		no			yes
SP107146	LIRI-JP	PCAWG	RK216_C01	DO48757	RK216	Primary tumour - solid tissue		30	no treatment		cryopreservation in liquid nitrogen (dead tissue)		frozen, -70 freezer		yes			yes	2290132	Edmondson	II		TNM by LCSGJ	3			100
SP192688	LIRI-JP		RK216_L01	DO48757	RK216	Normal - solid tissue		30	no treatment		cryopreservation in liquid nitrogen (dead tissue)		frozen, -70 freezer		no			yes
SP107144	LIRI-JP	PCAWG	RK216_B01	DO48757	RK216	Normal - blood derived		30	no treatment		cryopreservation in liquid nitrogen (dead tissue)		frozen, -70 freezer		no			yes
SP107134	LIRI-JP	PCAWG	RK214_B01	DO48751	RK214	Normal - blood derived		30	no treatment		cryopreservation in liquid nitrogen (dead tissue)		frozen, -70 freezer		no			yes
SP107136	LIRI-JP	PCAWG	RK214_C01	DO48751	RK214	Primary tumour - solid tissue		30	no treatment		cryopreservation in liquid nitrogen (dead tissue)		frozen, -70 freezer		yes			yes	2290132	Edmondson	III		TNM by LCSGJ	2			70
SP192687	LIRI-JP		RK214_L01	DO48751	RK214	Normal - solid tissue		30	no treatment		cryopreservation in liquid nitrogen (dead tissue)		frozen, -70 freezer		no			yes
SP107139	LIRI-JP	PCAWG	RK215_B01	DO48753	RK215	Normal - blood derived		30	no treatment		cryopreservation in liquid nitrogen (dead tissue)		frozen, -70 freezer		no			yes
SP107141	LIRI-JP	PCAWG	RK215_C01	DO48753	RK215	Primary tumour - solid tissue		30	no treatment		cryopreservation in liquid nitrogen (dead tissue)		frozen, -70 freezer		yes			yes	2290132	Edmondson	I		TNM by LCSGJ	3			100
SP107131	LIRI-JP	PCAWG	RK213_B01	DO48747	RK213	Normal - blood derived		30	no treatment		cryopreservation in liquid nitrogen (dead tissue)		frozen, -70 freezer		no			yes
SP107132	LIRI-JP	PCAWG	RK213_C01	DO48747	RK213	Primary tumour - solid tissue		30	no treatment		cryopreservation in liquid nitrogen (dead tissue)		frozen, -70 freezer		yes			yes	2290132	Edmondson	III		TNM by LCSGJ	3			70
SP192686	LIRI-JP		RK213_L01	DO48747	RK213	Normal - solid tissue		30	no treatment		cryopreservation in liquid nitrogen (dead tissue)		frozen, -70 freezer		no			yes
SP107129	LIRI-JP	PCAWG	RK212_C01	DO48746	RK212	Primary tumour - solid tissue		30	no treatment		cryopreservation in liquid nitrogen (dead tissue)		frozen, -70 freezer		yes			yes	2290132	Edmondson	I		TNM by LCSGJ	3			90
SP192685	LIRI-JP		RK212_L01	DO48746	RK212	Normal - solid tissue		30	no treatment		cryopreservation in liquid nitrogen (dead tissue)		frozen, -70 freezer		no			yes
SP107126	LIRI-JP	PCAWG	RK212_B01	DO48746	RK212	Normal - blood derived		30	no treatment		cryopreservation in liquid nitrogen (dead tissue)		frozen, -70 freezer		no			yes
SP107117	LIRI-JP	PCAWG	RK207_B01	DO48741	RK207	Normal - blood derived		30	no treatment		cryopreservation in liquid nitrogen (dead tissue)		frozen, -70 freezer		no			yes
SP107119	LIRI-JP	PCAWG	RK207_C01	DO48741	RK207	Primary tumour - solid tissue		30	no treatment		cryopreservation in liquid nitrogen (dead tissue)		frozen, -70 freezer		yes			yes	2290132	Edmondson	II		TNM by LCSGJ	3			100
SP192682	LIRI-JP		RK207_L01	DO48741	RK207	Normal - solid tissue		30	no treatment		cryopreservation in liquid nitrogen (dead tissue)		frozen, -70 freezer		no			yes
SP192683	LIRI-JP		RK211_L01	DO48743	RK211	Normal - solid tissue		30	no treatment		cryopreservation in liquid nitrogen (dead tissue)		frozen, -70 freezer		no			yes
SP107122	LIRI-JP	PCAWG	RK211_B01	DO48743	RK211	Normal - blood derived		30	no treatment		cryopreservation in liquid nitrogen (dead tissue)		frozen, -70 freezer		no			yes
SP107123	LIRI-JP	PCAWG	RK211_C01	DO48743	RK211	Primary tumour - solid tissue		30	no treatment		cryopreservation in liquid nitrogen (dead tissue)		frozen, -70 freezer		yes			yes	2290132	Edmondson	II		TNM by LCSGJ	2			100
SP192684	LIRI-JP		RK273_C01	DO48743	RK211	Metastatic tumour - additional metastatic		30	no treatment	surgical resection	cryopreservation in liquid nitrogen (dead tissue)		frozen, -70 freezer		yes			yes	2275522	Edmondson	II		TNM by LCSGJ	1			100
SP107120	LIRI-JP	PCAWG	RK210_B01	DO48742	RK210	Normal - blood derived		30	no treatment		cryopreservation in liquid nitrogen (dead tissue)		frozen, -70 freezer		no			yes
SP107121	LIRI-JP	PCAWG	RK210_C01	DO48742	RK210	Primary tumour - solid tissue		30	no treatment		cryopreservation in liquid nitrogen (dead tissue)		frozen, -70 freezer		yes			yes	2290132	Edmondson	I		TNM by LCSGJ	2			100
SP107112	LIRI-JP	PCAWG	RK206_B01	DO48738	RK206	Normal - blood derived		90	other therapy	TACE	cryopreservation in liquid nitrogen (dead tissue)		frozen, -70 freezer		no			yes
SP107115	LIRI-JP	PCAWG	RK206_C01	DO48738	RK206	Primary tumour - solid tissue		90	other therapy	TACE	cryopreservation in liquid nitrogen (dead tissue)		frozen, -70 freezer		yes			yes	2290132	Edmondson	II		TNM by LCSGJ	4			80
SP107111	LIRI-JP	PCAWG	RK205_C01	DO48737	RK205	Primary tumour - solid tissue		30	surgery		cryopreservation in liquid nitrogen (dead tissue)		frozen, -70 freezer		yes			yes	2290132	Edmondson	III		TNM by LCSGJ	1			100
SP192681	LIRI-JP		RK205_L01	DO48737	RK205	Normal - solid tissue		30	surgery		cryopreservation in liquid nitrogen (dead tissue)		frozen, -70 freezer		no			yes
SP107110	LIRI-JP	PCAWG	RK205_B01	DO48737	RK205	Normal - blood derived		30	surgery		cryopreservation in liquid nitrogen (dead tissue)		frozen, -70 freezer		no			yes
SP107104	LIRI-JP	PCAWG	RK201_C01	DO48733	RK201	Primary tumour - solid tissue		30	surgery		cryopreservation in liquid nitrogen (dead tissue)		frozen, -70 freezer		yes			yes	2290132	Edmondson	II		TNM by LCSGJ	2			100
SP192679	LIRI-JP		RK201_L01	DO48733	RK201	Normal - solid tissue		30	surgery		cryopreservation in liquid nitrogen (dead tissue)		frozen, -70 freezer		no			yes
SP107102	LIRI-JP	PCAWG	RK201_B01	DO48733	RK201	Normal - blood derived		30	surgery		cryopreservation in liquid nitrogen (dead tissue)		frozen, -70 freezer		no			yes
SP107107	LIRI-JP	PCAWG	RK202_B01	DO48736	RK202	Normal - blood derived		30	no treatment		cryopreservation in liquid nitrogen (dead tissue)		frozen, -70 freezer		no			yes
SP107109	LIRI-JP	PCAWG	RK202_C01	DO48736	RK202	Primary tumour - solid tissue		30	no treatment		cryopreservation in liquid nitrogen (dead tissue)		frozen, -70 freezer		yes			yes	2290132	Edmondson	II		TNM by LCSGJ	1			100
SP192680	LIRI-JP		RK202_L01	DO48736	RK202	Normal - solid tissue		30	no treatment		cryopreservation in liquid nitrogen (dead tissue)		frozen, -70 freezer		no			yes
SP192677	LIRI-JP		RK296_C01	DO48730	RK199	Metastatic tumour - metastasis to distant location		30	no treatment	surgical resection, sorafenib TACE	cryopreservation in liquid nitrogen (dead tissue)		frozen, -70 freezer		yes			yes	2275522	Edmondson			TNM by LCSGJ	4			90
SP107096	LIRI-JP	PCAWG	RK199_B01	DO48730	RK199	Normal - blood derived		120	chemotherapy	sorafenib	cryopreservation in liquid nitrogen (dead tissue)		frozen, -70 freezer		no			yes
SP107097	LIRI-JP	PCAWG	RK199_C01	DO48730	RK199	Primary tumour - solid tissue		120	chemotherapy	sorafenib	cryopreservation in liquid nitrogen (dead tissue)		frozen, -70 freezer		yes			yes	2290132	Edmondson	II		TNM by LCSGJ	2			75
SP192676	LIRI-JP		RK199_L01	DO48730	RK199	Normal - solid tissue		120	chemotherapy	sorafenib	cryopreservation in liquid nitrogen (dead tissue)		frozen, -70 freezer		no			yes
SP192678	LIRI-JP		RK200_L01	DO48732	RK200	Normal - solid tissue		30	surgery		cryopreservation in liquid nitrogen (dead tissue)		frozen, -70 freezer		no			yes
SP107099	LIRI-JP	PCAWG	RK200_B01	DO48732	RK200	Normal - blood derived		30	surgery		cryopreservation in liquid nitrogen (dead tissue)		frozen, -70 freezer		no			yes
SP107101	LIRI-JP	PCAWG	RK200_C01	DO48732	RK200	Primary tumour - solid tissue		30	surgery		cryopreservation in liquid nitrogen (dead tissue)		frozen, -70 freezer		yes			yes	2290132	Edmondson	II		TNM by LCSGJ	3			100
SP107091	LIRI-JP	PCAWG	RK197_C01	DO48727	RK197	Primary tumour - solid tissue		30	no treatment		cryopreservation in liquid nitrogen (dead tissue)		frozen, -70 freezer		yes			yes	2290132	Edmondson	II		TNM by LCSGJ	2			100
SP192674	LIRI-JP		RK197_L01	DO48727	RK197	Normal - solid tissue		30	no treatment		cryopreservation in liquid nitrogen (dead tissue)		frozen, -70 freezer		no			yes
SP107089	LIRI-JP	PCAWG	RK197_B01	DO48727	RK197	Normal - blood derived		30	no treatment		cryopreservation in liquid nitrogen (dead tissue)		frozen, -70 freezer		no			yes
SP107092	LIRI-JP	PCAWG	RK198_B01	DO48728	RK198	Normal - blood derived		30	no treatment		cryopreservation in liquid nitrogen (dead tissue)		frozen, -70 freezer		no			yes
SP107094	LIRI-JP	PCAWG	RK198_C01	DO48728	RK198	Primary tumour - solid tissue		30	no treatment		cryopreservation in liquid nitrogen (dead tissue)		frozen, -70 freezer		yes			yes	2290132	Edmondson	II-III		TNM by LCSGJ	2			100
SP192675	LIRI-JP		RK198_L01	DO48728	RK198	Normal - solid tissue		30	no treatment		cryopreservation in liquid nitrogen (dead tissue)		frozen, -70 freezer		no			yes
SP107082	LIRI-JP	PCAWG	RK195_B01	DO48723	RK195	Normal - blood derived		30	no treatment		cryopreservation in liquid nitrogen (dead tissue)		frozen, -70 freezer		no			yes
SP107084	LIRI-JP	PCAWG	RK195_C01	DO48723	RK195	Primary tumour - solid tissue		30	no treatment		cryopreservation in liquid nitrogen (dead tissue)		frozen, -70 freezer		yes			yes	2290132	Edmondson	III		TNM by LCSGJ	1			100
SP192672	LIRI-JP		RK195_L01	DO48723	RK195	Normal - solid tissue		30	no treatment		cryopreservation in liquid nitrogen (dead tissue)		frozen, -70 freezer		no			yes
SP192673	LIRI-JP		RK196_L01	DO48725	RK196	Normal - solid tissue		30	no treatment		cryopreservation in liquid nitrogen (dead tissue)		frozen, -70 freezer		no			yes
SP107086	LIRI-JP	PCAWG	RK196_B01	DO48725	RK196	Normal - blood derived		30	no treatment		cryopreservation in liquid nitrogen (dead tissue)		frozen, -70 freezer		no			yes
SP107088	LIRI-JP	PCAWG	RK196_C01	DO48725	RK196	Primary tumour - solid tissue		30	no treatment		cryopreservation in liquid nitrogen (dead tissue)		frozen, -70 freezer		yes			yes	2290132	Edmondson	II		TNM by LCSGJ	1			100
SP107080	LIRI-JP	PCAWG	RK193_C01	DO48721	RK193	Primary tumour - solid tissue		90	other therapy	TACE	cryopreservation in liquid nitrogen (dead tissue)		frozen, -70 freezer		yes			yes	2290132	Edmondson	II		TNM by LCSGJ	1			100
SP192671	LIRI-JP		RK193_L01	DO48721	RK193	Normal - solid tissue		90	other therapy	TACE	cryopreservation in liquid nitrogen (dead tissue)		frozen, -70 freezer		no			yes
SP107079	LIRI-JP	PCAWG	RK193_B01	DO48721	RK193	Normal - blood derived		90	other therapy	TACE	cryopreservation in liquid nitrogen (dead tissue)		frozen, -70 freezer		no			yes
SP107077	LIRI-JP	PCAWG	RK191_B01	DO48720	RK191	Normal - blood derived		90	other therapy	TACE	cryopreservation in liquid nitrogen (dead tissue)		frozen, -70 freezer		no			yes
SP107078	LIRI-JP	PCAWG	RK191_C01	DO48720	RK191	Primary tumour - solid tissue		90	other therapy	TACE	cryopreservation in liquid nitrogen (dead tissue)		frozen, -70 freezer		yes			yes	2290132	Edmondson	II-III		TNM by LCSGJ	2			80
SP192670	LIRI-JP		RK191_L01	DO48720	RK191	Normal - solid tissue		90	other therapy	TACE	cryopreservation in liquid nitrogen (dead tissue)		frozen, -70 freezer		no			yes
SP107070	LIRI-JP	PCAWG	RK187_B01	DO48716	RK187	Normal - blood derived		30	no treatment		cryopreservation in liquid nitrogen (dead tissue)		frozen, -70 freezer		no			yes
SP107071	LIRI-JP	PCAWG	RK187_C01	DO48716	RK187	Primary tumour - solid tissue		30	no treatment		cryopreservation in liquid nitrogen (dead tissue)		frozen, -70 freezer		yes			yes	2290132	Edmondson	II-III		TNM by LCSGJ	2			100
SP192666	LIRI-JP		RK187_L01	DO48716	RK187	Normal - solid tissue		30	no treatment		cryopreservation in liquid nitrogen (dead tissue)		frozen, -70 freezer		no			yes
SP192667	LIRI-JP		RK339_C01	DO48716	RK187	Metastatic tumour - additional metastatic		30	no treatment	surgical resection	cryopreservation in liquid nitrogen (dead tissue)		frozen, -70 freezer		yes			yes	2275522	Edmondson	II		TNM by LCSGJ	3			100
SP107068	LIRI-JP	PCAWG	RK186_C01	DO48715	RK186	Primary tumour - solid tissue		30	no treatment		cryopreservation in liquid nitrogen (dead tissue)		frozen, -70 freezer		yes			yes	2290132	Edmondson	II		TNM by LCSGJ	2			100
SP192665	LIRI-JP		RK186_L01	DO48715	RK186	Normal - solid tissue		30	no treatment		cryopreservation in liquid nitrogen (dead tissue)		frozen, -70 freezer		no			yes
SP107067	LIRI-JP	PCAWG	RK186_B01	DO48715	RK186	Normal - blood derived		30	no treatment		cryopreservation in liquid nitrogen (dead tissue)		frozen, -70 freezer		no			yes
SP107072	LIRI-JP	PCAWG	RK188_B01	DO48717	RK188	Normal - blood derived		30	no treatment		cryopreservation in liquid nitrogen (dead tissue)		frozen, -70 freezer		no			yes
SP107073	LIRI-JP	PCAWG	RK188_C01	DO48717	RK188	Primary tumour - solid tissue		30	no treatment		cryopreservation in liquid nitrogen (dead tissue)		frozen, -70 freezer		yes			yes	2290132	Edmondson	II		TNM by LCSGJ	4			100
SP192668	LIRI-JP		RK188_L01	DO48717	RK188	Normal - solid tissue		30	no treatment		cryopreservation in liquid nitrogen (dead tissue)		frozen, -70 freezer		no			yes
SP192664	LIRI-JP		RK185_L01	DO48712	RK185	Normal - solid tissue		30	no treatment		cryopreservation in liquid nitrogen (dead tissue)		frozen, -70 freezer		no			yes
SP107062	LIRI-JP	PCAWG	RK185_B01	DO48712	RK185	Normal - blood derived		30	no treatment		cryopreservation in liquid nitrogen (dead tissue)		frozen, -70 freezer		no			yes
SP107063	LIRI-JP	PCAWG	RK185_C01	DO48712	RK185	Primary tumour - solid tissue		30	no treatment		cryopreservation in liquid nitrogen (dead tissue)		frozen, -70 freezer		yes			yes	2290132	Edmondson	II		TNM by LCSGJ	2			100
SP107075	LIRI-JP	PCAWG	RK190_B01	DO48719	RK190	Normal - blood derived		30	no treatment		cryopreservation in liquid nitrogen (dead tissue)		frozen, -70 freezer		no			yes
SP107076	LIRI-JP	PCAWG	RK190_C01	DO48719	RK190	Primary tumour - solid tissue		30	no treatment		cryopreservation in liquid nitrogen (dead tissue)		frozen, -70 freezer		yes			yes	2290132	Edmondson	II-III		TNM by LCSGJ	2			80
SP192669	LIRI-JP		RK190_L01	DO48719	RK190	Normal - solid tissue		30	no treatment		cryopreservation in liquid nitrogen (dead tissue)		frozen, -70 freezer		no			yes
SP192662	LIRI-JP		RK178_L01	DO48704	RK178	Normal - solid tissue		30	no treatment		cryopreservation in liquid nitrogen (dead tissue)		frozen, -70 freezer		no			yes
SP107051	LIRI-JP	PCAWG	RK178_B01	DO48704	RK178	Normal - blood derived		30	no treatment		cryopreservation in liquid nitrogen (dead tissue)		frozen, -70 freezer		no			yes
SP107052	LIRI-JP	PCAWG	RK178_C01	DO48704	RK178	Primary tumour - solid tissue		30	no treatment		cryopreservation in liquid nitrogen (dead tissue)		frozen, -70 freezer		yes			yes	2290132	Edmondson	II-III		TNM by LCSGJ	3			90
SP192663	LIRI-JP		RK181_L01	DO48706	RK181	Normal - solid tissue		30	no treatment		cryopreservation in liquid nitrogen (dead tissue)		frozen, -70 freezer		no			yes
SP107054	LIRI-JP	PCAWG	RK181_B01	DO48706	RK181	Normal - blood derived		30	no treatment		cryopreservation in liquid nitrogen (dead tissue)		frozen, -70 freezer		no			yes
SP107056	LIRI-JP	PCAWG	RK181_C01	DO48706	RK181	Primary tumour - solid tissue		30	no treatment		cryopreservation in liquid nitrogen (dead tissue)		frozen, -70 freezer		yes			yes	2290132	Edmondson	II		TNM by LCSGJ	2			90
SP107047	LIRI-JP	PCAWG	RK175_C01	DO48701	RK175	Primary tumour - solid tissue		30	no treatment		cryopreservation in liquid nitrogen (dead tissue)		frozen, -70 freezer		yes			yes	2290132	Edmondson	II-III		TNM by LCSGJ	2			95
SP192659	LIRI-JP		RK175_L01	DO48701	RK175	Normal - solid tissue		30	no treatment		cryopreservation in liquid nitrogen (dead tissue)		frozen, -70 freezer		no			yes
SP107045	LIRI-JP	PCAWG	RK175_B01	DO48701	RK175	Normal - blood derived		30	no treatment		cryopreservation in liquid nitrogen (dead tissue)		frozen, -70 freezer		no			yes
SP107044	LIRI-JP	PCAWG	RK171_C01	DO48700	RK171	Primary tumour - solid tissue		30	no treatment		cryopreservation in liquid nitrogen (dead tissue)		frozen, -70 freezer		yes			yes	2290132	Edmondson	II		TNM by LCSGJ	2			100
SP192655	LIRI-JP		RK171_L01	DO48700	RK171	Normal - solid tissue		30	no treatment		cryopreservation in liquid nitrogen (dead tissue)		frozen, -70 freezer		no			yes
SP107043	LIRI-JP	PCAWG	RK171_B01	DO48700	RK171	Normal - blood derived		30	no treatment		cryopreservation in liquid nitrogen (dead tissue)		frozen, -70 freezer		no			yes
SP107049	LIRI-JP	PCAWG	RK176_B01	DO48703	RK176	Normal - blood derived		30	no treatment		cryopreservation in liquid nitrogen (dead tissue)		frozen, -70 freezer		no			yes
SP107050	LIRI-JP	PCAWG	RK176_C01	DO48703	RK176	Primary tumour - solid tissue		30	no treatment		cryopreservation in liquid nitrogen (dead tissue)		frozen, -70 freezer		yes			yes	2290132	Edmondson	II-I		TNM by LCSGJ	2			95
SP107058	LIRI-JP	PCAWG	RK183_B01	DO48709	RK183	Normal - blood derived		30	no treatment		cryopreservation in liquid nitrogen (dead tissue)		frozen, -70 freezer		no			yes
SP107060	LIRI-JP	PCAWG	RK183_C01	DO48709	RK183	Primary tumour - solid tissue		30	no treatment		cryopreservation in liquid nitrogen (dead tissue)		frozen, -70 freezer		yes			yes	2290132	Edmondson	II		TNM by LCSGJ	1			100
SP107006	LIRI-JP	PCAWG	RK081_B01	DO48679	RK081	Normal - blood derived		30	no treatment		cryopreservation in liquid nitrogen (dead tissue)		frozen, -70 freezer		no			yes
SP107007	LIRI-JP	PCAWG	RK081_C01	DO48679	RK081	Primary tumour - solid tissue		30	no treatment		cryopreservation in liquid nitrogen (dead tissue)		frozen, -70 freezer		yes			yes	2290132	Edmondson	II		TNM by LCSGJ	2			90
SP192457	LIRI-JP		RK081_L01	DO48679	RK081	Normal - solid tissue		30	no treatment		cryopreservation in liquid nitrogen (dead tissue)		frozen, -70 freezer		no			yes
SP106996	LIRI-JP	PCAWG	RK070_B01	DO48674	RK070	Normal - blood derived		30	no treatment		cryopreservation in liquid nitrogen (dead tissue)		frozen, -70 freezer		no			yes
SP106998	LIRI-JP	PCAWG	RK070_C01	DO48674	RK070	Primary tumour - solid tissue		30	no treatment		cryopreservation in liquid nitrogen (dead tissue)		frozen, -70 freezer		yes			yes	2290132	Edmondson	II		TNM by LCSGJ	2			100
SP192437	LIRI-JP		RK070_L01	DO48674	RK070	Normal - solid tissue		30	no treatment		cryopreservation in liquid nitrogen (dead tissue)		frozen, -70 freezer		no			yes
SP107001	LIRI-JP	PCAWG	RK077_B01	DO48677	RK077	Normal - blood derived		30	no treatment		cryopreservation in liquid nitrogen (dead tissue)		frozen, -70 freezer		no			yes
SP107004	LIRI-JP	PCAWG	RK077_C01	DO48677	RK077	Primary tumour - solid tissue		30	no treatment		cryopreservation in liquid nitrogen (dead tissue)		frozen, -70 freezer		yes			yes	2290132	Edmondson	II		TNM by LCSGJ	3			100
SP192448	LIRI-JP		RK077_L01	DO48677	RK077	Normal - solid tissue		30	no treatment		cryopreservation in liquid nitrogen (dead tissue)		frozen, -70 freezer		no			yes
SP192450	LIRI-JP		RK328_C01	DO48677	RK077	Metastatic tumour - additional metastatic		30	no treatment	surgical resection	cryopreservation in liquid nitrogen (dead tissue)		frozen, -70 freezer		yes			yes	2275522	Edmondson	II		TNM by LCSGJ	1			100
SP106992	LIRI-JP	PCAWG	RK059_B01	DO48672	RK059	Normal - blood derived		30	no treatment		cryopreservation in liquid nitrogen (dead tissue)		frozen, -70 freezer		no			yes
SP106993	LIRI-JP	PCAWG	RK059_C01	DO48672	RK059	Primary tumour - solid tissue		30	no treatment		cryopreservation in liquid nitrogen (dead tissue)		frozen, -70 freezer		yes			yes	2290132	Edmondson	II		TNM by LCSGJ	2			100
SP192415	LIRI-JP		RK059_L01	DO48672	RK059	Normal - solid tissue		30	no treatment		cryopreservation in liquid nitrogen (dead tissue)		frozen, -70 freezer		no			yes
SP192640	LIRI-JP		RK163_L01	DO48697	RK163	Normal - solid tissue		90	other therapy	TACE	cryopreservation in liquid nitrogen (dead tissue)		frozen, -70 freezer		no			yes
SP107039	LIRI-JP	PCAWG	RK163_B01	DO48697	RK163	Normal - blood derived		90	other therapy	TACE	cryopreservation in liquid nitrogen (dead tissue)		frozen, -70 freezer		no			yes
SP107041	LIRI-JP	PCAWG	RK163_C01	DO48697	RK163	Primary tumour - solid tissue		90	other therapy	TACE	cryopreservation in liquid nitrogen (dead tissue)		frozen, -70 freezer		yes			yes	2290132	Edmondson	II-III		TNM by LCSGJ	2			95
SP107031	LIRI-JP	PCAWG	RK149_B01	DO48693	RK149	Normal - blood derived		90	other therapy	TACE	cryopreservation in liquid nitrogen (dead tissue)		frozen, -70 freezer		no			yes
SP107032	LIRI-JP	PCAWG	RK149_C01	DO48693	RK149	Primary tumour - solid tissue		90	other therapy	TACE	cryopreservation in liquid nitrogen (dead tissue)		frozen, -70 freezer		yes			yes	2290132	Edmondson	II		TNM by LCSGJ	2			80
SP107029	LIRI-JP	PCAWG	RK144_B01	DO48692	RK144	Normal - blood derived		90	other therapy	TACE	cryopreservation in liquid nitrogen (dead tissue)		frozen, -70 freezer		no			yes
SP107030	LIRI-JP	PCAWG	RK144_C01	DO48692	RK144	Primary tumour - solid tissue		90	other therapy	TACE	cryopreservation in liquid nitrogen (dead tissue)		frozen, -70 freezer		yes			yes	2290132	Edmondson	II		TNM by LCSGJ	3			100
SP107035	LIRI-JP	PCAWG	RK162_B01	DO48695	RK162	Normal - blood derived		30	no treatment		cryopreservation in liquid nitrogen (dead tissue)		frozen, -70 freezer		no			yes
SP107037	LIRI-JP	PCAWG	RK162_C01	DO48695	RK162	Primary tumour - solid tissue		30	no treatment		cryopreservation in liquid nitrogen (dead tissue)		frozen, -70 freezer		yes			yes	2290132	Edmondson	II-I		TNM by LCSGJ	2			90
SP192636	LIRI-JP		RK162_L01	DO48695	RK162	Normal - solid tissue		30	no treatment		cryopreservation in liquid nitrogen (dead tissue)		frozen, -70 freezer		no			yes
SP107033	LIRI-JP	PCAWG	RK154_B01	DO48694	RK154	Normal - blood derived		30	no treatment		cryopreservation in liquid nitrogen (dead tissue)		frozen, -70 freezer		no			yes
SP107034	LIRI-JP	PCAWG	RK154_C01	DO48694	RK154	Primary tumour - solid tissue		30	no treatment		cryopreservation in liquid nitrogen (dead tissue)		frozen, -70 freezer		yes			yes	2290132	Edmondson	II-I		TNM by LCSGJ	2			100
SP107024	LIRI-JP	PCAWG	RK136_B01	DO48689	RK136	Normal - blood derived		30	no treatment		cryopreservation in liquid nitrogen (dead tissue)		frozen, -70 freezer		no			yes
SP107025	LIRI-JP	PCAWG	RK136_C01	DO48689	RK136	Primary tumour - solid tissue		30	no treatment		cryopreservation in liquid nitrogen (dead tissue)		frozen, -70 freezer		yes			yes	2290132	Edmondson	II		TNM by LCSGJ	2			100
SP107018	LIRI-JP	PCAWG	RK122_B01	DO48686	RK122	Normal - blood derived		30	no treatment		cryopreservation in liquid nitrogen (dead tissue)		frozen, -70 freezer		no			yes
SP107019	LIRI-JP	PCAWG	RK122_C01	DO48686	RK122	Primary tumour - solid tissue		30	no treatment		cryopreservation in liquid nitrogen (dead tissue)		frozen, -70 freezer		yes			yes	2290132	Edmondson	II		TNM by LCSGJ	3			90
SP107020	LIRI-JP	PCAWG	RK123_B01	DO48687	RK123	Normal - blood derived		30	no treatment		cryopreservation in liquid nitrogen (dead tissue)		frozen, -70 freezer		no			yes
SP107023	LIRI-JP	PCAWG	RK123_C01	DO48687	RK123	Primary tumour - solid tissue		30	no treatment		cryopreservation in liquid nitrogen (dead tissue)		frozen, -70 freezer		yes			yes	2290132	Edmondson	II		TNM by LCSGJ	2			100
SP107011	LIRI-JP	PCAWG	RK119_B01	DO48682	RK119	Normal - blood derived		90	other therapy	TACE	cryopreservation in liquid nitrogen (dead tissue)		frozen, -70 freezer		no			yes
SP107012	LIRI-JP	PCAWG	RK119_C01	DO48682	RK119	Primary tumour - solid tissue		90	other therapy	TACE	cryopreservation in liquid nitrogen (dead tissue)		frozen, -70 freezer		yes			yes	2290132	Edmondson	II-III		TNM by LCSGJ	3			40
SP192545	LIRI-JP		RK119_L01	DO48682	RK119	Normal - solid tissue		90	other therapy	TACE	cryopreservation in liquid nitrogen (dead tissue)		frozen, -70 freezer		no			yes
SP107010	LIRI-JP	PCAWG	RK111_C01	DO48681	RK111	Primary tumour - solid tissue		30	no treatment		cryopreservation in liquid nitrogen (dead tissue)		frozen, -70 freezer		yes			yes	2290132	Edmondson	II		TNM by LCSGJ	2			100
SP107009	LIRI-JP	PCAWG	RK111_L01	DO48681	RK111	Normal - tissue adjacent to primary		30	no treatment		cryopreservation in liquid nitrogen (dead tissue)		frozen, -70 freezer		no			yes
SP107016	LIRI-JP	PCAWG	RK121_B01	DO48684	RK121	Normal - blood derived		90	other therapy	TACE	cryopreservation in liquid nitrogen (dead tissue)		frozen, -70 freezer		no			yes
SP107017	LIRI-JP	PCAWG	RK121_C01	DO48684	RK121	Primary tumour - solid tissue		90	other therapy	TACE	cryopreservation in liquid nitrogen (dead tissue)		frozen, -70 freezer		yes			yes	2290132	Edmondson	I		TNM by LCSGJ	3			100
SP107028	LIRI-JP	PCAWG	RK139_C01	DO48691	RK139	Primary tumour - solid tissue		30	no treatment		cryopreservation in liquid nitrogen (dead tissue)		frozen, -70 freezer		yes			yes	2290132	Edmondson	II		TNM by LCSGJ	2			90
SP107027	LIRI-JP	PCAWG	RK139_B01	DO48691	RK139	Normal - blood derived		30	no treatment		cryopreservation in liquid nitrogen (dead tissue)		frozen, -70 freezer		no			yes
SP135214	LIRI-JP	PCAWG	RK010_L01	DO45099	RK010	Normal - solid tissue		30	no treatment		cryopreservation in liquid nitrogen (dead tissue)		frozen, -70 freezer		no			yes
SP98917	LIRI-JP	PCAWG	RK010_B	DO45099	RK010	Normal - blood derived		30	no treatment		cryopreservation in liquid nitrogen (dead tissue)		frozen, -70 freezer		no			yes
SP98915	LIRI-JP	PCAWG	RK010_C	DO45099	RK010	Primary tumour - solid tissue		30	no treatment		cryopreservation in liquid nitrogen (dead tissue)		frozen, -70 freezer		yes			yes	2290132	Edmondson	II		TNM by LCSGJ	3			100
SP98903	LIRI-JP	PCAWG	RK005_B	DO45095	RK005	Normal - blood derived		30	no treatment		cryopreservation in liquid nitrogen (dead tissue)		frozen, -70 freezer		no			yes
SP98904	LIRI-JP	PCAWG	RK005_C	DO45095	RK005	Primary tumour - solid tissue		30	no treatment		cryopreservation in liquid nitrogen (dead tissue)		frozen, -70 freezer		yes			yes	2290132	Edmondson	II		TNM by LCSGJ	2			80
SP191761	LIRI-JP		RK005_L01	DO45095	RK005	Normal - solid tissue		30	no treatment		cryopreservation in liquid nitrogen (dead tissue)		frozen, -70 freezer		no			yes
SP191784	LIRI-JP		RK006_L01	DO45096	RK006	Normal - solid tissue		30	no treatment		cryopreservation in liquid nitrogen (dead tissue)		frozen, -70 freezer		no			yes
SP98909	LIRI-JP	PCAWG	RK006_C1	DO45096	RK006	Primary tumour - solid tissue		30	no treatment		cryopreservation in liquid nitrogen (dead tissue)		frozen, -70 freezer		yes			yes	2290132	Edmondson	II		TNM by LCSGJ	2			80
SP98905	LIRI-JP	PCAWG	RK006_B	DO45096	RK006	Normal - blood derived		30	no treatment		cryopreservation in liquid nitrogen (dead tissue)		frozen, -70 freezer		no			yes
SP98907	LIRI-JP	PCAWG	RK006_C2	DO45096	RK006	Primary tumour - solid tissue		30	no treatment		cryopreservation in liquid nitrogen (dead tissue)		frozen, -70 freezer		yes			yes	2290132	Edmondson	II		TNM by LCSGJ	2			80
SP98913	LIRI-JP	PCAWG	RK007_C01	DO45097	RK007	Primary tumour - solid tissue		30	no treatment		cryopreservation in liquid nitrogen (dead tissue)		frozen, -70 freezer		yes			yes	2290132	Edmondson	II-III		TNM by LCSGJ	3			90
SP135212	LIRI-JP	PCAWG	RK007_L01	DO45097	RK007	Normal - solid tissue		30	no treatment		cryopreservation in liquid nitrogen (dead tissue)		frozen, -70 freezer		no			yes
SP191790	LIRI-JP		RK294_C01	DO45097	RK007	Metastatic tumour - additional metastatic		30	no treatment	surgical resection	cryopreservation in liquid nitrogen (dead tissue)		frozen, -70 freezer		yes			yes	2275522	Edmondson	II		TNM by LCSGJ	3			100
SP98911	LIRI-JP	PCAWG	RK007_B01	DO45097	RK007	Normal - blood derived		30	no treatment		cryopreservation in liquid nitrogen (dead tissue)		frozen, -70 freezer		no			yes
SP98895	LIRI-JP	PCAWG	RK001_B01	DO45091	RK001	Normal - blood derived		30	no treatment		cryopreservation in liquid nitrogen (dead tissue)		frozen, -70 freezer		no			yes
SP98896	LIRI-JP	PCAWG	RK001_C01	DO45091	RK001	Primary tumour - solid tissue		30	no treatment		cryopreservation in liquid nitrogen (dead tissue)		frozen, -70 freezer		yes			yes	2290132	Edmondson	II		TNM by LCSGJ	2			80
SP135203	LIRI-JP	PCAWG	RK001_L01	DO45091	RK001	Normal - solid tissue		30	no treatment		cryopreservation in liquid nitrogen (dead tissue)		frozen, -70 freezer		no			yes
SP135206	LIRI-JP	PCAWG	RK002_L01	DO45092	RK002	Normal - solid tissue		30	no treatment		cryopreservation in liquid nitrogen (dead tissue)		frozen, -70 freezer		no			yes
SP98897	LIRI-JP	PCAWG	RK002_B	DO45092	RK002	Normal - blood derived		30	no treatment		cryopreservation in liquid nitrogen (dead tissue)		frozen, -70 freezer		no			yes
SP98898	LIRI-JP	PCAWG	RK002_C	DO45092	RK002	Primary tumour - solid tissue		30	no treatment		cryopreservation in liquid nitrogen (dead tissue)		frozen, -70 freezer		yes			yes	2290132	Edmondson	III		TNM by LCSGJ	4			80
SP135208	LIRI-JP	PCAWG	RK003_L01	DO45093	RK003	Normal - solid tissue		30	no treatment		cryopreservation in liquid nitrogen (dead tissue)		frozen, -70 freezer		no			yes
SP98899	LIRI-JP	PCAWG	RK003_B	DO45093	RK003	Normal - blood derived		30	no treatment		cryopreservation in liquid nitrogen (dead tissue)		frozen, -70 freezer		no			yes
SP98900	LIRI-JP	PCAWG	RK003_C	DO45093	RK003	Primary tumour - solid tissue		30	no treatment		cryopreservation in liquid nitrogen (dead tissue)		frozen, -70 freezer		yes			yes	2290132	Edmondson	II-III		TNM by LCSGJ	2			90
SP98901	LIRI-JP	PCAWG	RK004_B01	DO45094	RK004	Normal - blood derived		90	other therapy	TACE, RFA	cryopreservation in liquid nitrogen (dead tissue)		frozen, -70 freezer		no			yes
SP98902	LIRI-JP	PCAWG	RK004_C01	DO45094	RK004	Primary tumour - solid tissue		90	other therapy	TACE, RFA	cryopreservation in liquid nitrogen (dead tissue)		frozen, -70 freezer		yes			yes	2290132	Edmondson	I-II		TNM by LCSGJ	3			95
SP135210	LIRI-JP	PCAWG	RK004_L01	DO45094	RK004	Normal - solid tissue		90	other therapy	TACE, RFA	cryopreservation in liquid nitrogen (dead tissue)		frozen, -70 freezer		no			yes
SP50184	LIRI-JP	PCAWG	RK172_B01	DO23552	RK172	Normal - blood derived		30	no treatment		cryopreservation in liquid nitrogen (dead tissue)		frozen, -70 freezer		no			yes
SP50185	LIRI-JP	PCAWG	RK172_C01	DO23552	RK172	Primary tumour - solid tissue		30	no treatment		cryopreservation in liquid nitrogen (dead tissue)		frozen, -70 freezer		yes			yes	2290132	Edmondson	II		TNM by LCSGJ	1			100
SP192657	LIRI-JP		RK172_L01	DO23552	RK172	Normal - solid tissue		30	no treatment		cryopreservation in liquid nitrogen (dead tissue)		frozen, -70 freezer		no			yes
SP50182	LIRI-JP	PCAWG	RK169_B01	DO23551	RK169	Normal - blood derived		30	no treatment		cryopreservation in liquid nitrogen (dead tissue)		frozen, -70 freezer		no			yes
SP50183	LIRI-JP	PCAWG	RK169_C01	DO23551	RK169	Primary tumour - solid tissue		30	no treatment		cryopreservation in liquid nitrogen (dead tissue)		frozen, -70 freezer		yes			yes	2290132	Edmondson	II-III		TNM by LCSGJ	3			60
SP192652	LIRI-JP		RK169_L01	DO23551	RK169	Normal - solid tissue		30	no treatment		cryopreservation in liquid nitrogen (dead tissue)		frozen, -70 freezer		no			yes
SP50181	LIRI-JP	PCAWG	RK164_C01	DO23550	RK164	Primary tumour - solid tissue		30	no treatment		cryopreservation in liquid nitrogen (dead tissue)		frozen, -70 freezer		yes			yes	2290132	Edmondson	I		TNM by LCSGJ	1			100
SP192644	LIRI-JP		RK164_L01	DO23550	RK164	Normal - solid tissue		30	no treatment		cryopreservation in liquid nitrogen (dead tissue)		frozen, -70 freezer		no			yes
SP50180	LIRI-JP	PCAWG	RK164_B01	DO23550	RK164	Normal - blood derived		30	no treatment		cryopreservation in liquid nitrogen (dead tissue)		frozen, -70 freezer		no			yes
SP50158	LIRI-JP	PCAWG	RK134_B01	DO23539	RK134	Normal - blood derived		90	other therapy	TACE	cryopreservation in liquid nitrogen (dead tissue)		frozen, -70 freezer		no			yes
SP50159	LIRI-JP	PCAWG	RK134_C01	DO23539	RK134	Primary tumour - solid tissue		90	other therapy	TACE	cryopreservation in liquid nitrogen (dead tissue)		frozen, -70 freezer		yes			yes	2290132	Edmondson	II		TNM by LCSGJ	1			100
SP50157	LIRI-JP	PCAWG	RK131_C01	DO23538	RK131	Primary tumour - solid tissue		30	no treatment		cryopreservation in liquid nitrogen (dead tissue)		frozen, -70 freezer		yes			yes	2290132	Edmondson	I		TNM by LCSGJ	2			100
SP192577	LIRI-JP		RK131_L01	DO23538	RK131	Normal - solid tissue		30	no treatment		cryopreservation in liquid nitrogen (dead tissue)		frozen, -70 freezer		no			yes
SP50156	LIRI-JP	PCAWG	RK131_B01	DO23538	RK131	Normal - blood derived		30	no treatment		cryopreservation in liquid nitrogen (dead tissue)		frozen, -70 freezer		no			yes
SP50155	LIRI-JP	PCAWG	RK128_C01	DO23537	RK128	Primary tumour - solid tissue		30	no treatment		cryopreservation in liquid nitrogen (dead tissue)		frozen, -70 freezer		yes			yes	2290132	Edmondson	III		TNM by LCSGJ	2			80
SP192562	LIRI-JP		RK128_L01	DO23537	RK128	Normal - solid tissue		30	no treatment		cryopreservation in liquid nitrogen (dead tissue)		frozen, -70 freezer		no			yes
SP50154	LIRI-JP	PCAWG	RK128_B01	DO23537	RK128	Normal - blood derived		30	no treatment		cryopreservation in liquid nitrogen (dead tissue)		frozen, -70 freezer		no			yes
SP50152	LIRI-JP	PCAWG	RK125_B01	DO23536	RK125	Normal - blood derived		30	no treatment		cryopreservation in liquid nitrogen (dead tissue)		frozen, -70 freezer		no			yes
SP50153	LIRI-JP	PCAWG	RK125_C01	DO23536	RK125	Primary tumour - solid tissue		30	no treatment		cryopreservation in liquid nitrogen (dead tissue)		frozen, -70 freezer		yes			yes	2290132	Edmondson	I		TNM by LCSGJ	2			90
SP192556	LIRI-JP		RK125_L01	DO23536	RK125	Normal - solid tissue		30	no treatment		cryopreservation in liquid nitrogen (dead tissue)		frozen, -70 freezer		no			yes
SP50151	LIRI-JP	PCAWG	RK124_C01	DO23535	RK124	Primary tumour - solid tissue		30	no treatment		cryopreservation in liquid nitrogen (dead tissue)		frozen, -70 freezer		yes			yes	2290132	Edmondson	I		TNM by LCSGJ	1			100
SP192555	LIRI-JP		RK124_L01	DO23535	RK124	Normal - solid tissue		30	no treatment		cryopreservation in liquid nitrogen (dead tissue)		frozen, -70 freezer		no			yes
SP50150	LIRI-JP	PCAWG	RK124_B01	DO23535	RK124	Normal - blood derived		30	no treatment		cryopreservation in liquid nitrogen (dead tissue)		frozen, -70 freezer		no			yes
SP192551	LIRI-JP		RK292_C01	DO23534	RK120	Metastatic tumour - additional metastatic		30	no treatment	surgical resection	cryopreservation in liquid nitrogen (dead tissue)		frozen, -70 freezer		yes			yes	2275522	Edmondson	II-III		TNM by LCSGJ	4			100
SP50149	LIRI-JP	PCAWG	RK120_C01	DO23534	RK120	Primary tumour - solid tissue		30	no treatment		cryopreservation in liquid nitrogen (dead tissue)		frozen, -70 freezer		yes			yes	2290132	Edmondson	II-III		TNM by LCSGJ	2			95
SP192548	LIRI-JP		RK120_L01	DO23534	RK120	Normal - solid tissue		30	no treatment		cryopreservation in liquid nitrogen (dead tissue)		frozen, -70 freezer		no			yes
SP50148	LIRI-JP	PCAWG	RK120_B01	DO23534	RK120	Normal - blood derived		30	no treatment		cryopreservation in liquid nitrogen (dead tissue)		frozen, -70 freezer		no			yes
SP192549	LIRI-JP		RK291_C01	DO23534	RK120	Metastatic tumour - additional metastatic		30	no treatment	surgical resection	cryopreservation in liquid nitrogen (dead tissue)		frozen, -70 freezer		yes			yes	2275522	Edmondson	II		TNM by LCSGJ	4			100
SP50146	LIRI-JP	PCAWG	RK118_B01	DO23533	RK118	Normal - blood derived		30	no treatment		cryopreservation in liquid nitrogen (dead tissue)		frozen, -70 freezer		no			yes
SP50147	LIRI-JP	PCAWG	RK118_C01	DO23533	RK118	Primary tumour - solid tissue		30	no treatment		cryopreservation in liquid nitrogen (dead tissue)		frozen, -70 freezer		yes			yes	2290132	Edmondson	II-III		TNM by LCSGJ	2			100
SP192543	LIRI-JP		RK118_L01	DO23533	RK118	Normal - solid tissue		30	no treatment		cryopreservation in liquid nitrogen (dead tissue)		frozen, -70 freezer		no			yes
SP50145	LIRI-JP	PCAWG	RK117_C01	DO23532	RK117	Primary tumour - solid tissue		30	no treatment		cryopreservation in liquid nitrogen (dead tissue)		frozen, -70 freezer		yes			yes	2290132	Edmondson	I-II		TNM by LCSGJ	1			90
SP192541	LIRI-JP		RK117_L01	DO23532	RK117	Normal - solid tissue		30	no treatment		cryopreservation in liquid nitrogen (dead tissue)		frozen, -70 freezer		no			yes
SP50144	LIRI-JP	PCAWG	RK117_B01	DO23532	RK117	Normal - blood derived		30	no treatment		cryopreservation in liquid nitrogen (dead tissue)		frozen, -70 freezer		no			yes
SP192537	LIRI-JP		RK116_L01	DO23531	RK116	Normal - solid tissue		30	no treatment		cryopreservation in liquid nitrogen (dead tissue)		frozen, -70 freezer		no			yes
SP50142	LIRI-JP	PCAWG	RK116_B01	DO23531	RK116	Normal - blood derived		30	no treatment		cryopreservation in liquid nitrogen (dead tissue)		frozen, -70 freezer		no			yes
SP50143	LIRI-JP	PCAWG	RK116_C01	DO23531	RK116	Primary tumour - solid tissue		30	no treatment		cryopreservation in liquid nitrogen (dead tissue)		frozen, -70 freezer		yes			yes	2290132	Edmondson	II		TNM by LCSGJ	3			100
SP50141	LIRI-JP	PCAWG	RK113_C01	DO23530	RK113	Primary tumour - solid tissue		90	other therapy	TACE	cryopreservation in liquid nitrogen (dead tissue)		frozen, -70 freezer		yes			yes	2290132	Edmondson	II		TNM by LCSGJ	4			100
SP50140	LIRI-JP	PCAWG	RK113_L01	DO23530	RK113	Normal - tissue adjacent to primary		90	other therapy	TACE	cryopreservation in liquid nitrogen (dead tissue)		frozen, -70 freezer		no			yes
SP50178	LIRI-JP	PCAWG	RK156_B01	DO23549	RK156	Normal - blood derived		90	other therapy	TACE	cryopreservation in liquid nitrogen (dead tissue)		frozen, -70 freezer		no			yes
SP50179	LIRI-JP	PCAWG	RK156_C01	DO23549	RK156	Primary tumour - solid tissue		90	other therapy	TACE	cryopreservation in liquid nitrogen (dead tissue)		frozen, -70 freezer		yes			yes	2290132	Edmondson	II		TNM by LCSGJ	3			95
SP50176	LIRI-JP	PCAWG	RK155_B01	DO23548	RK155	Normal - blood derived		90	other therapy	TACE	cryopreservation in liquid nitrogen (dead tissue)		frozen, -70 freezer		no			yes
SP50177	LIRI-JP	PCAWG	RK155_C01	DO23548	RK155	Primary tumour - solid tissue		90	other therapy	TACE	cryopreservation in liquid nitrogen (dead tissue)		frozen, -70 freezer		yes			yes	2290132	Edmondson	I		TNM by LCSGJ	1			100
SP192627	LIRI-JP		RK155_L01	DO23548	RK155	Normal - solid tissue		90	other therapy	TACE	cryopreservation in liquid nitrogen (dead tissue)		frozen, -70 freezer		no			yes
SP50175	LIRI-JP	PCAWG	RK153_C01	DO23547	RK153	Primary tumour - solid tissue		90	other therapy	TACE	cryopreservation in liquid nitrogen (dead tissue)		frozen, -70 freezer		yes			yes	2290132	Edmondson	II		TNM by LCSGJ	1			90
SP50174	LIRI-JP	PCAWG	RK153_B01	DO23547	RK153	Normal - blood derived		90	other therapy	TACE	cryopreservation in liquid nitrogen (dead tissue)		frozen, -70 freezer		no			yes
SP50172	LIRI-JP	PCAWG	RK152_B01	DO23546	RK152	Normal - blood derived		90	other therapy	TACE	cryopreservation in liquid nitrogen (dead tissue)		frozen, -70 freezer		no			yes
SP50173	LIRI-JP	PCAWG	RK152_C01	DO23546	RK152	Primary tumour - solid tissue		90	other therapy	TACE	cryopreservation in liquid nitrogen (dead tissue)		frozen, -70 freezer		yes			yes	2290132	Edmondson	I-II		TNM by LCSGJ	2			95
SP50170	LIRI-JP	PCAWG	RK151_B01	DO23545	RK151	Normal - blood derived		90	other therapy	TACE	cryopreservation in liquid nitrogen (dead tissue)		frozen, -70 freezer		no			yes
SP50171	LIRI-JP	PCAWG	RK151_C01	DO23545	RK151	Primary tumour - solid tissue		90	other therapy	TACE	cryopreservation in liquid nitrogen (dead tissue)		frozen, -70 freezer		yes			yes	2290132	Edmondson	II		TNM by LCSGJ	2			95
SP192619	LIRI-JP		RK151_L01	DO23545	RK151	Normal - solid tissue		90	other therapy	TACE	cryopreservation in liquid nitrogen (dead tissue)		frozen, -70 freezer		no			yes
SP50168	LIRI-JP	PCAWG	RK150_B01	DO23544	RK150	Normal - blood derived		90	other therapy	TACE	cryopreservation in liquid nitrogen (dead tissue)		frozen, -70 freezer		no			yes
SP50169	LIRI-JP	PCAWG	RK150_C01	DO23544	RK150	Primary tumour - solid tissue		90	other therapy	TACE	cryopreservation in liquid nitrogen (dead tissue)		frozen, -70 freezer		yes			yes	2290132	Edmondson	II		TNM by LCSGJ	2			40
SP192605	LIRI-JP		RK145_L01	DO23543	RK145	Normal - solid tissue		90	other therapy	TACE	cryopreservation in liquid nitrogen (dead tissue)		frozen, -70 freezer		no			yes
SP112051	LIRI-JP	PCAWG	RK281_C01	DO23543	RK145	Primary tumour - solid tissue		30	no treatment		cryopreservation in liquid nitrogen (dead tissue)		frozen, -70 freezer		yes			yes	2290132	Edmondson	II		TNM by LCSGJ	2			95
SP50166	LIRI-JP	PCAWG	RK145_B01	DO23543	RK145	Normal - blood derived		90	other therapy	TACE	cryopreservation in liquid nitrogen (dead tissue)		frozen, -70 freezer		no			yes
SP50167	LIRI-JP	PCAWG	RK145_C01	DO23543	RK145	Primary tumour - solid tissue		90	other therapy	TACE	cryopreservation in liquid nitrogen (dead tissue)		frozen, -70 freezer		yes			yes	2290132	Edmondson	II		TNM by LCSGJ	2			70
SP50164	LIRI-JP	PCAWG	RK143_B01	DO23542	RK143	Normal - blood derived		90	other therapy	TACE	cryopreservation in liquid nitrogen (dead tissue)		frozen, -70 freezer		no			yes
SP50165	LIRI-JP	PCAWG	RK143_C01	DO23542	RK143	Primary tumour - solid tissue		90	other therapy	TACE	cryopreservation in liquid nitrogen (dead tissue)		frozen, -70 freezer		yes			yes	2290132	Edmondson	II		TNM by LCSGJ	3			100
SP192603	LIRI-JP		RK143_L01	DO23542	RK143	Normal - solid tissue		90	other therapy	TACE	cryopreservation in liquid nitrogen (dead tissue)		frozen, -70 freezer		no			yes
SP50162	LIRI-JP	PCAWG	RK140_B01	DO23541	RK140	Normal - blood derived		30	no treatment		cryopreservation in liquid nitrogen (dead tissue)		frozen, -70 freezer		no			yes
SP50163	LIRI-JP	PCAWG	RK140_C01	DO23541	RK140	Primary tumour - solid tissue		30	no treatment		cryopreservation in liquid nitrogen (dead tissue)		frozen, -70 freezer		yes			yes	2290132	Edmondson	II		TNM by LCSGJ	2			100
SP192593	LIRI-JP		RK140_L01	DO23541	RK140	Normal - solid tissue		30	no treatment		cryopreservation in liquid nitrogen (dead tissue)		frozen, -70 freezer		no			yes
SP50161	LIRI-JP	PCAWG	RK135_C01	DO23540	RK135	Primary tumour - solid tissue		90	other therapy	TACE	cryopreservation in liquid nitrogen (dead tissue)		frozen, -70 freezer		yes			yes	2290132	Edmondson	II		TNM by LCSGJ	1			100
SP50160	LIRI-JP	PCAWG	RK135_B01	DO23540	RK135	Normal - blood derived		90	other therapy	TACE	cryopreservation in liquid nitrogen (dead tissue)		frozen, -70 freezer		no			yes
SP135272	LIRI-JP	PCAWG	RK075_L01	DO23517	RK075	Normal - solid tissue		30	no treatment		cryopreservation in liquid nitrogen (dead tissue)		frozen, -70 freezer		no			yes
SP50114	LIRI-JP	PCAWG	RK075_B01	DO23517	RK075	Normal - blood derived		30	no treatment		cryopreservation in liquid nitrogen (dead tissue)		frozen, -70 freezer		no			yes
SP50115	LIRI-JP	PCAWG	RK075_C01	DO23517	RK075	Primary tumour - solid tissue		30	no treatment		cryopreservation in liquid nitrogen (dead tissue)		frozen, -70 freezer		yes			yes	2290132	Edmondson	I		TNM by LCSGJ	2			100
SP50112	LIRI-JP	PCAWG	RK074_B01	DO23516	RK074	Normal - blood derived		90	other therapy	TACE	cryopreservation in liquid nitrogen (dead tissue)		frozen, -70 freezer		no			yes
SP50113	LIRI-JP	PCAWG	RK074_C01	DO23516	RK074	Primary tumour - solid tissue		90	other therapy	TACE	cryopreservation in liquid nitrogen (dead tissue)		frozen, -70 freezer		yes			yes	2290132	Edmondson	II		TNM by LCSGJ	3			80
SP192442	LIRI-JP		RK074_L01	DO23516	RK074	Normal - solid tissue		90	other therapy	TACE	cryopreservation in liquid nitrogen (dead tissue)		frozen, -70 freezer		no			yes
SP192417	LIRI-JP		RK060_L01	DO23515	RK060	Normal - solid tissue		30	no treatment		cryopreservation in liquid nitrogen (dead tissue)		frozen, -70 freezer		no			yes
SP50110	LIRI-JP	PCAWG	RK060_B01	DO23515	RK060	Normal - blood derived		30	no treatment		cryopreservation in liquid nitrogen (dead tissue)		frozen, -70 freezer		no			yes
SP50111	LIRI-JP	PCAWG	RK060_C01	DO23515	RK060	Primary tumour - solid tissue		30	no treatment		cryopreservation in liquid nitrogen (dead tissue)		frozen, -70 freezer		yes			yes	2290132	Edmondson	III		TNM by LCSGJ	2			100
SP192411	LIRI-JP		RK057_L01	DO23514	RK057	Normal - solid tissue		90	other therapy	TACE	cryopreservation in liquid nitrogen (dead tissue)		frozen, -70 freezer		no			yes
SP50108	LIRI-JP	PCAWG	RK057_B01	DO23514	RK057	Normal - blood derived		90	other therapy	TACE	cryopreservation in liquid nitrogen (dead tissue)		frozen, -70 freezer		no			yes
SP50109	LIRI-JP	PCAWG	RK057_C01	DO23514	RK057	Primary tumour - solid tissue		90	other therapy	TACE	cryopreservation in liquid nitrogen (dead tissue)		frozen, -70 freezer		yes			yes	2290132	Edmondson	II		TNM by LCSGJ	2			100
SP192405	LIRI-JP		RK053_L01	DO23513	RK053	Normal - solid tissue		30	no treatment		cryopreservation in liquid nitrogen (dead tissue)		frozen, -70 freezer		no			yes
SP50106	LIRI-JP	PCAWG	RK053_B01	DO23513	RK053	Normal - blood derived		30	no treatment		cryopreservation in liquid nitrogen (dead tissue)		frozen, -70 freezer		no			yes
SP50107	LIRI-JP	PCAWG	RK053_C01	DO23513	RK053	Primary tumour - solid tissue		30	no treatment		cryopreservation in liquid nitrogen (dead tissue)		frozen, -70 freezer		yes			yes	2290132	Edmondson	II		TNM by LCSGJ	3			60
SP50105	LIRI-JP	PCAWG	RK043_C01	DO23512	RK043	Primary tumour - solid tissue		30	no treatment		cryopreservation in liquid nitrogen (dead tissue)		frozen, -70 freezer		yes			yes	2290132	Edmondson	II		TNM by LCSGJ	1			100
SP192390	LIRI-JP		RK043_L01	DO23512	RK043	Normal - solid tissue		30	no treatment		cryopreservation in liquid nitrogen (dead tissue)		frozen, -70 freezer		no			yes
SP50104	LIRI-JP	PCAWG	RK043_B01	DO23512	RK043	Normal - blood derived		30	no treatment		cryopreservation in liquid nitrogen (dead tissue)		frozen, -70 freezer		no			yes
SP50102	LIRI-JP	PCAWG	RK040_B01	DO23511	RK040	Normal - blood derived		90	other therapy	TACE	cryopreservation in liquid nitrogen (dead tissue)		frozen, -70 freezer		no			yes
SP50103	LIRI-JP	PCAWG	RK040_C01	DO23511	RK040	Primary tumour - solid tissue		90	other therapy	TACE	cryopreservation in liquid nitrogen (dead tissue)		frozen, -70 freezer		yes			yes	2290132	Edmondson	III		TNM by LCSGJ	3			60
SP192263	LIRI-JP		RK040_L01	DO23511	RK040	Normal - solid tissue		90	other therapy	TACE	cryopreservation in liquid nitrogen (dead tissue)		frozen, -70 freezer		no			yes
SP50100	LIRI-JP	PCAWG	RK038_B01	DO23510	RK038	Normal - blood derived		90	other therapy	TACE	cryopreservation in liquid nitrogen (dead tissue)		frozen, -70 freezer		no			yes
SP50101	LIRI-JP	PCAWG	RK038_C01	DO23510	RK038	Primary tumour - solid tissue		90	other therapy	TACE	cryopreservation in liquid nitrogen (dead tissue)		frozen, -70 freezer		yes			yes	2290132	Edmondson	II-III		TNM by LCSGJ	2			100
SP191982	LIRI-JP		RK038_L01	DO23510	RK038	Normal - solid tissue		90	other therapy	TACE	cryopreservation in liquid nitrogen (dead tissue)		frozen, -70 freezer		no			yes
SP50118	LIRI-JP	PCAWG	RK085_B01	DO23519	RK085	Normal - blood derived		90	other therapy	TACE	cryopreservation in liquid nitrogen (dead tissue)		frozen, -70 freezer		no			yes
SP50119	LIRI-JP	PCAWG	RK085_C01	DO23519	RK085	Primary tumour - solid tissue		90	other therapy	TACE	cryopreservation in liquid nitrogen (dead tissue)		frozen, -70 freezer		yes			yes	2290132	Edmondson	III		TNM by LCSGJ	3			70
SP192464	LIRI-JP		RK085_L01	DO23519	RK085	Normal - solid tissue		90	other therapy	TACE	cryopreservation in liquid nitrogen (dead tissue)		frozen, -70 freezer		no			yes
SP50117	LIRI-JP	PCAWG	RK076_C01	DO23518	RK076	Primary tumour - solid tissue		30	no treatment		cryopreservation in liquid nitrogen (dead tissue)		frozen, -70 freezer		yes			yes	2290132	Edmondson	II		TNM by LCSGJ	2			100
SP192445	LIRI-JP		RK076_L01	DO23518	RK076	Normal - solid tissue		30	no treatment		cryopreservation in liquid nitrogen (dead tissue)		frozen, -70 freezer		no			yes
SP50116	LIRI-JP	PCAWG	RK076_B01	DO23518	RK076	Normal - blood derived		30	no treatment		cryopreservation in liquid nitrogen (dead tissue)		frozen, -70 freezer		no			yes
SP192511	LIRI-JP		RK105_L01	DO23528	RK105	Normal - solid tissue		30	no treatment		cryopreservation in liquid nitrogen (dead tissue)		frozen, -70 freezer		no			yes
SP50136	LIRI-JP	PCAWG	RK105_B01	DO23528	RK105	Normal - blood derived		30	no treatment		cryopreservation in liquid nitrogen (dead tissue)		frozen, -70 freezer		no			yes
SP50137	LIRI-JP	PCAWG	RK105_C01	DO23528	RK105	Primary tumour - solid tissue		30	no treatment		cryopreservation in liquid nitrogen (dead tissue)		frozen, -70 freezer		yes			yes	2290132	Edmondson	II		TNM by LCSGJ	1			80
SP50134	LIRI-JP	PCAWG	RK104_B01	DO23527	RK104	Normal - blood derived		30	no treatment		cryopreservation in liquid nitrogen (dead tissue)		frozen, -70 freezer		no			yes
SP50135	LIRI-JP	PCAWG	RK104_C01	DO23527	RK104	Primary tumour - solid tissue		30	no treatment		cryopreservation in liquid nitrogen (dead tissue)		frozen, -70 freezer		yes			yes	2290132	Edmondson	II		TNM by LCSGJ	1			100
SP192507	LIRI-JP		RK104_L01	DO23527	RK104	Normal - solid tissue		30	no treatment		cryopreservation in liquid nitrogen (dead tissue)		frozen, -70 freezer		no			yes
SP50133	LIRI-JP	PCAWG	RK102_C01	DO23526	RK102	Primary tumour - solid tissue		30	no treatment		cryopreservation in liquid nitrogen (dead tissue)		frozen, -70 freezer		yes			yes	2290132	Edmondson	II-III		TNM by LCSGJ	3			80
SP192498	LIRI-JP		RK102_L01	DO23526	RK102	Normal - solid tissue		30	no treatment		cryopreservation in liquid nitrogen (dead tissue)		frozen, -70 freezer		no			yes
SP50132	LIRI-JP	PCAWG	RK102_B01	DO23526	RK102	Normal - blood derived		30	no treatment		cryopreservation in liquid nitrogen (dead tissue)		frozen, -70 freezer		no			yes
SP192495	LIRI-JP		RK101_L01	DO23525	RK101	Normal - solid tissue		30	no treatment		cryopreservation in liquid nitrogen (dead tissue)		frozen, -70 freezer		no			yes
SP50130	LIRI-JP	PCAWG	RK101_B01	DO23525	RK101	Normal - blood derived		30	no treatment		cryopreservation in liquid nitrogen (dead tissue)		frozen, -70 freezer		no			yes
SP50131	LIRI-JP	PCAWG	RK101_C01	DO23525	RK101	Primary tumour - solid tissue		30	no treatment		cryopreservation in liquid nitrogen (dead tissue)		frozen, -70 freezer		yes			yes	2290132	Edmondson	II-III		TNM by LCSGJ	4			70
SP50128	LIRI-JP	PCAWG	RK095_B01	DO23524	RK095	Normal - blood derived		90	other therapy	TACE	cryopreservation in liquid nitrogen (dead tissue)		frozen, -70 freezer		no			yes
SP50129	LIRI-JP	PCAWG	RK095_C01	DO23524	RK095	Primary tumour - solid tissue		90	other therapy	TACE	cryopreservation in liquid nitrogen (dead tissue)		frozen, -70 freezer		yes			yes	2290132	Edmondson	II		TNM by LCSGJ	2			95
SP192480	LIRI-JP		RK095_L01	DO23524	RK095	Normal - solid tissue		90	other therapy	TACE	cryopreservation in liquid nitrogen (dead tissue)		frozen, -70 freezer		no			yes
SP192477	LIRI-JP		RK093_L01	DO23523	RK093	Normal - solid tissue		90	other therapy	TACE	cryopreservation in liquid nitrogen (dead tissue)		frozen, -70 freezer		no			yes
SP50126	LIRI-JP	PCAWG	RK093_B01	DO23523	RK093	Normal - blood derived		90	other therapy	TACE	cryopreservation in liquid nitrogen (dead tissue)		frozen, -70 freezer		no			yes
SP50127	LIRI-JP	PCAWG	RK093_C01	DO23523	RK093	Primary tumour - solid tissue		90	other therapy	TACE	cryopreservation in liquid nitrogen (dead tissue)		frozen, -70 freezer		yes			yes	2290132	Edmondson	II		TNM by LCSGJ	3			60
SP50125	LIRI-JP	PCAWG	RK090_C01	DO23522	RK090	Primary tumour - solid tissue		90	other therapy	TACE	cryopreservation in liquid nitrogen (dead tissue)		frozen, -70 freezer		yes			yes	2290132	Edmondson	II		TNM by LCSGJ	1			100
SP50124	LIRI-JP	PCAWG	RK090_B01	DO23522	RK090	Normal - blood derived		90	other therapy	TACE	cryopreservation in liquid nitrogen (dead tissue)		frozen, -70 freezer		no			yes
SP50122	LIRI-JP	PCAWG	RK088_B01	DO23521	RK088	Normal - blood derived		90	other therapy	TACE	cryopreservation in liquid nitrogen (dead tissue)		frozen, -70 freezer		no			yes
SP50123	LIRI-JP	PCAWG	RK088_C01	DO23521	RK088	Primary tumour - solid tissue		90	other therapy	TACE	cryopreservation in liquid nitrogen (dead tissue)		frozen, -70 freezer		yes			yes	2290132	Edmondson	II		TNM by LCSGJ	3			80
SP50121	LIRI-JP	PCAWG	RK087_C01	DO23520	RK087	Primary tumour - solid tissue		90	other therapy	TACE	cryopreservation in liquid nitrogen (dead tissue)		frozen, -70 freezer		yes			yes	2290132	Edmondson	II		TNM by LCSGJ	4			70
SP50120	LIRI-JP	PCAWG	RK087_B01	DO23520	RK087	Normal - blood derived		90	other therapy	TACE	cryopreservation in liquid nitrogen (dead tissue)		frozen, -70 freezer		no			yes
SP50138	LIRI-JP	PCAWG	RK110_B01	DO23529	RK110	Normal - blood derived		30	no treatment		cryopreservation in liquid nitrogen (dead tissue)		frozen, -70 freezer		no			yes
SP50139	LIRI-JP	PCAWG	RK110_C01	DO23529	RK110	Primary tumour - solid tissue		30	no treatment		cryopreservation in liquid nitrogen (dead tissue)		frozen, -70 freezer		yes			yes	2290132	Edmondson	II		TNM by LCSGJ	4			100
SP192523	LIRI-JP		RK110_L01	DO23529	RK110	Normal - solid tissue		30	no treatment		cryopreservation in liquid nitrogen (dead tissue)		frozen, -70 freezer		no			yes
SP50098	LIRI-JP	PCAWG	RK030_B01	DO23509	RK030	Normal - blood derived		90	other therapy	TACE	cryopreservation in liquid nitrogen (dead tissue)		frozen, -70 freezer		no			yes
SP50099	LIRI-JP	PCAWG	RK030_C01	DO23509	RK030	Primary tumour - solid tissue		90	other therapy	TACE	cryopreservation in liquid nitrogen (dead tissue)		frozen, -70 freezer		yes			yes	2290132	Edmondson	II		TNM by LCSGJ	3			70
SP191925	LIRI-JP		RK030_L01	DO23509	RK030	Normal - solid tissue		90	other therapy	TACE	cryopreservation in liquid nitrogen (dead tissue)		frozen, -70 freezer		no			yes
SP191914	LIRI-JP		RK028_L01	DO23508	RK028	Normal - solid tissue		90	other therapy	TACE	cryopreservation in liquid nitrogen (dead tissue)		frozen, -70 freezer		no			yes
SP50096	LIRI-JP	PCAWG	RK028_B01	DO23508	RK028	Normal - blood derived		90	other therapy	TACE	cryopreservation in liquid nitrogen (dead tissue)		frozen, -70 freezer		no			yes
SP50097	LIRI-JP	PCAWG	RK028_C01	DO23508	RK028	Primary tumour - solid tissue		90	other therapy	TACE	cryopreservation in liquid nitrogen (dead tissue)		frozen, -70 freezer		yes			yes	2290132	Edmondson	II		TNM by LCSGJ	2			70

## Sheet: ICGC-risk
id	futime	fustat	ANLN	UCK2	LPCAT1	TTK	CCNB1	KIF2C	HAVCR1	MMP1	PIGU	CENPA	CENPO	CDCA8	CBX2	KIAA1841	KIF18A	CEP55
DO227643	1260	0	0.382947	2.01539	3.50001	0.454634	1.36768	0.626717	0	0	6.18588	0.185367	1.11774	0.805899	0.222039	0.656572	0.465607	0.581589
DO227801	660	0	0.858912	3.49652	3.83806	0.880713	5.32469	1.23182	0.162177	0.0642069	8.55447	0.734528	1.91523	1.41999	0.407201	0.719142	0.380134	0.666556
DO23508	390	0	2.45243	12.6682	9.9168	3.08376	18.6961	6.92736	0.588131	1.07948	17.1301	3.72836	3.59396	4.65879	2.13611	0.804196	0.990917	3.61061
DO23509	780	1	8.94045	6.06225	12.0726	3.69047	11.5144	2.54774	7.88894	0.566365	6.19675	4.10783	4.41132	3.90592	4.74331	3.75124	0.756792	2.996
DO23510	870	0	2.34339	7.14902	12.6504	1.52509	9.00229	3.22433	0.886657	0.612776	14.3744	1.67085	3.2774	2.37622	1.03619	2.24613	0.655096	1.38653
DO23511	180	1	0.997922	10.6051	30.4395	1.61567	5.53061	3.15517	0.178594	0.210445	22.5986	2.14842	5.2131	4.0337	4.40801	0.835133	0.596128	1.30037
DO23512	1260	0	0.827252	2.89723	12.731	0.570191	1.50554	0.677657	0	0.0616111	5.49913	0.591601	1.12806	1.06639	0.18914	1.56606	0.225604	0.397428
DO23513	1200	0	3.06953	2.93992	12.1412	1.80653	6.44405	1.47521	0.0910505	0.401404	11.2923	0.970499	2.39506	2.00806	0.476054	1.76782	1.2457	0.603714
DO23514	1290	0	1.9237	2.92132	4.86453	1.90025	7.62624	3.77335	0.248224	0.325585	5.77882	1.94608	2.39017	2.66213	0.410663	1.02914	1.26865	4.24159
DO23515	1230	0	6.82758	9.8794	10.6187	5.74011	29.6985	6.06084	0.614748	0.212405	26.9165	4.48298	6.11295	6.41991	5.19175	1.43604	1.90078	2.61958
DO23517	1200	0	0.166603	1.46791	2.20219	0.230302	0.925681	0.209902	0.062239	0.0216799	3.62182	0.178526	0.683458	0.384031	0.130486	0.252679	0.122531	0.101151
DO23518	1320	0	2.14445	2.3137	8.34107	1.01822	9.57481	1.65547	0.0953147	0	8.13397	0.791997	2.10438	1.75387	0.446839	0.333749	0.558821	1.15582
DO23519	630	0	9.26384	19.7314	50.9025	6.78763	52.6564	14.0226	0.316228	1.99626	26.3393	9.11308	8.75396	7.81708	5.11092	1.30811	2.38771	7.67828
DO23521	1110	0	9.55153	12.1702	10.9822	7.31032	21.7312	11.2051	5.06389	0.0863476	26.1662	5.96937	8.92403	12.5662	6.39831	2.57023	2.25709	3.33206
DO23523	1080	0	0.43717	2.76201	17.517	0.400229	1.44383	0.895526	2.21081	3.24408	7.39793	0.702972	26.5483	0.66618	0.946688	2.10878	0.302191	0.972392
DO23524	1050	0	9.22358	10.6219	14.4387	4.79716	24.7325	5.72728	0.337296	0.317614	15.5227	9.26558	7.1143	7.13901	0.605075	3.64135	2.42111	4.79018
DO23525	1050	0	4.3779	7.17268	6.57883	4.63914	25.6617	9.12905	0.107569	0.147386	18.1693	9.31615	5.61876	12.0031	2.5991	0.86382	1.47513	4.05855
DO23526	1050	0	5.7616	6.25562	17.6071	3.95864	8.65731	4.90344	0.376466	6.04124	14.5213	3.24623	5.77582	6.09648	1.67805	2.93002	2.00936	6.43011
DO23527	1050	0	1.7153	3.1969	4.84795	0.824248	3.99524	1.20164	0.152077	0.0801589	4.72289	0.646148	2.0123	1.2959	1.14218	1.08468	0.393242	0.580505
DO23528	1020	0	1.46401	2.68602	1.98024	1.06469	6.19089	2.13968	0.0740148	0	8.01204	0.904454	2.00393	1.45776	0.434635	0.568678	0.422417	0.583908
DO23529	930	0	3.60319	8.73969	7.38931	1.65065	7.15196	1.68356	0.0743085	1.23966	5.5537	1.23153	1.90278	2.46406	0.568602	1.1308	0.697055	0.725117
DO23530	180	1	0.712652	5.42578	15.885	0.873867	2.73355	1.39504	0.298448	0.793602	7.47413	0.698191	9.58255	0.891352	0.455987	1.09815	0.533761	1.30193
DO23531	900	0	0.236618	0.997485	3.26627	0.194612	1.11188	0.400863	0.159164	0.0554188	3.77753	0.141613	1.3585	0.37933	0.1698	0.557425	0.158797	0.246029
DO23532	960	0	0.581279	2.14917	7.70541	0.530408	1.53627	0.88675	0	0	7.19907	0.419979	1.7196	1.70954	0.984434	1.14258	0.394549	0.187147
DO23533	900	0	2.0541	8.31267	7.98609	2.77391	7.96524	2.46432	0.0792209	0.206085	7.43124	1.13196	1.8149	2.8735	0.790152	0.83927	0.755869	1.02239
DO23534	840	0	0.376186	1.67583	1.88802	0.491948	2.00041	0.550077	0	0.0995303	7.73769	0.436074	1.57074	0.921294	0.79315	0.737509	0.308806	0.21097
DO23535	960	0	2.6876	4.74046	7.68129	1.13196	5.44814	1.23883	0.268711	0.153564	9.38969	1.44216	6.34771	1.74479	0.663932	2.63548	0.790433	3.02826
DO23536	930	0	1.07353	3.67098	4.1657	0.766543	2.99952	1.0483	0	0.541857	4.34123	0.465417	1.5077	0.89892	1.47989	0.932466	0.506748	0.75508
DO23537	900	1	8.61149	5.24754	7.81403	3.46223	24.8227	18.0418	7.23313	5.29977	18.3038	6.6555	7.13649	18.2128	0.845807	4.66248	2.96014	4.89778
DO23538	450	0	2.12257	1.58311	3.35814	1.36686	7.12865	0.962958	0	0.132139	5.01176	0.707598	0.941767	1.45474	0.166785	0.778686	0.432075	0.594998
DO23539	1110	0	2.9187	4.59314	4.02328	2.15088	9.65954	3.36262	0	0	9.18919	2.09242	2.52658	4.34698	1.95157	1.36814	1.25809	1.98596
DO23540	750	0	0.919841	6.01232	8.90899	1.80068	3.38771	2.45348	0.163932	0	11.8956	0.971919	4.01956	4.11229	3.33925	0.936468	0.30356	1.32289
DO23541	930	0	2.06546	5.28039	6.28422	1.50145	5.60127	1.47495	0.17538	0.149852	4.91573	0.861938	2.2018	1.53157	0.840849	1.0751	0.573434	1.48651
DO23542	960	0	2.95211	5.24744	5.76696	2.24627	8.78271	2.95249	0.235846	0.322438	9.28901	1.6167	1.74104	2.69438	1.65711	1.27904	1.72524	1.49045
DO23543	1020	0	3.0248	5.16007	6.67676	1.30272	4.04947	2.19152	0.245901	0.084417	6.92106	1.33991	2.42745	2.35575	0.259366	2.38958	0.689027	2.20412
DO23544	960	0	0.470554	2.10602	2.80249	0.336612	1.60793	0.581059	0.108689	0.0318945	2.6075	0.474638	0.989086	0.52345	0.0242477	0.706972	0.163383	0.269544
DO23545	570	1	2.17922	6.72041	6.13886	2.38094	25.549	3.89899	0.271763	0.411138	15.9361	2.11453	2.83585	2.87625	0.892879	0.68146	1.11694	1.09142
DO23546	1050	0	2.36025	4.34341	7.85777	2.02202	7.94002	2.62894	0.202995	0.217574	5.39398	2.04339	2.65905	2.81839	1.08048	1.67871	1.23307	2.76857
DO23547	1020	0	1.1941	5.76635	16.0352	1.06647	2.86231	2.0775	0.787685	1.64007	6.05619	1.37167	12.2662	1.33029	0.998235	4.0733	0.763529	2.36223
DO23548	840	0	1.43555	5.53654	5.14145	0.76393	2.6919	1.09542	0.182839	0.17333	3.15247	0.686144	2.30487	1.1687	0.217946	0.707712	0.327974	1.10964
DO23549	990	0	3.42753	4.01305	13.4668	2.96608	8.39791	5.15045	1.07846	0.358804	5.17505	2.56328	4.83749	4.61332	1.18263	1.49305	1.50709	4.19119
DO23550	990	0	1.16525	1.80107	4.36979	0.900192	4.32803	1.32439	0.107611	0	5.9944	0.563873	2.5264	1.71011	0.175349	0.658173	0.615901	1.2109
DO23551	150	1	0.172826	1.44335	4.33772	0.256238	0.674434	0.106032	0.167428	0.173073	3.2307	0.133066	1.38799	0.288184	0.105796	0.640024	0.0956609	0.243505
DO23552	810	0	5.864	2.5149	5.69321	3.82065	10.2417	7.05245	2.30656	0.377418	40.8731	4.46375	5.54908	7.64513	0.803352	3.12273	2.29354	1.42645
DO45091	1320	1	2.73187	5.45146	3.42321	1.29823	8.77938	1.09923	0.0674865	0.292484	6.74318	1.10186	2.10498	0.968334	0.231861	0.667571	0.511881	1.08713
DO45092	1200	1	3.35729	6.74346	22.4364	1.91568	10.336	3.34805	0.0847555	1.37174	21.0564	2.19983	3.83682	3.9503	1.84722	1.63039	0.875791	1.92605
DO45093	720	1	8.61241	5.46717	6.07987	5.80433	29.8278	7.92247	0.32347	0	10.047	6.28186	2.57886	12.1466	1.43921	1.10956	1.72817	4.66341
DO45094	1650	0	0.264578	2.71704	2.79918	0.342643	1.77024	0.330124	0.0515001	0.0475245	5.5096	0.226147	1.47149	0.923869	0.37259	0.44772	0.247667	0.387062
DO45095	1620	0	1.08088	4.23154	15.0198	0.954036	9.17382	1.58091	0.219741	0.193767	9.51382	1.12119	4.23426	1.70344	0.857181	0.98931	0.476813	1.2643
DO45096	1290	1	4.01591	5.12186	7.28787	2.33389	15.1823	3.26936	0.0941528	0.0672631	15.4218	2.09766	2.44528	3.09722	1.14533	1.30333	0.896574	0.846766
DO45097	1620	0	1.24484	3.48548	4.42473	0.339061	4.40372	0.898887	0	0.330157	8.90148	0.32309	1.4689	1.04494	0.326672	0.634445	0.334919	0.529621
DO45099	1590	0	1.29274	3.43027	8.69599	1.2274	10.8174	1.16206	0.147701	0.0854886	7.74589	0.931634	1.73328	1.57313	0.80239	1.05827	0.429206	0.835087
DO45101	1680	0	0.399186	1.89487	5.82651	0.917957	0.921329	0.380865	0.0431783	0.0882506	5.36658	0.149946	1.51856	0.698187	0.829506	0.932879	0.237665	0.375428
DO45103	450	0	1.8114	4.05121	19.3368	1.11855	8.13237	1.59375	0.410196	1.23761	12.862	1.78359	4.6434	1.66101	0.849282	1.13758	0.457175	2.21501
DO45105	1680	0	3.1839	3.28485	7.09716	2.68516	8.22733	3.73817	0.23524	0	6.86503	2.82397	4.74097	4.4073	2.15042	3.27868	1.43414	3.13323
DO45107	1710	0	0.711293	2.78184	4.10242	0.586722	1.25204	1.102	0.0919135	0.0677458	4.00456	0.50992	1.33396	1.67017	0.457053	0.68588	0.44134	0.499593
DO45109	1590	0	0.536913	2.12028	4.44041	0.779223	1.27648	0.790031	0.0978989	0.0818608	6.30748	0.29618	3.74336	0.479459	0.665454	0.839045	0.311942	0.353535
DO45111	1590	0	1.50621	0.957974	2.73868	0.899621	2.28948	0.613021	0.067608	0.0816584	3.46199	0.744163	1.14449	0.963787	0.284086	0.926545	0.381032	0.31572
DO45113	1560	0	2.80038	2.59638	13.6385	0.807106	2.89025	1.83024	0.0817224	0.441981	12.0182	1.77192	2.28588	1.21107	0.21152	0.83285	0.638601	0.645198
DO45115	840	0	2.7806	2.4459	8.40673	1.84416	9.25962	1.99716	0.342948	0.0403522	7.60331	2.01223	3.3382	4.5069	1.23703	1.70626	0.891649	2.22205
DO45117	1110	1	6.82135	7.19795	5.83337	3.33184	15.989	3.42343	0.190295	0.654937	7.52422	3.03666	4.13894	3.08951	0.351385	1.42399	1.43816	2.09483
DO45119	510	1	4.60564	3.95821	14.7881	1.88652	10.2856	2.37551	0.563773	0.432903	21.0236	4.4348	2.46828	5.59314	0.639628	1.27406	0.840683	2.40839
DO45121	1530	0	1.76005	3.75888	5.57169	1.47874	6.40141	1.15497	0.130274	0.118132	10.8564	1.0609	3.19414	1.46524	0.316064	0.859769	0.641065	0.950083
DO45123	570	1	3.7648	5.13002	7.61698	1.39434	10.1319	3.25607	0.414694	0.0503363	7.537	3.41888	2.67083	4.77249	1.55887	1.42094	1.01741	1.61344
DO45125	1680	0	0.974119	2.13613	3.83122	0.592371	1.71317	0.742374	0	1.02389	6.47413	0.445159	3.08405	2.18555	0.395804	0.714702	0.173823	0.317349
DO45127	420	1	24.713	7.88855	14.3165	6.44945	39.1054	8.53727	9.02438	0.358668	23.9602	8.97651	9.48762	7.66396	16.3681	2.67696	3.4591	3.34195
DO45129	1470	0	2.57953	3.59863	1.78432	1.69155	8.12565	1.20715	0	0.137582	4.33866	0.773264	1.34441	2.08955	0.782444	0.548954	0.796381	0.642334
DO45131	360	1	5.88342	7.9883	15.6489	3.10578	7.3626	3.42152	0.0847216	0.236896	16.9676	3.63717	3.70525	6.77431	4.06491	3.65653	0.978762	2.23187
DO45133	660	1	1.15463	3.51068	2.78903	0.840934	3.13622	0.486519	0	0.0589206	4.8069	0.34516	0.994568	0.910276	1.65889	0.852949	0.159925	0.346315
DO45135	1410	0	2.92172	4.52777	7.73365	2.42981	9.5904	2.18303	0.213507	0.506945	12.7201	1.33058	5.69754	1.84225	0.653084	1.86534	0.855955	3.03003
DO45137	1320	0	2.4798	4.13809	2.69827	1.77686	6.60075	1.00565	0.133963	0.554944	12.6591	1.43034	2.13627	1.73239	0.457352	1.45775	0.723661	0.77528
DO45139	1320	0	1.16443	4.73419	2.08862	0.428441	3.52499	0.956647	0.0361209	0.286124	11.9005	0.689555	2.06422	0.574471	0.331019	0.762968	0.259214	0.666637
DO45141	1320	0	0.968888	4.59692	10.0517	0.570875	2.82266	1.37608	0.127901	0.198235	8.09279	0.892036	6.76493	1.35428	0.253408	1.49077	0.393504	1.75741
DO45143	1290	0	1.49679	2.928	6.87032	1.25739	8.71214	1.20767	0	0.252093	10.6112	1.52716	2.76708	2.21092	0.999138	1.04475	0.448376	1.31657
DO45145	60	1	14.1836	10.3817	30.7723	11.132	51.1293	19.7727	12.3974	1.13987	27.4049	7.7239	6.75607	16.679	0.346813	3.15113	6.34896	6.34995
DO45147	720	1	2.50676	8.33037	11.1147	2.43783	18.1928	4.00844	0.453322	0.240494	14.089	3.24833	6.53406	4.00868	1.11026	1.53518	0.859212	3.05015
DO45149	1260	0	1.40065	3.41928	6.98661	1.88903	4.412	1.60995	0	0.309201	5.8268	1.38171	1.99686	1.64009	0.772569	1.29814	0.619625	0.461403
DO45153	1380	0	2.62812	4.26102	5.37403	1.09463	6.68065	3.01062	0.139352	0.182427	9.36478	3.23168	4.13258	5.14237	1.24573	1.62644	0.855549	2.35867
DO45157	1980	0	7.04832	6.80636	8.09632	2.95388	18.2034	5.2475	0.3365	0.110145	7.08563	2.97742	4.43428	5.79666	1.79025	1.78325	1.37359	3.30347
DO45159	1470	0	2.72607	5.56182	10.3765	0.85488	4.14504	1.23567	0.332522	0.170384	9.30058	1.14418	1.92391	2.07361	0.688681	1.23668	0.490276	1.66429
DO45161	540	1	8.02021	5.19999	6.1718	3.69174	23.1985	8.53851	0.911028	0.233114	20.028	7.15958	4.68046	12.4779	0.219295	1.07256	3.44684	5.00376
DO45163	960	0	3.74833	8.21424	6.30567	3.38305	11.9314	2.4879	0	0.670278	7.22545	1.84936	1.33897	2.93077	0.738787	1.22227	0.607115	1.162
DO45165	690	0	3.78211	6.68308	13.0264	3.94692	20.1959	4.4708	1.08161	0.0928857	12.7924	3.49205	4.60082	4.95085	1.44182	1.44358	1.3305	3.09622
DO45167	1440	1	1.04412	3.80226	4.26612	0.832237	3.18297	1.44319	0	0	5.61907	1.03013	0.888571	1.82501	0.14861	0.333067	0.465774	0.992489
DO45169	1350	0	3.33982	7.97139	10.0981	1.88785	16.5826	2.67087	0.361287	0.0486598	9.02023	1.6378	1.78345	3.00931	0.65685	0.697034	0.947581	1.16015
DO45171	600	0	0.692345	5.49003	5.04704	0.638785	3.19122	0.663951	0.064836	0	6.94908	0.409156	1.4105	0.887477	0.611139	0.765957	0.289954	0.494507
DO45173	1170	0	3.57138	5.85378	5.05143	4.07117	8.96533	4.76443	0	0	10.5238	2.22029	2.50604	6.40681	1.62441	4.65117	0.966019	2.85254
DO45175	1140	0	1.28318	6.06187	2.26256	0.372528	3.88413	0.816919	0.0745255	1.40263	3.22656	0.387029	1.86638	1.22878	0.824037	0.722629	0.385547	0.446677
DO45177	1260	0	1.9636	2.04495	4.83249	0.902218	3.28202	0.693364	0.144011	0.380399	7.72716	0.611893	2.2515	1.08699	0.457813	1.30834	0.314303	1.43397
DO45179	600	0	2.2519	4.8229	2.83773	3.72236	9.33224	2.17375	0.167653	0.917611	9.45902	1.96493	3.55715	2.64011	1.80765	1.24565	1.11784	1.31601
DO45181	1200	0	0.289569	1.66801	6.27184	0.277462	1.29851	0.4975	0.164344	0.107763	4.28367	0.213889	2.21169	0.493962	0.152591	0.67645	0.21164	0.47083
DO45183	570	1	2.41028	8.3193	2.1965	2.33434	9.2703	2.07463	0.429849	2.58146	17.093	1.84943	3.05455	1.92456	0.295817	1.10638	0.878214	1.19113
DO45185	600	0	6.4929	7.19888	12.2379	6.46616	14.3738	7.16591	2.52547	1.14518	21.6545	3.63974	5.39248	5.93651	5.60778	2.4885	3.44851	3.74246
DO45187	1260	0	10.9956	9.04012	4.5858	3.58756	27.8306	5.45308	0.448403	0.0383205	9.69104	4.16422	4.62015	5.38328	0.217865	1.4475	2.94029	3.71332
DO45189	1200	0	5.36221	8.37132	11.1104	3.07177	13.8649	2.50499	0.0880625	0.142352	13.6186	1.60478	4.77046	2.64821	4.40138	1.70062	2.0251	1.62313
DO45191	1200	0	1.30144	4.31028	2.7905	1.10171	4.45	2.01645	0.669154	0.0605016	10.2012	0.754118	2.08164	1.31057	0.270273	1.37076	0.471557	0.855968
DO45193	120	1	8.79114	7.2854	24.7293	6.35427	15.4985	6.63436	0	0.0912751	18.1461	5.82531	4.60327	8.56214	3.42696	1.86544	1.62082	1.83044
DO45195	390	0	0.282267	2.37046	2.04313	0.139891	0.875724	0.2232	0.130213	0	3.34645	0.113461	0.54176	0.24321	0.161165	0.241338	0.0915521	0.154441
DO45197	1170	0	8.84235	2.33035	6.62647	1.51564	9.25082	3.71939	1.84311	0.375667	14.4434	1.44917	2.20891	3.57829	0.732018	0.538307	1.11965	1.37474
DO45199	1350	0	2.85887	6.26637	2.68912	0.669429	8.88783	2.46809	0.142247	1.27717	6.72417	1.71815	1.78116	2.18362	0.780067	0.671336	0.696146	0.902313
DO45201	900	0	0.68147	3.91553	7.25347	0.444661	1.27348	0.508225	0.0686161	0.324147	5.19318	0.218769	2.52608	0.728076	0.361747	1.07549	0.173605	0.904853
DO45203	1170	0	2.54427	3.72977	8.66656	2.19161	7.97094	1.61243	7.03654	0.180205	8.62195	1.30547	3.12944	1.90526	0.540747	1.40601	1.02807	1.47203
DO45205	90	1	7.11459	9.43196	17.5869	4.50259	8.40667	8.59432	0.131202	2.32851	19.276	3.1355	3.76624	5.49378	5.56475	3.29287	2.6553	3.20062
DO45207	1050	0	4.0249	3.86978	2.83384	2.67994	6.06328	2.7153	0.0527872	0.304159	15.0055	1.00184	2.36599	3.4787	0.745336	3.12244	1.31622	1.19036
DO45209	1350	0	4.00074	26.6733	41.0019	7.61562	8.93442	13.0921	0.801563	0.2123	26.265	7.45425	12.1437	16.6322	6.71093	2.61436	0.902267	7.95978
DO45211	240	0	9.77089	5.65149	4.60884	7.56556	28.0318	12.6493	0.0353072	22.6722	29.8964	4.09612	5.9762	9.21611	0.867261	2.10845	4.18418	20.4203
DO45213	1200	0	3.89679	5.01074	6.91833	3.11603	10.7039	2.87801	0.429003	0.426134	10.2869	2.57099	3.91108	2.94986	0.317958	2.02747	1.34273	2.30297
DO45215	1170	0	0.202536	1.51344	3.91237	0.255678	0.503032	0.801059	0	0	4.82726	0.0989343	1.8161	0.389283	0.326767	0.714562	0.276264	0.126992
DO45217	270	1	5.2061	5.5696	16.4003	4.07842	16.9591	7.89006	0.882474	0.505253	34.1473	5.22263	4.49677	11.9051	0.517083	2.48068	1.49565	3.93934
DO45219	1080	0	5.9269	7.91089	4.12636	4.45555	17.1077	4.73835	0.473174	0.16372	17.0201	3.27361	3.57898	4.89702	0.425517	2.962	2.35385	2.23051
DO45221	390	1	4.84421	9.47993	12.6148	5.61366	28.8033	6.45745	1.47831	2.65839	12.8663	3.53172	3.84102	5.13981	0.502957	1.68765	2.13683	2.45297
DO45223	1020	0	1.39692	3.31513	6.82009	1.09573	4.054	2.14393	0.395862	0	8.26979	1.00855	3.23369	1.33655	0.521425	2.46236	0.431418	1.2674
DO45225	1050	0	6.07966	9.11197	7.02906	6.08937	16.227	7.92846	1.06642	0.0999131	10.5293	3.6675	5.56901	9.00853	6.11512	2.27425	2.39156	3.69242
DO45227	1020	0	3.06328	3.95871	1.03477	3.03858	5.82039	1.37367	0.0688522	0.0843005	12.1559	2.0388	2.78538	1.52342	0.37247	1.16205	0.918874	0.951859
DO45229	990	0	0.656489	2.7846	6.31216	0.559575	3.25017	0.938925	0.0950494	0.0548862	13.1101	0.686087	2.08384	1.66333	0.223889	0.681947	0.258392	0.581118
DO45231	930	0	6.68116	8.39247	7.56739	2.05727	8.508	3.76547	21.3118	29.9494	8.04029	1.86327	3.74433	2.92227	2.5417	1.51227	1.78257	1.92342
DO45233	900	0	0.929509	1.9142	5.64852	0.664809	2.42789	0.694336	0.335453	0	6.05809	0.485262	2.9907	0.860701	0.357407	1.07878	0.442171	0.469483
DO45235	900	0	3.93204	6.60236	4.63193	1.77893	8.45082	3.67176	0.723114	0.10332	7.98361	2.35893	2.80503	4.16928	5.62898	2.69991	1.30715	2.20681
DO45237	900	0	7.99517	11.8856	7.7776	5.06623	11.8939	6.47989	0.245082	0.35799	5.74518	5.22431	3.7799	5.2841	0.878208	2.58314	1.37837	2.08801
DO45239	870	0	5.12384	7.79251	7.63977	3.87099	9.90019	2.58592	0.472463	0.137874	10.6528	2.93097	3.49788	2.21439	0.0965276	1.54763	1.21486	3.34303
DO45241	1080	0	0.920349	5.63779	8.60605	1.15966	4.36146	2.25123	0.457463	0.258298	9.58174	0.923205	3.14308	1.34554	1.22478	1.22506	0.178052	1.58345
DO45243	930	0	1.18195	3.86025	4.90041	0.9089	3.36623	1.08157	0.132405	0.176541	8.47004	0.900143	2.36999	1.49506	0.760192	1.03762	0.376352	0.735082
DO45245	240	1	15.9523	6.84983	9.67488	4.49391	17.3177	20.5852	5.06051	3.1311	12.6886	7.81715	7.4209	13.9664	1.81895	10.723	3.01766	11.3864
DO45247	210	0	4.40235	4.48256	2.71489	1.72267	9.00543	1.692	0.123164	0.14611	6.09375	2.41316	2.60846	2.12823	0.29293	0.568157	1.46499	2.21503
DO45249	630	0	1.06353	5.29341	21.8822	0.580929	3.48295	1.32955	0.0987041	0.748485	10.5491	1.05216	11.5029	8.95574	1.34966	1.63394	0.567605	1.59045
DO45251	900	0	2.02702	8.62516	13.201	0.821033	2.82795	1.0065	15.3753	1.4969	10.7362	1.83155	5.14695	1.0333	0.670744	1.26993	0.895031	2.84982
DO45253	870	0	5.37143	6.5804	13.1212	1.86128	9.93041	4.28796	0.29577	0.152309	10.1201	3.00756	4.63532	5.29348	0.940513	1.4106	2.2562	2.8592
DO45255	720	0	1.16511	1.22948	2.90961	1.17414	5.32769	2.06507	0.0837465	0	11.0691	0.850299	2.61293	1.71498	0.682824	0.928529	0.677328	0.849828
DO45257	810	0	3.18651	14.7857	11.755	1.20626	9.51191	4.20999	14.0655	1.97353	6.03202	1.63189	4.26206	1.60549	0.801172	1.38348	0.764571	1.83327
DO45259	330	0	9.82083	8.7302	8.90223	5.81365	20.8064	9.80098	0.247662	0.765372	18.6565	6.44326	5.87106	10.2302	11.3312	1.61749	2.96237	6.31608
DO45261	990	0	0.904518	2.77161	6.23163	0.657592	2.02515	0.659548	0.0587395	12.8246	6.34794	0.418852	2.94375	0.782913	0.250091	0.70135	0.348658	0.501947
DO45263	270	1	11.1761	6.24444	13.2176	6.83156	15.3137	6.90992	1.10902	4.17694	13.2083	5.23867	5.31686	7.54198	2.80673	2.80047	1.64409	4.08158
DO45265	1020	0	3.10758	10.3405	3.51495	2.94023	18.721	5.75274	7.77765	0.353692	11.1864	2.58581	3.97966	3.13654	0.150034	1.97115	1.44375	1.71643
DO45267	570	1	7.76245	14.4717	20.8997	8.13364	27.3166	6.16321	0.15638	0.463599	10.091	6.9541	4.36428	11.9265	4.02753	2.18408	1.82554	5.13002
DO45269	750	0	4.72104	12.0908	9.62396	5.35858	31.6386	10.3752	1.64803	0.676938	22.2432	6.68411	4.77746	11.0836	2.18527	1.11148	2.43515	5.73364
DO45273	480	0	2.91387	9.00843	12.0903	2.38851	8.15484	4.61051	0.983817	0.336667	17.3654	2.10143	13.8283	2.9467	1.01738	2.66884	1.28829	2.79868
DO45275	10	1	24.9299	8.41782	25.8749	6.37706	31.1902	11.9215	1.22876	3.92103	13.8873	8.30392	8.55432	11.6229	4.05004	3.39021	4.23578	15.4024
DO45277	600	0	3.77904	11.2494	19.8772	1.80554	7.8027	4.55458	0.583052	28.0197	10.5153	1.64833	5.34164	3.36259	0.251896	1.99442	0.802756	5.94363
DO45279	1290	0	1.11592	11.5863	9.15929	0.314451	1.79295	1.76622	0.349164	9.90497	7.0949	0.335416	4.8311	0.599599	1.03201	1.8828	0.363346	0.974371
DO45281	750	0	0.647662	2.80122	6.19598	0.503143	1.50395	0.834124	0.800839	0.136827	4.5582	0.573689	2.17343	0.839996	0.23504	1.5497	0.400469	0.477903
DO45283	510	0	2.48237	7.71761	24.2194	1.01165	8.29516	2.82694	0.124331	0.221413	13.5361	2.60371	9.52419	2.70587	1.11979	2.26096	1.88794	2.79973
DO45285	480	0	3.39763	5.02854	28.6367	1.86686	9.40164	2.30841	0.309858	8.08119	18.7988	1.55762	3.27274	1.1151	0.156271	1.44534	1.27433	4.82241
DO45287	390	0	8.60694	7.23489	12.7702	3.81033	17.2838	10.3333	0.669233	1.27565	13.0348	3.97836	9.13674	10.0296	0.542155	2.78053	2.26559	10.9175
DO45289	360	0	2.0499	5.86217	16.8025	2.35289	12.7578	5.12933	0.318475	0.51864	18.92	2.14838	5.25627	4.94519	0.34791	1.43594	1.27165	3.49922
DO45297	1260	1	5.66328	5.87505	36.8942	2.88362	16.6903	9.23412	2.55166	31.3572	9.27199	2.11152	8.36641	11.2527	0.28102	3.57587	2.00004	4.97675
DO45299	1440	0	13.2827	7.37207	13.144	6.86902	20.7067	9.04597	0.124701	5.37626	18.2639	10.6886	13.2169	13.8324	1.2819	2.81423	3.24887	24.7996
DO45301	1440	1	11.6075	15.4098	17.3893	5.70017	11.43	10.0544	0.41435	1.46603	15.0272	6.46867	11.6327	9.83751	0.541686	2.78901	2.81476	13.8814
DO45303	990	0	0.420512	9.70856	51.5538	0.235976	2.83258	0.94697	0.972355	1.93254	11.9499	0.69401	4.10983	0.539279	0.552743	1.95045	0.228961	0.595547
DO45305	300	0	3.58832	8.8914	35.5176	1.71864	10.6989	3.97618	13.9466	0.781695	14.8986	2.32377	7.2506	1.96594	1.11804	2.65438	1.10155	2.86179
DO45307	240	1	21.9644	9.37016	34.9488	2.34374	34.2498	9.66196	0.182138	2.76139	14.7545	9.39429	16.5895	8.43066	2.22878	2.98453	3.27888	22.9969
DO48672	450	0	1.45209	7.57529	4.56025	0.350443	3.38203	1.01283	0	1.02405	9.71943	0.547877	2.23166	0.917441	1.02208	0.829629	0.340442	0.76869
DO48674	1260	0	0.0230965	1.02722	1.68106	0	0.28367	0.0765035	0	0.0992546	4.16671	0.0391391	0.700649	0.173802	0.0708327	0.193744	0.107175	0.0367032
DO48677	1140	0	0.341104	1.35918	1.43675	0.158343	0.530778	0.596498	0	0.374766	5.15943	0.289273	1.01258	0.318346	0.121679	0.811896	0.0759307	0.11319
DO48679	1200	0	2.50524	5.06749	12.1345	2.3313	12.8202	2.33332	0.067164	0.100338	11.8207	1.95461	2.25757	2.74921	1.86442	1.70943	0.707636	1.27161
DO48681	900	0	7.18895	4.09676	5.0746	5.25322	20.2555	5.77957	0.409035	0.749825	14.2282	5.0117	6.97212	7.56812	6.34703	4.22184	1.32867	1.7775
DO48682	120	1	4.89345	7.93028	6.54463	2.65598	15.1957	5.39473	0.106472	0.123295	8.74199	4.71902	2.42216	5.34422	2.95233	1.53972	1.55127	2.61973
DO48693	900	0	1.20498	2.05591	5.32052	1.31846	7.81934	2.34669	0.147746	0.169727	7.83421	1.0441	3.17473	1.91992	0.246641	0.791607	0.517873	1.33704
DO48695	720	0	1.81391	5.31517	1.66404	1.07493	4.29838	0.953169	0	0.0943748	8.03951	0.711523	1.3126	1.44919	1.26155	0.861557	0.479829	0.733883
DO48697	810	1	2.47109	9.64437	15.7513	4.33388	16.3724	4.62842	0.225809	0.828118	23.1745	2.50664	5.4069	3.61386	0.550522	1.46382	1.22409	3.81128
DO48700	810	0	1.11971	11.903	10.8693	0.927954	4.49801	1.89309	0.478489	0.0795576	7.21279	1.5651	4.57154	2.18683	1.27021	1.34493	0.334372	1.09682
DO48701	780	0	2.41947	2.27708	9.87645	1.5289	4.96321	2.51502	0.110743	0.053006	17.2952	1.67633	2.8755	3.39174	0.810472	1.06335	1.31665	0.960124
DO48704	750	0	3.60844	6.99746	14.2728	0.979755	8.25521	2.82828	0.118673	0.170626	11.6354	1.66438	1.62602	2.34256	0.669251	1.05201	0.622129	2.22094
DO48706	870	0	2.86672	5.12233	0.8019	2.54405	5.06106	1.71594	0.0844937	0.292176	12.126	0.718488	1.51495	2.1	1.11183	0.902047	1.05417	1.07818
DO48712	810	0	2.59723	2.8263	7.0848	2.1822	11.1102	4.19087	0.406328	0.0101067	14.7199	1.96528	3.01799	4.06039	0.478124	1.29462	0.828702	1.2104
DO48715	690	1	2.21844	4.633	2.13674	1.954	15.9486	2.3313	0.140514	0.166808	7.12872	2.40995	2.45295	2.74014	0.244622	1.11301	0.896871	1.51936
DO48716	720	0	1.53815	5.07574	6.54912	0.84014	4.79207	1.37988	0.435029	0.285618	6.56691	1.01906	3.41899	1.73391	1.06901	1.3292	0.45001	0.796295
DO48717	180	1	8.32028	6.95338	18.3955	3.4518	14.8739	5.04351	0	6.34449	10.2132	6.68981	6.41093	8.99964	2.00927	3.66781	1.98386	2.54746
DO48719	690	0	0.656827	1.92713	5.79017	0.419208	2.32924	0.716153	0.10912	0.425697	6.27592	0.463967	1.2144	0.745634	1.78907	0.85351	0.203667	0.33963
DO48720	570	0	7.47622	4.43165	13.4405	5.0545	14.3236	3.75057	6.46495	1.51821	9.0751	2.4614	7.03891	3.74356	0.482242	3.05763	1.94813	4.12194
DO48721	900	0	0.55404	2.3504	0.854983	0.509631	2.06341	0.387055	0	0.97628	10.307	0.376706	1.12216	0.468126	0.231931	1.15865	0.136846	0.23949
DO48723	600	0	4.85458	9.66714	9.4946	1.9953	27.0486	3.86547	2.67169	0.346125	18.4373	3.40816	2.86204	4.79341	0.954113	0.945257	1.77837	2.26313
DO48725	780	0	1.6459	6.75316	4.57964	1.99542	9.22892	1.49064	0.135662	0.0891051	8.4775	1.71793	3.73844	2.07232	0.137699	1.16234	0.737747	1.04538
DO48727	390	1	0.82098	2.63031	4.30741	0.788008	3.78361	1.09399	0.023744	0.215525	6.12591	0.855937	1.26264	1.50121	0.405742	1.01032	0.229785	0.338281
DO48728	150	0	5.41349	3.93235	9.96491	3.86498	13.4206	3.18829	0.502201	0.162859	12.8938	1.81415	4.52759	2.88609	0.635197	1.51374	1.74892	3.75819
DO48730	630	0	4.3907	6.76981	10.3007	1.65294	14.2424	5.08261	0.553497	0.646662	12.9289	4.74137	5.72551	7.90683	0.467034	1.94193	1.36645	2.16344
DO48732	630	0	1.76102	3.54702	7.29319	1.8162	6.61666	2.76539	0.728448	0.19407	10.1517	1.44393	2.93949	4.07907	3.43475	1.71634	1.30724	1.13808
DO48733	600	0	1.63918	2.69989	5.04022	0.464201	2.60883	0.779021	0.1686	0.180074	7.73481	0.448189	2.03822	0.922136	0.323282	1.99462	0.525334	0.753208
DO48736	600	0	0.813313	6.24792	6.71525	0.794196	4.55769	1.01494	0.0969753	0.0976997	9.64594	0.848062	3.20043	1.40713	1.72964	1.10556	0.287316	0.739653
DO48737	720	0	3.55216	11.2174	7.16954	3.01854	9.46477	2.71641	0.0527843	0.560972	16.1098	1.80859	3.53103	2.17784	0.97348	1.32616	1.19469	1.93346
DO48741	240	0	3.41604	6.3328	26.5986	3.81189	20.4696	7.35588	0.125982	0.252913	20.0368	5.67405	2.1875	8.56351	0.367931	0.810399	1.32251	1.53921
DO48742	600	0	0.597955	1.59733	3.19597	0.3984	1.31855	0.351006	0.0671945	0	3.16792	0.185931	1.28337	0.560542	0.174153	0.621345	0.0789547	0.260022
DO48743	570	0	2.38446	4.90216	11.9059	1.15171	6.18642	2.46266	0.106336	0.190053	6.5904	1.154	2.8947	2.36532	0.210086	1.44376	0.88197	1.47326
DO48746	570	0	2.14913	1.8674	2.17266	0.733274	3.43421	1.28662	0	0.0724332	7.1005	0.86807	1.6886	1.96931	0.104034	0.782814	0.475173	0.484934
DO48747	540	0	5.37769	7.89013	22.1442	5.93238	17.5891	10.3113	0.160255	20.0501	12.9282	5.0659	6.60247	4.49964	1.83245	0.922701	1.95985	4.02904
DO48751	480	1	2.6708	8.89845	6.04967	2.94435	9.62454	4.61302	0	0	11.9595	2.38787	3.4673	4.98357	0.226896	1.56749	1.11211	1.36308
DO48757	480	0	8.75521	9.46563	6.82444	3.12148	10.573	5.01995	0	0.564914	13.0167	3.51326	5.03129	8.99869	1.34243	2.97428	2.29151	2.89092
DO48759	720	0	0.990301	3.60538	3.61779	0.844546	4.12281	0.949225	0.119993	0.164454	9.34124	0.554408	5.12179	0.91349	0.283964	0.380082	0.396191	0.77521
DO48760	690	0	0.656542	1.30108	3.98978	0.554602	2.87663	0.645816	0.0602221	0.0943675	5.82721	0.448957	1.55443	0.817854	0.648874	0.423759	0.239004	0.219452
DO48761	870	0	2.14496	2.99316	3.86277	1.12596	5.54776	1.28143	0.320577	6.11998	7.37911	0.554328	1.85055	1.95797	0.489923	1.68883	0.759328	0.84924
DO50774	720	0	2.41329	1.31443	5.04565	1.68812	7.23513	0.973087	0.124906	0.199721	7.95035	1.25542	2.0187	1.59672	0.719715	1.05891	0.619479	0.619519
DO50776	690	0	1.08168	3.35961	5.462	1.18648	5.49457	1.30584	0.21709	0.469507	10.8864	0.753381	3.39241	1.9488	0.28058	0.596664	0.322147	0.80796
DO50778	630	0	11.5222	9.34442	25.0721	5.43455	17.8593	8.1013	1.01066	5.46301	15.7773	2.29876	7.11703	6.46148	0.499416	1.31249	2.69595	5.76283
DO50783	480	0	0.889448	1.45462	5.37019	0.325649	5.26943	1.42141	0.0833696	0.366404	9.64914	0.654714	1.62167	1.40959	0.252437	0.426067	0.303441	0.383543
DO50785	90	1	3.15924	7.60313	2.53024	2.67071	15.4174	5.7808	9.72298	0.0870884	15.1836	3.44528	3.79262	3.43013	0.0595997	0.970301	0.993906	2.95867
DO50787	480	0	1.21489	1.76192	6.42363	0.98607	3.22313	1.45891	0.166412	0.141852	7.75992	0.753993	2.84809	1.90788	0.171905	0.955415	0.335924	1.02873
DO50789	570	0	1.52199	3.88912	1.10481	0.628578	8.44589	1.09799	0.11261	0.135677	7.73657	1.02141	2.76705	1.25603	0.145263	0.532593	0.282975	0.653425
DO50791	480	1	4.56099	10.0896	9.99492	3.80842	16.1263	4.50973	7.2745	0.199105	14.2887	2.73052	4.2751	6.1993	3.52178	2.80337	1.45362	2.79422
DO50793	540	0	1.81712	4.65112	5.94136	1.62022	5.30862	0.905554	0.20715	0.710511	5.89673	0.780349	2.69823	1.56316	0.571817	1.13971	0.66762	1.32084
DO50798	30	1	4.80702	4.0095	6.50983	3.45163	8.90179	3.43582	0.233946	1.11298	7.26384	1.68689	2.73709	3.42492	1.73033	1.21049	0.926757	1.40463
DO50799	540	0	3.39619	7.80896	22.4367	2.83171	8.91481	6.59322	4.9027	0.178888	14.5841	2.2462	5.64363	6.497	2.18876	0.918361	1.04298	2.27411
DO50800	510	0	0.698017	4.79018	12.2753	0.274207	1.43142	0.541854	0.147042	5.37447	6.08289	0.290627	4.51113	0.545535	1.46318	1.4178	0.185414	0.669385
DO50802	930	0	0.892116	6.44023	3.84515	0.664986	4.35219	1.06304	0.0736138	0.11924	9.01167	0.768095	2.29853	1.59532	0.903622	0.70271	0.312328	0.320928
DO50803	540	0	1.54639	1.99701	10.4525	1.03423	5.68132	1.86835	0.197292	0.188814	4.63954	1.13993	1.99264	2.64896	0.12213	0.790636	0.517164	1.2582
DO50804	720	0	0.812516	3.41623	4.80234	0.412787	1.09846	0.573187	0.050203	0.140427	7.50511	0.204376	1.00962	0.794054	0.209715	0.579902	0.200478	0.188821
DO50805	690	0	0.724685	6.2867	8.72182	0.715439	4.68691	1.4422	0.151365	0.599123	11.2453	0.500076	2.26077	1.43531	0.583751	0.571638	0.344868	1.02364
DO50806	540	0	3.14792	10.4196	23.7213	3.05979	18.2434	7.66699	0.553848	0.133338	25.6792	4.16365	5.14597	6.67021	0.307949	0.779887	1.09074	2.47055
DO50807	540	0	4.43732	1.4209	1.9397	4.00504	10.6756	3.47746	5.3752	0.413341	7.55286	2.20983	2.47391	4.52514	0.223253	1.25398	1.88445	1.88529
DO50808	570	0	0.54005	2.90162	3.95123	0.544151	3.21535	0.684529	0.100316	0.513452	13.5931	0.83287	2.25724	0.937696	0.395249	0.575214	0.223907	0.378795
DO50809	720	1	5.65287	5.3783	10.1434	3.76841	14.9512	8.85815	0.428743	0.30068	14.1819	9.00054	6.54097	7.36556	1.59557	1.75303	1.13892	3.87434
DO50811	450	0	0.919355	2.16977	9.53992	0.674503	7.27757	2.2607	0	0	8.26702	0.986954	1.66809	1.86328	0.0679522	0.631688	0.420145	0.713925
DO50813	420	0	0.569325	3.36772	4.44094	0.466744	2.3772	0.652781	0.0515524	0.813343	7.14827	0.841126	1.97406	1.09824	0.468017	1.59972	0.310655	0.63481
DO50814	420	0	0.599382	3.89497	4.35207	0.96478	2.18303	1.75086	0	0.228292	20.7116	0.465436	1.24728	2.09476	1.64386	0.490618	0.174687	0.239225
DO50815	150	0	7.97425	7.67568	9.99014	12.5019	28.8528	14.156	0.610074	3.74513	12.8073	11.1152	11.4797	10.328	0.625632	2.17841	5.89777	4.01688
DO50816	390	0	0.708587	5.54242	3.83802	0.699326	1.46199	1.08754	0.0729378	0	4.76618	0.473755	1.69736	1.15148	0.751964	0.836269	0.272281	0.591548
DO50817	390	0	0.307277	1.80944	1.96776	0.425138	0.478021	0.260193	0.0791705	0.0520041	2.38443	0.160517	1.42953	0.433129	0.153538	0.500467	0.142887	0.247764
DO50818	510	0	0.517339	2.46587	3.83317	0.595876	2.883	0.692294	0.0655918	0.104118	6.45753	0.556057	1.79287	1.21353	0.11674	0.508408	0.376075	0.549473
DO50819	510	0	2.71424	4.63064	10.2429	2.38467	12.892	3.852	0.262431	1.34196	7.21578	2.57216	5.36011	4.6476	0.380689	1.1289	1.27582	2.16785
DO50820	510	0	7.64343	6.69876	1.87865	5.00134	23.7877	3.50932	0.337231	1.86605	9.56488	3.56111	3.64169	5.17859	0.262072	3.66097	2.71141	2.92417
DO50822	510	0	1.05929	10.2019	4.74075	1.55601	5.22124	1.16991	0	0.719136	10.2444	0.310258	1.79432	1.76878	0.951409	0.784316	0.532793	0.637
DO50825	390	0	1.63871	5.47811	3.30768	1.73437	11.2338	1.56499	0.0893273	0.299229	9.58662	1.08384	3.06872	2.59422	3.64222	1.3403	0.691284	1.28404
DO50829	570	0	9.16525	5.57049	32.1893	6.70752	24.2082	12.541	10.3207	32.5823	9.20955	7.21456	7.97988	9.66943	3.83123	1.91459	3.64774	12.3211
DO50832	90	0	2.89591	2.29758	4.47564	1.42728	14.0091	2.48298	0	0.0913924	20.1348	1.43865	1.75477	3.75714	1.76665	0.914896	0.935723	1.05242
DO50839	330	0	0.325529	1.49387	6.34657	0.382538	1.66829	0.547934	0	0	18.8516	0.16186	0.949712	0.276261	0.427696	0.317083	0.218245	0.0848412
DO50840	330	0	2.91977	3.5728	3.50827	2.64877	10.3008	4.26555	0.821979	0.0849543	16.5397	3.86251	3.95089	5.22641	4.60251	1.24126	1.45955	1.18386
DO50844	300	0	2.95673	15.8014	7.29669	2.46337	9.13279	2.94789	0.974004	0.285149	10.3564	1.23392	2.52936	4.16653	1.13175	0.653524	0.961189	0.794821
DO50845	210	0	0.830413	5.73476	14.9545	1.51477	2.3618	2.20289	8.95888	0.28249	7.58734	0.898842	4.18918	1.49929	0.37232	1.92565	0.385707	1.75246
DO50850	720	0	2.59501	5.49609	4.02041	2.49179	10.2509	2.36801	0.0852893	0.143279	8.77891	1.00841	2.41195	2.51442	0.540618	0.842752	1.00634	0.701714
DO50855	570	0	1.8917	5.10273	5.05892	1.11295	8.20435	0.978561	0.198157	0.131589	10.6888	1.54281	5.30464	1.22153	1.35244	1.5587	0.651482	1.42726
DO50857	210	0	2.0637	2.55943	1.99453	2.10712	9.63808	1.61757	0.0282248	0.173053	7.39203	0.733304	1.43826	1.1966	0.590356	0.724456	0.559292	0.702534
DO50859	180	0	0.701368	6.45334	5.67982	0.481314	2.55513	0.402994	0	1.18325	6.81231	0.434369	0.877	0.57092	0.330802	1.65669	0.157003	0.25318
