# Supplementary material for: Bioinformatics analysis and experimental verification of the prognostic and biological significance mediated by fatty acid metabolism related genes for hepatocellular carcinoma
Source: Front Oncol. 2022 Aug 2;12:972744. doi: 10.3389/fonc.2022.972744 (PMC9378871; doi:10.3389/fonc.2022.972744)
Supplement: Supplementary file 8 [file DataSheet_2.zip]

Archive with 44 entries (35 files):
- raw data in vitro assay for edior checking/CCK8.xlsx
- raw data in vitro assay for edior checking/EdU/
- raw data in vitro assay for edior checking/EdU/G2-si1.jpg
- raw data in vitro assay for edior checking/EdU/G2-si2.jpg
- raw data in vitro assay for edior checking/EdU/G2-sicon.jpg
- raw data in vitro assay for edior checking/EdU/H7-si1.jpg
- raw data in vitro assay for edior checking/EdU/H7-si2.jpg
- raw data in vitro assay for edior checking/EdU/H7-sicon.jpg
- raw data in vitro assay for edior checking/Matrigel Transwell/
- raw data in vitro assay for edior checking/Matrigel Transwell/HepG2/
- raw data in vitro assay for edior checking/Matrigel Transwell/HepG2/si1.jpg
- raw data in vitro assay for edior checking/Matrigel Transwell/HepG2/si2.jpg
- raw data in vitro assay for edior checking/Matrigel Transwell/HepG2/sicon.jpg
- raw data in vitro assay for edior checking/Matrigel Transwell/Huh7/
- raw data in vitro assay for edior checking/Matrigel Transwell/Huh7/si1.jpg
- raw data in vitro assay for edior checking/Matrigel Transwell/Huh7/si2.jpg
- raw data in vitro assay for edior checking/Matrigel Transwell/Huh7/sicon.jpg
- raw data in vitro assay for edior checking/mobility/
- raw data in vitro assay for edior checking/mobility/si1-G2.jpg
- raw data in vitro assay for edior checking/mobility/si1-H7.jpg
- raw data in vitro assay for edior checking/mobility/si2-G2.jpg
- raw data in vitro assay for edior checking/mobility/si2-H7.jpg
- raw data in vitro assay for edior checking/mobility/sicon-G2.jpg
- raw data in vitro assay for edior checking/mobility/sicon-H7.jpg
- raw data in vitro assay for edior checking/PCR/
- raw data in vitro assay for edior checking/PCR/ANLN.xlsx
- raw data in vitro assay for edior checking/PCR/CBX2.xlsx
- raw data in vitro assay for edior checking/PCR/HAVCR1.xlsx
- raw data in vitro assay for edior checking/PCR/KIF2C.xlsx
- raw data in vitro assay for edior checking/PCR/LPCAT1.xlsx
- raw data in vitro assay for edior checking/PCR/MMP1.xlsx
- raw data in vitro assay for edior checking/PCR/siHAVCR1.xlsx
- raw data in vitro assay for edior checking/PCR/TTK.xlsx
- raw data in vitro assay for edior checking/PCR/UCK2.xlsx
- raw data in vitro assay for edior checking/Transwell/
- raw data in vitro assay for edior checking/Transwell/G2/
- raw data in vitro assay for edior checking/Transwell/G2/si1.jpg
- raw data in vitro assay for edior checking/Transwell/G2/si2.jpg
- raw data in vitro assay for edior checking/Transwell/G2/sicon.jpg
- raw data in vitro assay for edior checking/Transwell/Hu7/
- raw data in vitro assay for edior checking/Transwell/Hu7/si1.jpg
- raw data in vitro assay for edior checking/Transwell/Hu7/si2.jpg
- raw data in vitro assay for edior checking/Transwell/Hu7/sicon.jpg
- raw data in vitro assay for edior checking/WB.pdf
