# Supplementary material for: Bioinformatics analysis and experimental verification of the prognostic and biological significance mediated by fatty acid metabolism related genes for hepatocellular carcinoma
Source: Front Oncol. 2022 Aug 2;12:972744. doi: 10.3389/fonc.2022.972744 (PMC9378871; doi:10.3389/fonc.2022.972744)
Supplement: Supplementary file 8 [file DataSheet_2.zip › raw data in vitro assay for edior checking/CCK8.xlsx]

## Sheet: Huh7
	si-con				si-HAVCR1#1				si-HAVCR1#2
0h	0.0707	0.0564	0.0551		0.0756	0.0648	0.0572		0.0818	0.0603	0.0842
24h	0.1918	0.1895	0.1817		0.111	0.1494	0.1401		0.1468	0.1546	0.1807
48h	0.538	0.4671	0.5267		0.3718	0.3945	0.3931		0.3391	0.3241	0.3694
72h	1.1645	1.1052	1.1259		0.8585	0.7108	0.7726		0.7141	0.7015	0.6598

## Sheet: HepG2
	si-con				si-HAVCR1#1				si-HAVCR1#2
0h	0.083	0.081	0.1189		0.0908	0.1094	0.1135		0.0743	0.0942	0.038
24h	0.2368	0.2309	0.2271		0.2218	0.2099	0.1531		0.1528	0.171	0.1647
48h	0.5918	0.4417	0.5826		0.306	0.3459	0.3705		0.4167	0.4565	0.388
72h	1.1278	0.9276	1.0874		0.8461	0.7049	0.8638		0.891	0.7771	0.6101
