# Supplementary material for: Bioinformatics analysis and experimental verification of the prognostic and biological significance mediated by fatty acid metabolism related genes for hepatocellular carcinoma
Source: Front Oncol. 2022 Aug 2;12:972744. doi: 10.3389/fonc.2022.972744 (PMC9378871; doi:10.3389/fonc.2022.972744)
Supplement: Supplementary file 8 [file DataSheet_2.zip › raw data in vitro assay for edior checking/PCR/ANLN.xlsx]

## Sheet: 1
	LO2		Huh7		HepG2
	13.76		14.65		14.81
β-actin	14.41	14.39	14.64	14.86	14.84	15.045
	14.4		15.29		15.13
	14.99				15.4
	20.88		20.81		20.75
ANLN	20.81	20.7325	20.83	20.8325	20.99	20.8375
	20.71		20.73		20.85
	20.53		20.96		20.76
		6.3425		5.9725		5.7925
				-0.37		-0.55
				1.29		1.46

## Sheet: 2
	LO2		Huh7		HepG2
	14.44		14.47		14.49
β-actin	14.35	14.37	13.57	14.4575	14.53	14.63
	14.38		14.96		14.55
	14.31		14.83		14.95
	20.98		20.45		20.56
	20.99	20.9575	20.73	20.5425	19.73	20.1125
ANLN	20.51		20.46		19.68
	21.35		20.53		20.48
		6.5875		6.085		5.4825
				-0.5025		-1.105
				1.42		2.15

## Sheet: 3
	LO2		Huh7		HepG2
	13.35			13.73			13.53
β-actin	13.85	13.6175		13.42	13.855		13.51	13.8367
	13.45			13.76			14.47
	13.82			14.51
	20.82			19.7			19.88
ANLN	19.98	20.0775		20.32	19.9675		19.7	19.63
	19.83			19.98			19.2
	19.68			19.87			19.74
		6.46			6.1125			5.79333
					-0.3475			-0.666667
					1.27			1.59
