# Supplementary material for: Bioinformatics analysis and experimental verification of the prognostic and biological significance mediated by fatty acid metabolism related genes for hepatocellular carcinoma
Source: Front Oncol. 2022 Aug 2;12:972744. doi: 10.3389/fonc.2022.972744 (PMC9378871; doi:10.3389/fonc.2022.972744)
Supplement: Supplementary file 8 [file DataSheet_2.zip › raw data in vitro assay for edior checking/PCR/CBX2.xlsx]

## Sheet: 1
	LO2		Huh7		HepG2
	12.95			12.73			12.45
β-actin	12.58	12.83		12.95	13.0325		12.9	12.7025
	12.95			12.95			12.71
	12.84			13.5			12.75
	20.72			21.8			20
CBX2	20.61	20.6475		21.63	21.825		20.52	20.5125
	20.65			22.23			20.64
	20.61			21.64			20.89
		7.8175			8.7925			7.81
					0.975			-0.0075
					0.51			1.01

## Sheet: 2
	12.32			12.61			12.96
	12.34	12.36		12.73	12.68		13.46	13.27
	12.44			12.7			13.26
	12.34						13.4
	20.16			20.61			20.44
	20.25	20.3175		20.43	20.54		20.39	20.4475
	20.36			20.53			20.41
	20.5			20.59			20.55
		7.9575			7.86			7.1775
					-0.0975			-0.78
					1.07			1.72

## Sheet: 3
	12.7			12.42			12.69
	12.32	12.66		12.48	12.53		13.67	13.3033
	12.66			12.65			13.55
	12.96			12.57
	20.3			20.78			20.81
	20.18	20.2575		20.76	20.69		20.37	20.865
	20.57			20.64			20.94
	19.98			20.58			21.34
		7.5975			8.16			7.56167
					0.5625			-0.0358333
					0.68			1.03
