# Supplementary material for: Bioinformatics analysis and experimental verification of the prognostic and biological significance mediated by fatty acid metabolism related genes for hepatocellular carcinoma
Source: Front Oncol. 2022 Aug 2;12:972744. doi: 10.3389/fonc.2022.972744 (PMC9378871; doi:10.3389/fonc.2022.972744)
Supplement: Supplementary file 8 [file DataSheet_2.zip › raw data in vitro assay for edior checking/PCR/HAVCR1.xlsx]

## Sheet: 1
	LO2		Huh7				HepG2
	13.44			12.94			13.63
β-actin	13.95	13.865		13.3	13.3667		13.88	14.04
	13.71			13.86			13.95
	14.36						14.7
	24.4			19.95			23.71
HAVCR1	23.68	24.1875		19.8	20.015		23.44	23.6125
	24.34			19.93			23.33
	24.33			20.38			23.97
		10.3225			6.64833			9.5725
					-3.67417			-0.75
					12.77			1.68

## Sheet: 2
	13.97			13.79			13.88
	13.82	13.9267		13.54	13.655		13.78	13.76
	13.99			13.76			13.72
				13.53			13.66
	23.6			19.89			22.51
	23.45	23.635		19.92	20.125		22.58	22.5825
	23.77			20.27			22.49
	23.72			20.42			22.75
		9.70833			6.47			8.8225
					-3.23833			-0.885833
					9.44			1.85

## Sheet: 3
	LO2		Huh7				HepG2
	13.74			14.42			14.51
β-actin	13.81	14.215		14.92	14.6467		13.78	14.15
	14.81			14.6			14.55
	14.5						13.76
	23.78			20.9			22.4
HAVCR1	23.72	23.645		20.88	21.03		22.46	22.675
	23.53			21.31			23.38
	23.55						22.46
		9.43			6.38333			8.525
					-3.04667			-0.905
					8.26			1.87
