# Supplementary material for: Bioinformatics analysis and experimental verification of the prognostic and biological significance mediated by fatty acid metabolism related genes for hepatocellular carcinoma
Source: Front Oncol. 2022 Aug 2;12:972744. doi: 10.3389/fonc.2022.972744 (PMC9378871; doi:10.3389/fonc.2022.972744)
Supplement: Supplementary file 8 [file DataSheet_2.zip › raw data in vitro assay for edior checking/PCR/KIF2C.xlsx]

## Sheet: 1
	LO2		Huh7			HepG2
	14.95		14.55			15.29
β-actin	14.46	14.475	14.57	14.68		14.81	14.8475
	13.97		14.65			14.36
	14.52		14.95			14.93
	20.65		20.53			19.98
KIF2C	20.84	20.7225	20.49	20.58		19.88	19.905
	20.66		20.51			19.92
	20.74		20.79			19.84
		6.2475		5.9			5.0575
				-0.3475			-1.19
				1.27			2.28

## Sheet: 2
	13.25			13.91			14.46
	13.41	13.48		13.82	13.7725		14.33	14.23
	13.78			13.78			13.84
				13.58			14.29
	19.59			19.63			18.68
	19.43	19.4175		19.5	19.5525		19.31	18.97
	19.41			19.45			18.92
	19.24			19.63
		5.9375			5.78			4.74
					-0.1575			-1.1975
					1.12			2.29

## Sheet: 3
	LO2		Huh7				HepG2
	13.42			12.83			13.74
β-actin	13.3	13.4467		12.77	13.0033		13.46	13.66
	13.62			13.41			13.72
							13.72
	20.54			19.85			19.38
ANLN	20.57	20.555		19.83	19.7233		19.59	19.7125
	20.5			19.49			19.81
	20.61						20.07
		7.10833			6.72			6.0525
					-0.388333			-1.05583
					1.31			2.08
