# Supplementary material for: Bioinformatics analysis and experimental verification of the prognostic and biological significance mediated by fatty acid metabolism related genes for hepatocellular carcinoma
Source: Front Oncol. 2022 Aug 2;12:972744. doi: 10.3389/fonc.2022.972744 (PMC9378871; doi:10.3389/fonc.2022.972744)
Supplement: Supplementary file 8 [file DataSheet_2.zip › raw data in vitro assay for edior checking/PCR/LPCAT1.xlsx]

## Sheet: 1
	LO2		Huh7		HepG2
	14.91		15.43		14.96
β-actin	14.78	14.6025	15.67	15.645	14.98	15.2425
	14.88		15.58		15.34
	13.84		15.9		15.69
	20.6		21.37		20.96
LPCAT1	20.85	20.67	21.35	21.6475	21.51	21.41
	20.56		21.96		21.61
			21.91		21.56
		6.0675		6.0025		6.1675
				-0.065		0.1
				1.05		0.93

## Sheet: 2
	14.31			14.79			14.7
	13.77	14.0767		14.87	14.6867		14.74	14.7025
	14.15			14.4			14.59
							14.78
	20.19			20.24			20.87
	19.93	20.13		21.26	21.035		21.28	21.3075
	20.27			21.35			21.3
				21.29			21.78
		6.05333			6.34833			6.605
					0.295			0.551667
					0.82			0.68

## Sheet: 3
	13.67			13.69			13.88
	13.62	13.62		13.61	13.74		13.79	13.9025
	13.4			13.89			13.66
	13.79			13.77			14.28
	18.5			20.5			19.51
	18.48	18.885		19.47	20.1825		19.74	19.7225
	18.82			19.8			19.81
	19.74			20.96			19.83
		5.265			6.4425			5.82
					1.1775			0.555
					0.44			0.68
