# Supplementary material for: Bioinformatics analysis and experimental verification of the prognostic and biological significance mediated by fatty acid metabolism related genes for hepatocellular carcinoma
Source: Front Oncol. 2022 Aug 2;12:972744. doi: 10.3389/fonc.2022.972744 (PMC9378871; doi:10.3389/fonc.2022.972744)
Supplement: Supplementary file 8 [file DataSheet_2.zip › raw data in vitro assay for edior checking/PCR/MMP1.xlsx]

## Sheet: 1
	LO2		Huh7				HepG2
	13.98			14.3			14.38
β-actin	14.39	14.3067		14.56	14.6		14.77	14.695
	14.55			14.65			14.79
				14.89			14.84
	24.95			24.78			23.65
MMP1	24.9	24.9025		24.92	24.7367		23.51	23.6375
	24.35			24.51			23.63
	25.41						23.76
		10.5958			10.1367			8.9425
		1			-0.459167			-1.65333
					1.37			3.15

## Sheet: 2
	12.4			12.46			12.38
	12.38	12.29		12.4	12.8675		12.59	12.5475
	11.86			13.28			12.57
	12.52			13.33			12.65
	23.64			22.26			22.33
	22.91	23.41		23.52	23.14		21.8	22.19
	23.68			23.29			21.97
				23.49			22.66
		11.12			10.2725			9.6425
					-0.8475			-1.4775
					1.8			2.78

## Sheet: 3
	12.55			13.69			13.24
	12.93	13.1975		13.58	13.7475		13.33	13.555
	13.57			14.22			13.68
	13.74			13.5			13.97
	24.53			23.73			23
	24.49	24.41		23.91	24.08		23.46	23.555
	24.21			24.37			23.9
				24.31			23.86
		11.2125			10.3325			10
					-0.88			-1.2125
					1.84			2.32
