# Supplementary material for: Bioinformatics analysis and experimental verification of the prognostic and biological significance mediated by fatty acid metabolism related genes for hepatocellular carcinoma
Source: Front Oncol. 2022 Aug 2;12:972744. doi: 10.3389/fonc.2022.972744 (PMC9378871; doi:10.3389/fonc.2022.972744)
Supplement: Supplementary file 8 [file DataSheet_2.zip › raw data in vitro assay for edior checking/PCR/siHAVCR1.xlsx]

## Sheet: Huh7
sicon		si1#				sicon		si1#		si2#				sicon		si1#
15.53		14.37				15.93		14.58		14.68				14.48		13.83
15.82	15.5067	14.54	14.5533			15.52	15.6467	14.56	14.5933	14.65	14.6433			14.58	14.54	13.91	13.87
15.17		14.75				15.49		14.64		14.6				14.56		13.8
20.53		19.99				20.32		19.39		19.47				19.63		19.68
20.38	20.4433	20.28	20.1933			19.84	19.97	19.49	19.58	19.78	19.5133			19.6	19.62	19.31	19.4867
20.42		20.31				19.75		19.86		19.29				19.63		19.47
	4.93667		5.64				4.32333		4.98667		4.87				5.08		5.61667
			0.703333						0.663333		0.546667						0.536667
			0.61						0.63		0.68						0.69
sicon		si2#			sicon		si2#
15.65		15.74			15.94		15.49
15.77	15.7533	15.76	15.7367		15.39	15.9633	15.4	15.4133
15.84		15.71			16.56		15.35
20.65		20.86			20.84		21.19
20.72	20.6833	21.42	21.1433		20.69	20.6533	20.6	20.81
20.68		21.15			20.43		20.64
	4.93		5.40667			4.69		5.39667
			0.476667					0.706667
			0.72					0.61

## Sheet: HepG2
	si-con		si1#		si2#			si-con		si1#			si-con		si1#		si2#
	17.48		18.44		16.95			16.53		17.33			16.65		16.35		15.79
	17.52	17.57	17.91	18.1833	16.96	17.02		17.62	16.8667	17.28	17.29		16.62	16.6	16.24	16.26	15.8	15.7267
	17.71		18.2		17.15			16.45		17.26			16.53		16.19		15.59
	26.67		27.85		27.57			25.71		27.92			26.6		27.36		26.8
	25.98	26.3567	27.98	28.09	27.51	27.6333		26.45	26.03	27.73	27.82		26.76	26.7233	27.4	27.44	26.81	26.7467
	26.42		28.44		27.82			25.93		27.81			26.81		27.56		26.63
		8.78667		9.90667		10.6133			9.16333		10.53			10.1233		11.18		11.02
																1.05667		11.02
				1.12		1.82667					1.36667
				0.46		0.28					0.39					0.48		0.54
	si-con		si2#
	16.36		15.99
	16.45	16.32	15.9	15.9367
	16.15		15.92
	25.5		26.32
	25.62	25.6133	26.52	26.4967
	25.72		26.65
		9.29333		10.56
				1.26667
				0.42
