# Supplementary material for: Bioinformatics analysis and experimental verification of the prognostic and biological significance mediated by fatty acid metabolism related genes for hepatocellular carcinoma
Source: Front Oncol. 2022 Aug 2;12:972744. doi: 10.3389/fonc.2022.972744 (PMC9378871; doi:10.3389/fonc.2022.972744)
Supplement: Supplementary file 8 [file DataSheet_2.zip › raw data in vitro assay for edior checking/PCR/TTK.xlsx]

## Sheet: 1
	LO2		Huh7				HepG2
	14.65			14.25			14.5
β-actin	14.13	14.295		14.35	14.3925		14.6	14.4275
	14.15			14.27			14.23
	14.25			14.7			14.38
	20.6			19.87			20.54
TTK	20.19	20.785		19.73	20.215		20.3	20.16
	20.47			20.57			20.48
	21.88			20.69			19.32
		6.49			5.8225			5.7325
		1			-0.6675			-0.7575
					1.59			1.69

## Sheet: 2
	14.62			13.63			13.51
	13.43	13.855		13.67	13.73		13.43	13.7225
	13.82			13.81			13.67
	13.55			13.81			14.28
	21.35			20.45			20.12
	21.77	21.5325		20.34	20.48		20.18	20.09
	21.5			20.61			19.52
	21.51			20.52			20.54
		7.6775			6.75			6.3675
		1			-0.9275			-1.31
					1.9			2.48

## Sheet: 3
	13.34			13.3			13.99
	13.59	13.495		13.53	13.5725		13.51	14.0675
	13.51			13.76			13.96
	13.54			13.7			14.81
	19.68			18.94			19.58
	19.65	19.9475		18.83	19.025		19.62	19.625
	19.61			19.26			19.58
	20.85			19.07			19.72
		6.4525			5.4525			5.5575
		1			-1			-0.895
					2			1.86
