# Supplementary material for: Bioinformatics analysis and experimental verification of the prognostic and biological significance mediated by fatty acid metabolism related genes for hepatocellular carcinoma
Source: Front Oncol. 2022 Aug 2;12:972744. doi: 10.3389/fonc.2022.972744 (PMC9378871; doi:10.3389/fonc.2022.972744)
Supplement: Supplementary file 8 [file DataSheet_2.zip › raw data in vitro assay for edior checking/PCR/UCK2.xlsx]

## Sheet: 1
	LO2		Huh7		HepG2
	14.85		14.27		15.28
β-actin	14.38	14.6233	14.69	14.7975	14.73	15.21
	14.64		14.76		15.27
			15.47		15.56
	20.88		21.58		21.51
UCK2	20.58	20.8525	21.4	21.585	21.75	21.46
	20.56		21.7		20.83
	21.39		21.66		21.75
		6.22917		6.7875		6.25
				0.558333		0.0208333
				0.68		0.99

## Sheet: 2
	13.83		14.51		14.52
	14.3	14.1525	13.73	14.69	14.15	14.57
	13.96		14.56		14.74
	14.52		15.96		14.87
	20.24		20.9		20.66
	20.71	20.5	21.41	21.26	20.8	21.0675
	20.55		21.24		21.39
			21.49		21.42
		6.3475		6.57		6.4975
				0.2225		0.15
				0.86		0.9

## Sheet: 3
	LO2		Huh7				HepG2
	13.41			13.94			14.37
β-actin	13.58	13.54		13.64	13.665		13.94	14.275
	13.56			13.34			14.36
	13.61			13.74			14.43
	20.15			20.93			21.28
UCK2	19.88	20.32		20.85	20.85		20.94	21.145
	20.58			20.79			21.14
	20.67			20.83			21.22
		6.78			7.185			6.87
					0.405			0.09
					0.76			0.94
